# Supplementary material for: Contrasting sensitivity of soil bacterial and fungal community composition to one year of water limitation in Scots pine mesocosms
Source: FEMS Microbiol Ecol. 2023 May 15;99(6):fiad051. doi: 10.1093/femsec/fiad051 (PMC10243993; doi:10.1093/femsec/fiad051)
Supplement: fiad051_Supplemental_Files [file fiad051_supplemental_files.zip]

Archive with 3 entries (3 files):
- Supp_data_2.csv
- Supp_data _revised2.docx
- Supp_data_1.csv
