# Supplementary material for: Contrasting sensitivity of soil bacterial and fungal community composition to one year of water limitation in Scots pine mesocosms
Source: FEMS Microbiol Ecol. 2023 May 15;99(6):fiad051. doi: 10.1093/femsec/fiad051 (PMC10243993; doi:10.1093/femsec/fiad051)
Supplement: fiad051_Supplemental_Files [file fiad051_supplemental_files.zip › Supp_data_2.csv]

	permanova.T.F	permanova.T.P	permanova.T.R2	permanova.T.q	permanova.SxT.F	permanova.SxT.P	permanova.SxT.R2	permanova.SxT.q	permdisp.T.F	permdisp.T.P	permdisp.T.q	permdisp.SxT.F	permdisp.SxT.P	permdisp.SxT.q	count	relabund	Control.T_mean	Control.T_se	Intermediate.T_mean	Intermediate.T_se	Severe.T_mean	Severe.T_se
p:Ascomycota	1.42824960717502	0.2372	0.0220464285269907	0.831665941240479	1.42510916462913	0.2003	0.0879918109084572	1	0.111849827218363	0.9041	0.793793912249314	0.861797694091228	0.6163	0.328482900208109	1853722	14.0791858792386	-0.137840553194264	0.192163749620234	-0.066918557085882	0.163834707623357	0.204759110280142	0.190459465994697
_____ASV1001	1.15329407973753	0.3388	0.0211600683657784	0.875827476038339	2.47315962152503	0.0133	0.181505229552075	0.729050847457627	0.940361078623554	0.4364	0.737485417416059	2.81430095738382	0.002	0.0268502832075185	212	0.00161015913195106	0.153236572797929	0.262627667957522	-0.193990980456953	0.064943724890327	0.0407544076590236	0.164143901876902
_____ASV1030	0.202932075585063	0.9785	0.00465235605159259	1	1.1569456544597	0.2385	0.106095068537022	1	0.203323421193298	0.9665	0.810087545134995	0.889565327521977	0.6248	0.328482900208109	167	0.00126838007092371	0.0247925472431918	0.179560857605163	-0.0926458344350853	0.0557225134668549	0.0678532871918934	0.257829051519034
_____ASV1033	0.469198061900523	0.6458	0.0111499485974445	1	0.800454860081084	0.62	0.0760875312086944	1	0.753949325840043	0.4983	0.737485417416059	0.63881551508411	0.8584	0.341098537969092	162.5	0.00123420216482098	0.0265127491236247	0.212878801650896	0.113281746255487	0.182451411977588	-0.139794495379112	0.150174304474134
_____ASV1073	1.34843041404087	0.2322	0.0283595262057753	0.825781318681319	1.50745037988103	0.0826	0.126815824107765	0.995460674157303	1.26964594747057	0.2805	0.737485417416059	1.41826692165954	0.0812	0.220272782544945	155	0.00117723898798309	-0.197743108967134	0.0308895816596612	-0.0139995121392661	0.108245311995308	0.2117426211064	0.294493615918831
_____ASV1080	0.831120552310143	0.4547	0.0174923855031156	0.941230326295585	2.08134183041246	0.0395	0.175221914848036	0.954769230769231	0.591921606118547	0.5892	0.749260703187885	1.13532885542983	0.329	0.328482900208109	136.5	0.00103672981844962	0.145677242429353	0.224433667279184	-0.172991725384856	0.137105107186466	0.0273144829555037	0.177034228947225
_____ASV109	1.24050066918486	0.3028	0.0217459208683883	0.871585924713584	2.21855407535398	0.0322	0.15556461213871	0.895563025210084	0.556654884279643	0.6041	0.75252411129941	1.72857675012338	0.0545	0.181721819245982	3961	0.0300841524606516	-0.185662817095438	0.130356611522613	0.0128099236249253	0.163013152860776	0.172852893470512	0.23771439521392
_____ASV1113	1.49942246606988	0.2155	0.0316316895616947	0.814931791907514	1.53190874963904	0.1039	0.129268069812068	1	1.42092474640246	0.2397	0.72788192901508	1.35512097050559	0.143	0.296120931007009	106	0.00080507956597553	0.194831891169084	0.282330922177193	-0.233249447174255	0.019397103858908	0.0384175560051714	0.137753286114262
_____ASV1122	0.633473585787751	0.5488	0.0138403002987666	0.970164398475776	0.510752688172043	0.8623	0.0446362452439927	1	0.44859895695218	0.6528	0.75252411129941	1.46068579716151	0.1249	0.273826085470731	113	0.000858245197690895	0.00502512491525377	0.202179868208066	-0.145728622542358	0.13355349159489	0.140703497627105	0.205352792863215
_____ASV119	1.17750977021152	0.311	0.02360919728902	0.871585924713584	1.20107353834619	0.3053	0.096326613478011	1	1.79367872390103	0.1752	0.680479291743154	0.792009667940564	0.6924	0.328482900208109	3490	0.0265068649552321	0.209144002583779	0.239775548631242	-0.15162940187324	0.17198317811372	-0.0575146007105392	0.11319509509491
_____ASV1262	1.70819425508909	0.1568	0.0392061655161623	0.75863963963964	0.625342798489335	0.8851	0.0574110191247175	1	1.77506155716463	0.1486	0.669351691837586	0.867565333673803	0.6614	0.328482900208109	106.5	0.000808877111098056	-0.115985270389645	0.0679669388775232	-0.161247814931946	0.0194011363898156	0.277233085321591	0.305437712199018
_____ASV1284	0.0637135922330102	0.9491	0.00148430873621715	1	0.863925970873787	0.567	0.0805060785976817	1	0.0701370494068871	0.9358	0.800302553707573	0.92954990215264	0.5304	0.328482900208109	102	0.000774699204995321	-0.0354701051219897	0.134825018364921	0.0532051576829846	0.244261097123141	-0.0177350525609948	0.155902977367971
_____ASV1287	0.0211097708082025	0.9795	0.00047879616963064	1	1.25376960193003	0.2708	0.11374829001368	1	0.0208376103469519	0.9819	0.810586896590635	1.0057372346529	0.4538	0.328482900208109	100	0.000759509024505217	0.0290773663878645	0.230111278576968	-0.00581547327757292	0.157418334702698	-0.0232618931102916	0.156582686297056
_____ASV1311	1.08391608391608	0.3738	0.0251725537961835	0.906952380952381	0.675990675990677	0.8447	0.0627960481797267	1	1.12328196584756	0.3561	0.737485417416059	0.794205794205788	0.7452	0.328482900208109	21	0.000159496895146096	-0.0347058088151869	0.0920488262049056	-0.173529044075935	0.0694116176303739	0.208234852891122	0.293994503668975
_____ASV1334	0.999999999999999	1	0.0224719101123595	1	1	1	0.0898876404494383	1	0.999999999999998	0.5187	0.737485417416059	0.999999999999997	0.7371	0.328482900208109	2	1.51901804901043e-05	-0.105409255338946	0	-0.105409255338946	0	0.210818510677892	0.316227766016838
_____ASV1341	3.08641975308642	0.0225	0.0675675675675676	0.456264150943396	0.848765432098764	0.6789	0.0743243243243241	1	3.15217391304348	0.0138	0.427967615670904	1.168430335097	0.2357	0.328482900208109	10	7.59509024505217e-05	0.365559343518441	0.308847480281807	-0.182779671759221	0	-0.182779671759221	0
_____ASV1391	1.79034897438825	0.0427	0.0391186760600271	0.551525096525097	1.05729345054611	0.3184	0.0924063868753495	1	1.77093920572181	0.0637	0.580041340416631	1.18101653265485	0.1749	0.313909997404823	109	0.000827864836710686	0.278151124764235	0.313067473262271	-0.139075562382118	0.01022876663104	-0.139075562382118	0.0134604790461737
_____ASV1400	0.320243657223964	0.8018	0.00709324373446511	1	1.50008871015436	0.1284	0.13290498786682	1	0.310760401721665	0.8024	0.776576357831743	1.0289601938192	0.3929	0.328482900208109	103.5	0.0007860918403629	0.0269934393290983	0.237415303768356	-0.113372445182212	0.0910907047062505	0.0863790058531143	0.192118913557538
_____ASV1422	0.991487110427088	0.4604	0.0223253446539382	0.941681214421252	1.01613601385148	0.3805	0.091521458971832	1	0.993328902550465	0.4707	0.737485417416059	0.987261584125766	0.684	0.328482900208109	88	0.000668367941564591	-0.119446665273704	0.0200744795463968	0.209440728151152	0.314229849758448	-0.0899940628774483	0.0295230464155515
_____ASV1454	0.378850957535387	0.7089	0.00796812749003984	1	2.06494587843464	0.0424	0.173722691650979	0.954769230769231	0.349397590361446	0.7327	0.761043999727654	1.79351865616174	0.0503	0.174203859181302	26.5	0.000201269891493882	0.00657985300787354	0.197939380771284	-0.11185750113385	0.119116083790798	0.105277648125977	0.219351499683665
_____ASV1460	0.692708333333333	0.5155	0.0151446139831473	0.96039175856065	1.51302083333333	0.1594	0.132316101115919	1	0.668921262573709	0.526	0.737485417416059	1.45994832041344	0.1327	0.283244304052504	56	0.000425325053722921	-0.0375173399690085	0.179354048541113	0.165076295863637	0.218965827962376	-0.127558955894629	0.143651193620178
_____ASV1552	0.903050672182006	0.765	0.0203778031876415	1	0.904989658738366	0.9705	0.081686229668868	1	0.904873778428898	0.6297	0.75252411129941	0.973629782833506	0.7409	0.328482900208109	74	0.000562036678133861	0.200410350221103	0.315628898158104	-0.110395531901455	0.0152855351863553	-0.0900148183196481	0.0189466565110402
_____ASV1576	1.57860824742268	0.0995	0.0323355506282335	0.676369696969697	1.7235824742268	0.007	0.141220568049836	0.642	1.45359938896315	0.1605	0.679709904113039	1.70040782794942	0.0023	0.0292353881520162	114	0.000865840287935947	-0.0938604697047826	0.0594875353228193	-0.156434116174638	0.036762878080303	0.25029458587942	0.306758349273843
_____ASV1580	0.728291316526611	0.4902	0.0169133192389006	0.946206855081179	0.710784313725491	0.6918	0.0660269962595545	1	0.748387096774192	0.4749	0.737485417416059	0.714285714285714	0.7633	0.329015715278422	41	0.000311398700047139	-0.177541358129635	0.135708465848947	0.0507261023227528	0.202918074267913	0.126815255806882	0.202425553943906
_____ASV1589	0.0505475989890449	0.9532	0.00113523485170988	1	1.37215669755687	0.2051	0.123267584314839	1	0.0494388407444244	0.9561	0.806680646418046	1.02926587301588	0.4182	0.328482900208109	57	0.000432920143967974	0.0410357368241767	0.208999061113623	-0.0410357368241766	0.181168847855122	1.94225784182674e-17	0.160249675115808
_____ASV159	1.15764891299592	0.3218	0.0135331648818129	0.871585924713584	1.98686979759656	0.0511	0.0929077417780567	0.967863636363636	0.136322113713793	0.8959	0.793714368633666	1.41077945754263	0.1254	0.274135501175848	4181	0.0317550723145631	-0.133986516109996	0.214010416276258	-0.0143080623538276	0.159144797744271	0.148294578463823	0.172588813191535
_____ASV1681	0.999999999999999	1	0.0224719101123595	1	1	1	0.0898876404494383	1	1.00000000000001	0.5084	0.737485417416059	0.999999999999999	0.7512	0.328482900208109	66	0.000501275956173443	0.210818510677892	0.316227766016838	-0.105409255338946	0	-0.105409255338946	0
_____ASV1701	1.36086248982913	0.2603	0.0280715005035247	0.842301411290322	1.58207892595606	0.1033	0.130538771399799	1	1.25637870742132	0.3035	0.737485417416059	1.80393074403368	0.0419	0.16097651303723	66	0.000501275956173443	-0.150311581950111	0.0797992679370712	-0.0819881356091517	0.101625558047443	0.232299717559263	0.287630824369621
_____ASV1707	0.855599772598066	0.4708	0.0198896487924142	0.945016265060241	0.898237635019897	0.5393	0.0835233092146562	1	0.882757458284168	0.4595	0.737485417416059	0.858469703670941	0.6227	0.328482900208109	58.5	0.000444312779335552	-0.188106277253481	0.125230374378131	0.148504955726433	0.250487736607077	0.0396013215270487	0.147774860877927
_____ASV1732	1.29356568364611	0.2898	0.0297380585516179	0.861944444444444	0.958445040214477	0.4874	0.0881355932203389	1	1.33325393044307	0.2699	0.735727481915598	0.856951359632324	0.6072	0.328482900208109	50	0.000379754512252608	0.218210885183578	0.247223033961912	-0.0174568708146862	0.158609600821042	-0.200754014368892	0.113931766301658
_____ASV176	2.09786902332425	0.1301	0.0461112410588721	0.723638408304498	1.0022728666147	0.4296	0.0881199831741712	1	5.90793460047731	0.0031	0.244714025297987	1.12721100283966	0.3466	0.328482900208109	3714	0.0282081651701238	-0.292693123696664	0.128488729208524	0.210739049061598	0.232673735173387	0.081954074635066	0.164119782606058
_____ASV177	0.661435132971067	0.7247	0.0144944128462897	1	1.01629888377212	0.4434	0.0890829946117232	1	0.784838385435137	0.6447	0.75252411129941	0.955727565078351	0.6303	0.328482900208109	2369	0.0179927687905286	0.165347194007154	0.301684115503229	-0.114221573126728	0.0771795025719726	-0.0511256208804257	0.062016994739823
_____ASV1774	0.894716974657261	0.6406	0.0199231842708284	1	1.1370772636022	0.0703	0.101279848240698	0.983462151394422	0.884276111700742	0.6273	0.75252411129941	1.05833314949494	0.5507	0.328482900208109	66.5	0.000505073501295969	-0.117598603173244	0.00810332127526774	0.197293524331972	0.314705886743526	-0.0796949211587276	0.0339893035718529
_____ASV1781	0.199392328142802	0.8933	0.00474853134709049	1	0.551652107861756	0.8949	0.0525504135744684	1	0.207546655397577	0.8806	0.78722747053761	0.641473604253702	0.8945	0.347910883999374	73.5	0.000558239133011334	0.031721229555339	0.163598595493619	0.063442459110678	0.259151861689633	-0.095163688666017	0.0888194427549492
_____ASV1785	0.999999999999998	1	0.0224719101123595	1	1.00000000000001	1	0.0898876404494389	1	0.999999999999995	0.5209	0.737485417416059	0.999999999999993	0.7431	0.328482900208109	72	0.000546846497643756	-0.105409255338946	0	-0.105409255338946	0	0.210818510677892	0.316227766016838
_____ASV1804	3.89057750759878	0.0196	0.0712992619412338	0.455913043478261	2.04787234042553	0.0447	0.150118367915332	0.954769230769231	3.33963112910481	0.0339	0.546901916186616	1.10108303249098	0.3498	0.328482900208109	37	0.00028101833906693	-0.187759218042237	0.130910875498121	-0.187759218042237	0.130910875498121	0.375518436084474	0.246433973680436
_____ASV1881	0.113421550094518	0.8979	0.00275197798417614	1	0.467863894139887	0.8874	0.0454076367389061	1	0.120041393583995	0.882	0.787665998493628	0.588142541784927	0.8736	0.344264554666531	57	0.000432920143967974	1.85263046223461e-17	0.197550727886611	0.0638913192580019	0.178852412546844	-0.0638913192580019	0.176076264237313
_____ASV1943	1.55151757188498	0.1347	0.0350094620167612	0.725512195121951	0.709531416400428	0.9328	0.0640413324922654	1	1.5781622075921	0.1294	0.669351691837586	0.979739424898123	0.5933	0.328482900208109	66	0.000501275956173443	-0.15532994491588	0.0180265303736149	0.261608328279376	0.310095566223507	-0.106278383363497	0.0472568181574932
_____ASV1972	0.876027830487034	0.4231	0.0202182402102113	0.926871077762619	1.00253004427577	0.4449	0.0925513667384402	1	0.897642194658622	0.418	0.737485417416059	0.694018404907974	0.7905	0.330111916681568	48.5	0.00036836187688503	0.0300372761020398	0.169461797400178	-0.186231111832646	0.175692169085201	0.156193835730607	0.201607313321225
_____ASV1987	1	1	0.0224719101123595	1	1	1	0.0898876404494383	1	1.00000000000002	0.5185	0.737485417416059	0.999999999999998	0.7368	0.328482900208109	51	0.000387349602497661	0.210818510677892	0.316227766016838	-0.105409255338946	0	-0.105409255338946	0
_____ASV2070	1.90140845070422	0.1303	0.0435684647302904	0.723638408304498	0.819919517102616	0.6867	0.0751498386353158	1	1.98156182212581	0.1083	0.648572552173834	0.877407300948548	0.649	0.328482900208109	36	0.000273423248821878	-0.19217039465254	0	-0.0960851973262699	0.0582736000879504	0.28825559197881	0.307320735135605
_____ASV2121	3.43442362654811	0.0253	0.0710940196223438	0.466084745762712	1.23531279771356	0.2596	0.102285986622623	1	3.32928188525026	0.0306	0.527904769805399	1.63763652985613	0.0739	0.211240427851878	40.5	0.000307601154924613	-0.181409296726806	0.0808484656899489	-0.193503249841926	0.0895222997454498	0.374912546568732	0.283681683456084
_____ASV2170	0.902817711328349	0.4459	0.0200715929429813	0.940355976485957	1.36644623346751	0.1914	0.121516236256712	1	0.890998043052839	0.4396	0.737485417416059	1.23469387755102	0.2131	0.328482900208109	49	0.000372159422007556	0.111308384776225	0.222739128150632	-0.198764972814687	0.0835693645221729	0.0874565880384623	0.208923411305432
_____ASV22	8.43387462368543	3e-04	0.0730470820599774	0.04815	1.18039394806607	0.3242	0.0408942923317038	1	1.56119944459408	0.2191	0.717035101763672	2.55031663281415	0.004	0.0405029695842228	32355.5	0.245742942423785	-0.304916243164391	0.156357357302647	-0.0440685565385756	0.164697417878051	0.348984799702967	0.207974410454208
_____ASV2219	0.950955597528572	0.5827	0.0213889303914703	0.982266701461378	1.01418189967027	0.1415	0.091244075381489	1	0.950754084971833	0.5784	0.749260703187885	0.99431077614002	0.7431	0.328482900208109	41.5	0.000315196245169665	0.205468016742235	0.316207272518894	-0.110739255776659	0	-0.0947287609655757	0.0111242252226765
_____ASV2224	2.25507502206531	0.1082	0.0441869514462363	0.676904854368932	1.00838481906443	0.4362	0.0790349777335813	1	2.01099199348623	0.136	0.669351691837586	1.96885331477293	0.0268	0.12175531465128	35.5	0.000269625703699352	0.241934077283999	0.243377076118905	-0.268089112666053	0.081452154896033	0.0261550353820539	0.178638521920574
_____ASV225	1.31120591535695	0.2413	0.0277967234152106	0.83702518363064	0.99673983624032	0.4644	0.0845209778888225	1	0.696838359216638	0.6884	0.754911162911872	0.998200728444753	0.5326	0.328482900208109	1738	0.0132002668459007	-0.169841413016869	0.066271837671779	-0.0550693903468571	0.0848721443507621	0.224910803363726	0.296411943694079
_____ASV2301	1.21813087852711	0.1532	0.0275778643125581	0.753417431192661	0.941965179107464	0.708	0.0853024526493914	1	1.23365877181334	0.2023	0.700399908817381	0.952943194488122	0.7374	0.328482900208109	46.5	0.000353171696394926	-0.112253186622476	0.0198015516486991	0.233486628174749	0.314531138477561	-0.121233441552274	0.012479111929379
_____ASV2327	1.4323374340949	0.247	0.0316843230634658	0.83702518363064	0.77328646748682	0.6488	0.0684225872290797	1	1.42336645588678	0.2477	0.72788192901508	1.29160530191458	0.2165	0.328482900208109	20.5	0.000155699350023569	-0.0784290856645019	0.160997565508149	-0.166661807037067	0.111392534646307	0.245090892701569	0.246432684255971
_____ASV2391	0.251442704039571	0.7843	0.0056562659372247	1	1.32316570486397	0.2382	0.119059761695025	1	0.247447195411945	0.7845	0.77322678822049	1.43281807372176	0.1454	0.297992088229171	39.5	0.000300006064679561	-0.0880242018186493	0.148794128991146	-0.00677109244758841	0.199742280406449	0.0947952942662376	0.199207303246109
_____ASV2399	2.35849056603774	0.091	0.0546448087431694	0.666804545454545	0.589622641509434	0.8292	0.0546448087431694	1	2.51445086705204	0.072	0.580041340416631	0.808625336927224	0.6592	0.328482900208109	15	0.000113926353675783	0.284704173313929	0.263281700733901	-0.284704173313929	0	9.23920951319731e-18	0.165503762824523
_____ASV2409	1.17486338797814	0.3241	0.0267996260517295	0.871585924713584	0.491803278688525	0.8742	0.04487379245871	1	1.19788664745437	0.3155	0.737485417416059	1.08309990662932	0.3852	0.328482900208109	29	0.000220257617106513	-0.087772586089711	0.15023362528015	-0.140436137743538	0.145380876426758	0.228208723833249	0.236329300422863
_____ASV241	0.212585998191931	0.8149	0.00448481373024075	1	1.26002099198627	0.2628	0.106327970671891	1	0.253029407840821	0.7938	0.775061877725358	1.18367848810892	0.2782	0.328482900208109	1387	0.0105343901698874	-0.0938540885712174	0.167165303528407	0.040142411376846	0.207045851384579	0.0537116771943714	0.176147199823778
_____ASV2418	0.0614035087719294	0.977	0.00143207855973813	1	0.686403508771928	0.7716	0.0640343698854336	1	0.0623847572218788	0.9367	0.800302553707573	0.768170426065161	0.7357	0.328482900208109	22	0.000167091985391148	-0.0402302881739765	0.181036296782894	0.0502878602174706	0.217650679730255	-0.0100575720434941	0.148345513731331
_____ASV2467	0.156411137848058	0.8918	0.0037015192499339	1	0.783774492952909	0.674	0.0741930891415326	1	0.161614305836242	0.8781	0.78722747053761	0.679418553258361	0.8541	0.340283693396332	29.5	0.000224055162229039	-0.0358771592013354	0.146977588045276	0.0852082531031717	0.246867660802092	-0.0493310939018362	0.139191005717181
_____ASV2499	1.56363636363636	0.1364	0.0356698465367067	0.725512195121951	0.836363636363639	0.7875	0.0763168809622565	1	1.60903225806455	0.1143	0.658747382259119	0.905194805194813	0.7153	0.328482900208109	16	0.000121521443920835	-0.162018695237128	0	-0.101261684523205	0.0607570107139229	0.263280379760333	0.308153292896473
_____ASV256	1.82316734144107	0.1678	0.030196158363003	0.777133620689655	1.04832533262332	0.4047	0.0694514366077237	1	0.832934846344413	0.4604	0.737485417416059	1.85243506539067	0.0347	0.141504658071296	1566.5	0.0118977088688742	-0.227408828562188	0.158764450787519	0.0362132098935333	0.217034186848433	0.191195618668654	0.164011673936895
_____ASV2606	1.03856266432953	0.3745	0.0190201035271458	0.90768848758465	2.63803680981595	0.0117	0.193250672123912	0.720842105263158	0.843416370106766	0.4507	0.737485417416059	2.54306594745084	0.0044	0.0426727715262348	28.5	0.000216460071983987	-0.188978444840307	0.0907666549720057	0.132284911388215	0.215297049998271	0.0566935334520922	0.213919869234506
_____ASV261	2.06923701497338	0.0012	0.0447376812466441	0.1284	1.00991990658682	0.4456	0.0873393903909127	1	1.98876708320428	0.0024	0.215587884355957	1.03867110963112	0.6017	0.328482900208109	1735	0.0131774815751655	-0.163148711647231	0.0224297201352415	-0.133827053793581	0.0209080932444814	0.296975765440812	0.311098049652096
_____ASV2638	1.27662739497798	0.1451	0.0272790845518118	0.745068690095847	1.27662739497798	0.0594	0.109116338207247	0.967863636363636	1.21991843617043	0.2198	0.717277170520968	1.3283946209687	0.01	0.0682764344419756	70	0.000531656317153652	0.232255327733766	0.31522497064906	-0.11346825171726	0.0106376485984931	-0.118787076016506	0.00531882429924655
_____ASV2708	1.54901960784314	0.2206	0.0324768756423433	0.815553264604811	1.23039215686275	0.2723	0.103186022610483	1	1.46016571064372	0.2505	0.728650597065395	1.14670083279949	0.3089	0.328482900208109	25	0.000189877256126304	-0.0570285484523872	0.191444391659799	-0.185342782470258	0.101713009879655	0.242371330922646	0.227991254326726
_____ASV2730	1.07773851590106	0.3588	0.0240678634839219	0.893769588828549	0.856890459363959	0.566	0.0765436969816533	1	1.07277137659187	0.3609	0.737485417416059	1.33766233766234	0.1915	0.323179944807445	31	0.000235447797596617	-0.013967304555477	0.202903395636017	0.195542263776679	0.197612638150424	-0.181574959221202	0.140057820513964
_____ASV2771	1.35148514851485	0.1737	0.0305779569892473	0.784215189873418	0.905940594059407	0.7811	0.0819892473118281	1	1.37209705372617	0.1318	0.669351691837586	0.956859971711456	0.7175	0.328482900208109	18	0.000136711624410939	-0.111627942250314	0.0223255884500628	0.245581472950691	0.314121519196231	-0.133953530700377	0
_____ASV284	0.890622630062187	0.4233	0.0176597611580743	0.926871077762619	1.49870127407857	0.1639	0.118868331677946	1	0.0827822957416963	0.9272	0.799263664360036	0.753705584229258	0.72	0.328482900208109	1567	0.0119015064139967	0.16598869047588	0.190614304555978	-0.15736590136025	0.197510766334734	-0.00862278911563014	0.158581087735344
_____ASV2858	0.205026455026454	0.9345	0.00476776376499537	1	0.816798941798943	0.6741	0.0759766225776686	1	0.208391284191004	0.923	0.798019816981402	0.786092214663642	0.7571	0.328482900208109	26	0.000197472346371356	-0.0959241486345373	0.0660759457841566	0.0348815085943772	0.261611314457829	0.0610426400401602	0.170307379047762
_____ASV2883	0.999999999999999	1	0.0224719101123595	1	0.999999999999999	1	0.0898876404494381	1	1	0.5179	0.737485417416059	1	0.7455	0.328482900208109	26	0.000197472346371356	0.210818510677892	0.316227766016838	-0.105409255338946	0	-0.105409255338946	0
_____ASV2908	1.19023136246787	0.142	0.0257787923498789	0.734009661835749	1.26092544987146	0.035	0.109239720497759	0.901368	1.15105015002143	0.2631	0.734889928602852	1.23870730811605	0.0445	0.165496140006093	23	0.0001746870756362	-0.120677797547975	0	0.225615012807084	0.315299768184696	-0.104937215259109	0.0157405822888663
_____ASV2914	1.87931034482759	0.138	0.0399560117302053	0.725512195121951	0.844827586206898	0.5925	0.0718475073313783	1	1.81042382588774	0.1507	0.669672161222392	1.63223140495868	0.0499	0.173826228502785	22	0.000167091985391148	0.0269256727682729	0.1736365780582	0.22886821853032	0.257741156181638	-0.255793891298592	0.0403885091524093
_____ASV30	1.91171182571522	0.1587	0.0366687017907209	0.75903125	0.9039063537566	0.5207	0.0693516085150296	1	0.800820587961972	0.4587	0.737485417416059	0.460307101958332	0.9574	0.360749770059313	13439	0.102070417803256	0.268185207365128	0.147916950996039	-0.112892873280308	0.164732832652431	-0.155292334084821	0.222556406296913
_____ASV3014	0.523059617547807	0.6719	0.0120928418178272	1	0.95191226096738	0.5156	0.0880306872114948	1	0.532477788746299	0.6643	0.75252411129941	0.830357142857142	0.6995	0.328482900208109	27	0.000205067436616409	0.024054853552977	0.193679048532726	-0.144329121317862	0.0402018674878758	0.120274267764885	0.248865431039572
_____ASV3037	1.47058823529412	0.3169	0.0332225913621262	0.871585924713584	0.882352941176468	0.8619	0.0797342192691028	1	1.49484536082474	0.1457	0.669351691837586	0.966386554621847	0.689	0.328482900208109	5	3.79754512252608e-05	-0.128166788713189	0	-0.128166788713189	0	0.256333577426379	0.314484049937757
_____ASV3039	0.521276595744681	0.6171	0.0112695492180313	0.998523785678518	1.53191489361702	0.1291	0.13247470101196	1	0.495812979762735	0.6529	0.75252411129941	1.38319327731092	0.1529	0.301968048691101	32	0.000243042887841669	-0.021327697814371	0.202332307023622	-0.117302337979041	0.109701717840634	0.138630035793412	0.219483847425102
_____ASV3076	0.863433943592281	0.575	0.0194315303026085	0.978301906779661	0.863433943592281	0.9896	0.077726121210434	1	0.862021974278176	0.6766	0.754020390635823	0.990669399872764	0.7136	0.328482900208109	23	0.0001746870756362	0.194133848229352	0.314811645777327	-0.120677797547975	0	-0.0734560506813762	0.03470814087241
_____ASV3097	0.966542750929367	0.4063	0.0210143463325924	0.917820548909219	1.2685873605948	0.221	0.11032531824611	1	0.933746130030948	0.4343	0.737485417416059	1.41925465838508	0.1335	0.283244304052504	19	0.000144306714655991	-0.141356252057467	0.0935075835106193	-0.056542500822987	0.150447061529144	0.197898752880454	0.26224248435858
_____ASV31	0.304546080176888	0.7444	0.00635895116798863	1	0.187031306193308	0.9913	0.0156209259666398	1	0.0123289879105015	0.9888	0.810586896590635	0.766116746058558	0.7152	0.328482900208109	11929.5	0.0906056290783498	0.071937284511817	0.179438749959397	-0.110475115500292	0.19918745205633	0.0385378309884732	0.172552690896673
_____ASV3126	1.08318890814558	0.3193	0.0243640970665627	0.871585924713584	0.979202772963604	0.858	0.0881005749926909	1	1.08630506442913	0.3836	0.737485417416059	0.994057935132465	0.748	0.328482900208109	25	0.000189877256126304	-0.109757425436583	0	-0.109757425436583	0	0.219514850873166	0.315921559013488
_____ASV3141	0.671641791044776	0.5411	0.0141843971631206	0.970164398475776	1.88432835820896	0.0627	0.159180457052798	0.971675675675676	0.625899280575538	0.5919	0.749481293223135	1.40724946695096	0.1491	0.299916307353072	9	6.83558122054695e-05	-0.0837460230404913	0.167492046080983	0.167492046080983	0.243415503423399	-0.0837460230404913	0.116374869458872
_____ASV3151	0.645161290322581	0.5786	0.0132231404958678	0.982091052631579	1.85483870967743	0.0589	0.15206611570248	0.967863636363636	0.582914572864323	0.6645	0.75252411129941	1.61290322580645	0.0739	0.211240427851878	5	3.79754512252608e-05	0.161717140171228	0.267440929735319	-0.0808585700856141	0.121287855128421	-0.0808585700856141	0.121287855128421
_____ASV319	0.940552755782213	0.9456	0.0211611175036785	1	1.00895964645901	0.3075	0.0908007063035293	1	0.940408710637305	0.5889	0.749260703187885	0.993820569303745	0.7481	0.328482900208109	1325	0.0100634945746941	0.204309957678605	0.316221593730695	-0.111214330847855	0.00109182979688951	-0.0930956268307494	0.0116963303357891
_____ASV3213	0.499999999999999	1	0.0113636363636363	1	1.125	0.5941	0.102272727272727	1	0.500000000000004	0.7039	0.754911162911872	0.928571428571428	0.6009	0.328482900208109	2	1.51901804901043e-05	0.0749579006422063	0.224873701926619	-0.149915801284413	0	0.0749579006422063	0.224873701926619
_____ASV3228	0.487804878048781	0.651	0.0118518518518519	1	0.386178861788616	0.9466	0.0375308641975307	1	0.521739130434787	0.6046	0.75252411129941	0.522648083623695	0.9448	0.358148022545566	15	0.000113926353675783	0.132590523468234	0.227332056190538	9.24282352043893e-18	0.192693263795866	-0.132590523468234	0.110796489425277
_____ASV3237	0.331069609507643	0.7243	0.00746482917025558	1	1.20118845500849	0.2957	0.108335725906785	1	0.327162279433035	0.7343	0.76180250391267	0.97865631821489	0.4726	0.328482900208109	19.5	0.000148104259778517	-0.0291848616394488	0.195101739064365	0.116739446557795	0.204294031476142	-0.0875545849183465	0.147426141671498
_____ASV33	0.751521428727029	0.4881	0.015762013585886	0.945016265060241	1.65771282178737	0.1105	0.139071973304972	1	1.00283830145561	0.3785	0.737485417416059	0.943695593386628	0.5114	0.328482900208109	12701	0.0964652412024076	0.00530237160427122	0.158342739881857	-0.155488464611742	0.145112512835163	0.15018609300747	0.233573007960049
_____ASV3323	1.44329896907217	0.2521	0.031656302996043	0.839052795031056	1.25	0.2572	0.109666478236292	1	1.42206654991243	0.2663	0.734889928602852	1.15611192930781	0.3083	0.328482900208109	11	8.35459926955739e-05	-0.189147157513741	0.0709301840676528	0.236433946892176	0.282802048258238	-0.0472867893784352	0.11854264065663
_____ASV334	1.1489775099933	0.3278	0.0233932516303006	0.871585924713584	1.2208886036607	0.2832	0.0994294633953898	1	1.25518548455068	0.2981	0.737485417416059	1.80839599450294	0.0497	0.173635756888621	1101.5	0.00836599190492496	-0.145276849292984	0.153669255229793	0.210010065507723	0.245036264945186	-0.0647332162147384	0.127470532596994
_____ASV34	1.53163721176543	0.223	0.0320059960782648	0.816163450624291	1.28127947133288	0.261	0.107097491284827	1	1.47993216448462	0.235	0.72788192901508	1.19577342865954	0.2922	0.328482900208109	12316.5	0.093544929003185	0.14792653137078	0.203947264427572	-0.250212710611844	0.151174370062077	0.102286179241065	0.185947565548065
_____ASV3436	0.701754385964912	0.5227	0.0162932790224033	0.961713058419244	1.14035087719298	0.326	0.105906313645621	1	0.720496894409944	0.5232	0.737485417416059	0.795739348370928	0.682	0.328482900208109	14	0.00010633126343073	0.0897558983822818	0.203108091845456	-0.179511796764564	0.0935447193028334	0.0897558983822818	0.225007900697019
_____ASV349	0.817002737551827	0.9859	0.0184516240768013	1	0.979549844516795	0.6132	0.0884906973490601	1	0.817886489345264	0.774	0.77303528037372	0.968975112436107	0.7406	0.328482900208109	949.5	0.00721153818767703	-0.0826285659982427	0.0192044465042587	-0.107847706489021	0.0128338061242729	0.190476272487264	0.31603441789661
_____ASV3494	0.811518324607329	0.4536	0.0193206606419445	0.941230326295585	0.87696335078534	0.5432	0.083515113742599	1	0.857006673021921	0.4432	0.737485417416059	0.777576853526221	0.698	0.328482900208109	29	0.000220257617106513	-0.193099689397364	0.117352512407544	0.122881620525595	0.208830326341303	0.0702180688717688	0.207221262978778
_____ASV351	0.100954477144308	0.9791	0.00234525587794326	1	0.822930960612805	0.6712	0.0764694633506897	1	0.104675822163499	0.9762	0.810586896590635	0.804647444769567	0.7333	0.328482900208109	939.5	0.00713558728522651	-0.0319241524328888	0.0932146917141397	-0.0361381405540302	0.160014891569301	0.0680622929869191	0.26031747793569
_____ASV3512	0.64516129032258	0.5746	0.0132231404958678	0.978301906779661	1.45161290322582	0.1409	0.119008264462811	1	0.582914572864317	0.661	0.75252411129941	1.61290322580644	0.0726	0.210245462788872	5	3.79754512252608e-05	-0.0808585700856141	0.121287855128421	-0.0808585700856141	0.121287855128421	0.161717140171228	0.267440929735319
_____ASV3520	0.796986518636003	0.4412	0.0182387368994147	0.937948412698413	0.970459952418717	0.5273	0.0888344448981445	1	0.808124220158047	0.4567	0.737485417416059	0.885351761640421	0.653	0.328482900208109	27	0.000205067436616409	-0.0401891991139511	0.140662196898829	-0.140662196898829	0.027923790472303	0.18085139601278	0.282608310286909
_____ASV3537	0.0964467005076137	0.9264	0.0022890187338112	1	0.959390862944164	0.485	0.0910788506716464	1	0.099800760731751	0.9072	0.794377945650422	0.662073966642495	0.8489	0.33877676718817	21.5	0.000163294440268622	-0.0540262300875322	0.122821376106535	-0.00771803286964749	0.196280762711377	0.0617442629571796	0.220121462720102
_____ASV3586	0.0454545454545453	1	0.00106382978723404	1	0.727272727272726	0.7345	0.0680851063829786	1	0.0463258785942494	0.9691	0.810586896590635	0.746753246753247	0.7756	0.329206410188609	10	7.59509024505217e-05	0.0458695859206245	0.215315973517861	-0.0229347929603122	0.114989871639218	-0.0229347929603122	0.20641313664281
_____ASV359	0.877137490389201	0.4321	0.0202989834742062	0.932778076664425	0.896115777282503	0.5413	0.082952739123996	1	0.671242807210658	0.5619	0.746055499143893	0.813588171196324	0.6895	0.328482900208109	982	0.00745837862064123	0.171627191233835	0.25644507708673	0.00373102589638769	0.140697261366781	-0.175358217130223	0.121088773134982
_____ASV3592	0.592233009708738	0.58	0.0135842333815834	0.982091052631579	1.02912621359223	0.4574	0.0944215566195298	1	0.599051811716899	0.5689	0.747419252908197	0.871012482662968	0.6502	0.328482900208109	17	0.000129116534165887	0.0104932833533543	0.188879100360376	0.136412683593605	0.253461838549887	-0.146905966946959	0.0314798500600627
_____ASV367	2.09677419354839	0.101	0.0429752066115703	0.676369696969697	1.69354838709677	0.099	0.138842975206611	1	1.95336787564767	0.1255	0.668568596722484	1.61290322580645	0.0753	0.213708483339462	5	3.79754512252608e-05	-0.0808585700856141	0.121287855128421	-0.202146425214035	0	0.28300499529965	0.288429874550965
_____ASV3703	2.12616822429906	0.107	0.0483528161530287	0.676904854368932	0.870327102803737	0.5726	0.0791710945802337	1	2.21021775544388	0.0954	0.62432817511857	0.92456608811749	0.5372	0.328482900208109	14	0.00010633126343073	-0.129669826041261	0.0972523695309458	-0.178296010806734	0.0486261847654729	0.307965836847995	0.292454926161243
_____ASV3748	0.127272727272727	1	0.00292825768667643	1	0.809090909090909	0.7051	0.0744614097469149	1	0.127753303964758	0.9136	0.795968735128272	0.85194805194805	0.6568	0.328482900208109	13	9.87361731856782e-05	0.0719091873992791	0.258873074637405	-0.0143818374798558	0.135019284600015	-0.0575273499194233	0.129436537318702
_____ASV3761	0.714285714285713	0.6202	0.0167728950016773	0.998523785678518	0.785714285714285	0.7052	0.07380073800738	1	0.742067553735925	0.575	0.748748340876978	0.726530612244897	0.8285	0.335883476658854	13	9.87361731856782e-05	-0.1821347276148	0.0546404182844399	0.0910673638073999	0.276758828838527	0.0910673638073999	0.144920592204348
_____ASV38	0.42501363253755	0.6566	0.00896624831008295	1	1.31895338688173	0.2472	0.111300557637164	1	0.445236614993995	0.6429	0.75252411129941	1.59074603244422	0.0932	0.23769911544847	16347.5	0.12416073778099	0.0183124839077632	0.205142239374976	-0.123385943402916	0.190359048750918	0.105073459495153	0.151860817400308
_____ASV3859	0.999999999999999	1	0.0224719101123595	1	1	1	0.0898876404494382	1	0.999999999999997	0.5153	0.737485417416059	1	0.7505	0.328482900208109	9	6.83558122054695e-05	-0.105409255338946	0	-0.105409255338946	0	0.210818510677892	0.316227766016838
_____ASV3862	0.999999999999999	1	0.0224719101123595	1	1	1	0.0898876404494383	1	1	0.5188	0.737485417416059	0.999999999999991	0.7395	0.328482900208109	13	9.87361731856782e-05	-0.105409255338946	0	-0.105409255338946	0	0.210818510677892	0.316227766016838
_____ASV3963	0.472186287192756	0.7812	0.0105301117922827	1	1.29689521345407	0.159	0.115686981608366	1	0.462934616225673	0.7772	0.773064345262683	1.04878950286453	0.4015	0.328482900208109	25	0.000189877256126304	-0.0844527530640664	0.1266791295961	0.143569680208913	0.281656687869832	-0.0591169271448465	0.0764430542620431
_____ASV3992	0.328859060402686	0.9479	0.00766523269456397	1	0.916107382550336	0.5714	0.0854125928822838	1	0.336013241901155	0.9023	0.793714368633666	0.771812080536915	0.7973	0.330938572862668	12.5	9.49386280631521e-05	-0.0615632335180752	0.088189756462891	0.12312646703615	0.293189085388087	-0.0615632335180752	0.088189756462891
_____ASV4001	0.938400177265676	0.4337	0.0210589127435015	0.934974479516454	1.00487480611566	0.4407	0.0902027573003816	1	0.935768981675485	0.4387	0.737485417416059	1.00867335633567	0.4844	0.328482900208109	26.5	0.000201269891493882	-0.154272207752139	0.031555678858392	0.192840259690174	0.295863806818378	-0.0385680519380347	0.107765462711495
_____ASV4176	1.83870967741935	0.1761	0.0420819490586932	0.787009383378016	0.79032258064516	0.7557	0.0723514211886304	1	1.91098265895953	0.0984	0.62432817511857	0.884792626728108	0.664	0.328482900208109	9	6.83558122054695e-05	-0.171953791212326	0	0.286589652020544	0.307747575799151	-0.114635860808218	0.0573179304041088
_____ASV4177	1.10236220472441	0.3724	0.0242529233434387	0.906095454545455	0.954724409448818	0.4744	0.0840190558683412	1	1.08122503328895	0.3736	0.737485417416059	1.13610798650169	0.2948	0.328482900208109	11	8.35459926955739e-05	-0.041389652276005	0.136896893853008	-0.16555860910402	0.0620844784140075	0.206948261380025	0.277889478726815
_____ASV4202	2.51219512195122	0.0812	0.0585061062198238	0.642	0.378048780487805	0.9723	0.0352172678216416	1	2.70316742081447	0.054	0.558802387179502	0.777003484320557	0.7192	0.328482900208109	13	9.87361731856782e-05	0.335174315966144	0.293603438619712	-0.217863305377994	0	-0.117311010588151	0.100552294789843
_____ASV4238	2.19081272084806	0.1061	0.0493925512846046	0.676904854368932	0.777385159010601	0.6893	0.0701055566620195	1	2.26021370207417	0.0985	0.62432817511857	0.979303382130238	0.459	0.328482900208109	17	0.000129116534165887	0.308745985066376	0.294712076654268	-0.196474717769512	0.0421017252363241	-0.112271267296864	0.0928347238785077
_____ASV4246	0.90983606557377	1	0.0204872646733112	1	1.02254098360656	0.6022	0.0921004060538946	1	0.909836065573776	0.6202	0.75252411129941	0.987119437939111	0.7416	0.328482900208109	12	9.1141082940626e-05	0.200612756414381	0.315248617222598	-0.114635860808218	0	-0.0859768956061632	0.0286589652020544
_____ASV4323	1.75675675675676	0.1474	0.0331210191082802	0.752827371695179	2.43243243243243	0.0307	0.18343949044586	0.895563025210084	1.4901185770751	0.2015	0.700399908817381	2.22007722007722	0.0079	0.0605078016769431	5	3.79754512252608e-05	0.248448832486218	0.295927404564427	-0.17746345177587	0	-0.0709853807103481	0.106478071065522
_____ASV4326	1.8	0.3232	0.0408163265306122	0.871585924713584	0.8	0.8648	0.0725623582766441	1	1.85106382978719	0.1421	0.669351691837586	0.942857142857149	0.5903	0.328482900208109	3	2.27852707351565e-05	-0.142061275144536	0	-0.142061275144536	0	0.284122550289072	0.3132465279711
_____ASV4361	0.900990099009901	1	0.0202921172928978	1	1.02475247524752	0.5947	0.0923179841676887	1	0.900990099009899	0.6338	0.75252411129941	0.985855728429983	0.7384	0.328482900208109	11	8.35459926955739e-05	-0.115503307789564	0	-0.0840024056651371	0.0315009021244264	0.199505713454701	0.315009021244264
_____ASV4477	0.782608695652173	0.628	0.018018018018018	1	1.05434782608696	0.3559	0.0970970970970972	1	0.798165137614683	0.5212	0.737485417416059	0.847826086956523	0.6551	0.328482900208109	12	9.1141082940626e-05	0.0943870166331626	0.239039533381424	-0.188774033266325	0	0.0943870166331626	0.208124312665835
_____ASV4566	4.83443708609272	0.0074	0.0920554854981084	0.334013513513514	1.68874172185431	0.0976	0.128625472887768	1	4.41041666666665	0.0109	0.390753040395173	3.50193050193047	7e-04	0.0154886355910037	26	0.000197472346371356	-0.174791454834612	0.0890710026816799	-0.24970207833516	0.0520485254968106	0.424493533169772	0.286773408275675
_____ASV4568	2.37864077669903	0.0758	0.0470927438731379	0.63455412371134	2.19660194174757	0.0309	0.173954829408938	0.895563025210084	2.14977307110437	0.1138	0.657319970391289	2.51879699248117	0.0081	0.0616444877843952	13	9.87361731856782e-05	-0.15259339953523	0.0908769991515818	-0.15259339953523	0.130794342458768	0.305186799070459	0.26854334475474
_____ASV459	1.82995845464359	0.1669	0.0305495672736259	0.776253256150506	0.419828911642515	0.9104	0.0280347164102894	1	0.892205257720127	0.4234	0.737485417416059	3.01974060652298	0.0024	0.029261329046561	661	0.00502035465197948	-0.206825963281589	0.165498182915821	-0.0116194361394151	0.161826928850046	0.218445399421004	0.213532343001217
_____ASV4591	1.352	0.3228	0.0305026622146016	0.871585924713584	0.912000000000001	0.8695	0.0823030412417653	1	1.36861211951968	0.1545	0.67529468390441	0.97485714285713	0.6992	0.328482900208109	13	9.87361731856782e-05	-0.122808272818956	0	-0.122808272818956	0	0.245616545637913	0.31492612354438
_____ASV4602	0.684210526315789	0.7789	0.0156532209512342	1	0.486842105263159	0.9907	0.0445514750150513	1	0.691743119266056	0.5327	0.737769161532079	0.88721804511278	0.6147	0.328482900208109	7	5.31656317153652e-05	0.0487998995490742	0.219599547970834	0.121999748872686	0.229071129989387	-0.17079964842176	0
_____ASV461	0.816059677606759	0.5346	0.0181330548214409	0.967516038266742	0.771099998225654	0.7491	0.0685361569714835	1	0.825567342937629	0.5172	0.737485417416059	1.00832840525254	0.4612	0.328482900208109	798.5	0.00606467956067416	0.0136536106344247	0.127515488543671	0.15675054286794	0.286690291401804	-0.170404153502365	0.0446356013344551
_____ASV473	2.99515637927627	0.0417	0.0651058347982173	0.551525096525097	0.997790893591079	0.4433	0.0867560832960627	1	2.93043967997172	0.0496	0.550681499966193	1.30834753264272	0.2038	0.328482900208109	535.5	0.00406717082622544	-0.316931552084054	0.0664560539015078	0.0127281747824921	0.218378486571387	0.304203377301562	0.208645699720312
_____ASV4734	0.3	0.925	0.00694444444444444	1	0.674999999999999	0.853	0.0625	1	0.304195804195804	0.7697	0.772277668592591	0.814285714285714	0.6846	0.328482900208109	12	9.1141082940626e-05	-0.101493477258028	0.101493477258028	0.101493477258028	0.223794129191399	-4.59701721133854e-18	0.202986954516057
_____ASV4840	2.52	0.0709	0.0571428571428572	0.623531506849315	0.569999999999998	0.843	0.0517006802721086	1	2.63636363636363	0.0654	0.580041340416631	0.942857142857138	0.5135	0.328482900208109	15	0.000113926353675783	-0.254126934554787	0.0635317336386968	-0.0635317336386968	0.120311842314245	0.317658668193484	0.279180911579315
_____ASV509	0.0898783794836965	0.9164	0.00213100099240355	1	0.66518494749492	0.7337	0.0630856849616745	1	0.0290085295537664	0.974	0.810586896590635	0.658378837317706	0.827	0.335883476658854	584.5	0.00443933024823299	-0.0394737888054993	0.17325286649235	0.0643726402058912	0.158842911474985	-0.0248988514003919	0.216409855018089
_____ASV51	0.147412522370411	0.864	0.00311670484752834	1	0.933870217658777	0.4888	0.0789783062534089	1	0.578523534035369	0.5675	0.747419252908197	1.12470177809392	0.3352	0.328482900208109	11169	0.0848295629469877	0.00867450500954149	0.209131932432764	-0.0719144447565205	0.195166732438463	0.0632399397469793	0.141964068120991
_____ASV533	0.0372526767651847	0.9645	0.000877792149282796	1	1.15359944737751	0.3302	0.108729962650235	1	0.248262460391098	0.7799	0.77322678822049	0.644772047636534	0.8286	0.335883476658854	402.5	0.0030570238236335	-0.0322121508504185	0.185212559589016	0.0389936562926119	0.194991410413334	-0.00678150544219338	0.172869057619637
_____ASV54	1.92791344500325	0.1507	0.0190830687115862	0.752827371695179	3.55807531069542	0.0018	0.140875609973009	0.40125	0.876892025913133	0.4415	0.737485417416059	5.99525401396065	1e-04	0.00442532445457249	11564	0.0878296235937833	0.177771669867545	0.257427927284367	-0.0210295384936866	0.157979155524466	-0.156742131373858	0.0954993364057068
_____ASV572	1.4947573762497	0.2318	0.0336942780190183	0.825781318681319	0.484333089490368	0.871	0.0436706425548287	1	0.761964341570222	0.4804	0.737485417416059	1.24414989363443	0.2452	0.328482900208109	163	0.0012379997099435	-0.0521322646164619	0.160889347733392	-0.192889379080909	0.160022013394764	0.245021643697371	0.217622465929949
_____ASV573	0.375747601785083	0.7456	0.00901483961364411	1	0.705502152831399	0.7469	0.0677049032344157	1	0.310005102513542	0.8016	0.776576357831743	0.658630421857853	0.8817	0.345859591047628	695	0.00527858772031126	0.0867826555221865	0.234704245220366	0.0444926304961464	0.194987694151496	-0.131275286018333	0.0909415155423668
_____ASV625	0.442157439301016	0.6654	0.00944862099144992	1	0.625619591699573	0.7841	0.0534763582504882	1	0.436650895290322	0.6864	0.754911162911872	0.854839802208223	0.6256	0.328482900208109	392.5	0.00298107292118298	0.0970428415515781	0.198787800964202	0.0348600498777514	0.212103066368704	-0.131902891429329	0.12972265389122
_____ASV629	0.673878230573462	0.581	0.0161118310429738	0.982091052631579	0.813659932950149	0.6539	0.0778155504740026	1	0.8391854741945	0.4906	0.737485417416059	0.631092991715329	0.9156	0.351845299860219	385.5	0.00292790728946761	-0.16933040068492	0.0827357546254061	0.133600132650487	0.257365232324983	0.0357302680344327	0.16603782965106
_____ASV63	0.720935784196717	0.5606	0.0162568802400853	0.973242833964305	1.18793268083075	0.2459	0.107150066615528	1	0.718860723128909	0.5643	0.746957793682236	1.02669648805558	0.4249	0.328482900208109	147	0.00111647826602267	0.0631858034239142	0.152483369748744	0.113734446163046	0.27185092297697	-0.17692024958696	0.0590058305496869
_____ASV648	4.045783224965	0.013	0.0713010278455468	0.389361111111111	0.94158179411934	0.4983	0.0663760226273061	1	3.48076916636805	0.0262	0.524807003158481	2.26626672207535	0.0123	0.074224760169875	581	0.00441274743237531	-0.108783815170078	0.174181815866094	-0.256876067754554	0.0827762955958771	0.365659882924632	0.240444624166005
_____ASV650	1.08039647460161	0.302	0.0244717014256306	0.871585924713584	0.947357251837072	0.733	0.0858330968505298	1	1.09122309785437	0.3483	0.737485417416059	0.95303057502421	0.7486	0.328482900208109	425	0.00322791335414717	-0.12638110014716	0.00552521009060489	-0.0927599343508485	0.0261116541677137	0.219141034498008	0.314774645130994
_____ASV652	0.985430765653983	0.7024	0.0221264026223801	1	1.00314005190618	0.2992	0.0900961546918253	1	0.984277023793951	0.527	0.737485417416059	1.0073546137618	0.7371	0.328482900208109	578	0.00438996216164015	-0.106555939546697	0.00123878862394399	-0.102623295029157	0.00373243829775251	0.209179234575854	0.31625919642943
_____ASV669	2.37898462234846	0.0832	0.0471545094194033	0.64901213592233	1.13286136735004	0.3309	0.0898190286994817	1	2.15273219007855	0.1014	0.630427339635172	1.55064432314478	0.0997	0.245619193799251	460.5	0.00349753905784652	0.237739884563575	0.231254517052412	0.047129052005995	0.208602614776658	-0.28486893656957	0.0219384573954063
_____ASV735	0.465975103734438	0.6477	0.00991418885514509	1	0.837863070539417	0.5855	0.0713062363161238	1	0.53532479848269	0.6165	0.75252411129941	0.900637619553668	0.5646	0.328482900208109	326	0.00247599941988701	-0.0731249379796492	0.160691373488612	0.139982024132471	0.23895348003328	-0.0668570861528221	0.135514417376083
_____ASV811	0.917462963067238	0.5006	0.0202905002887568	0.951244536326049	0.906412414903743	0.6179	0.0801844307909761	1	1.09229910239188	0.3689	0.737485417416059	1.01648761497463	0.5068	0.328482900208109	287.5	0.0021835884454525	0.200304238871076	0.30861191823798	-0.102648986679083	0.0520912002048716	-0.0976552521919927	0.0476271613711878
_____ASV839	3.32631475859367	0.0115	0.0657180705690816	0.383876288659794	1.01683058886075	0.4268	0.0803581732280855	1	3.0598216445183	0.0173	0.440071385299418	2.52621379915699	2e-04	0.00702845648667396	173.5	0.00131774815751655	-0.187649401187655	0.0485619340768472	-0.172769712987753	0.0527565870579652	0.360419114175408	0.300723209237696
_____ASV85	0.641401798606114	0.5985	0.0136633973923242	0.989446961894954	0.988089180312381	0.4613	0.0841946820791798	1	0.438848035424595	0.7699	0.772277668592591	1.15592705952521	0.2487	0.328482900208109	1127	0.0085596667061738	-0.163886061621617	0.0513082078439348	0.0930512216279908	0.262361558283012	0.0708348399936263	0.171566259123656
_____ASV851	0.852397353793572	0.4879	0.0198846254024471	0.945016265060241	0.691303811629566	0.7526	0.0645066166494308	1	0.798817887810874	0.5234	0.737485417416059	0.796830551140281	0.6922	0.328482900208109	265.5	0.00201649646006135	-0.130435077075287	0.157663744023164	-0.0641483985616164	0.0902150038322945	0.194583475636903	0.259360893652206
_____ASV861	0.349218356026223	0.7222	0.0085514941960978	1	0.69276348966213	0.7095	0.0678562608051372	1	0.603951584193663	0.5695	0.747419252908197	0.445685761825529	0.9695	0.363170702072552	194	0.00147344750754012	-0.101581171447172	0.174175788903778	0.12111601211009	0.213753502979739	-0.0195348406629177	0.159362094211242
_____ASV876	0.231585932315859	0.83	0.00488901652319481	1	1.25265428002654	0.2554	0.105779265807003	1	0.366804710108773	0.7365	0.762255633031505	1.57728294391302	0.0792	0.218140076095578	221	0.00167851494415653	0.0973774760725927	0.239768555786001	-0.036845531486927	0.16345459714778	-0.0605319445856658	0.132636134335639
_____ASV880	1.4746420685234	0.1261	0.0308729886514458	0.718699115044248	1.51003454662013	0.0199	0.126455850992439	0.789586206896552	1.31720885016292	0.2025	0.700399908817381	1.80974025974026	5e-04	0.0124462250284851	202	0.00153420822950054	-0.123551518493719	0.0448809419692763	-0.123551518493719	0.0412961855804978	0.247103036987438	0.308902744284209
_____ASV886	0.572672243759776	0.6072	0.0131654555333612	0.993937786843447	0.927191729578998	0.5052	0.0852627423080983	1	0.0503729896555468	0.9687	0.810586896590635	0.933873110570775	0.5135	0.328482900208109	183.5	0.00139369905996707	0.0865084098169424	0.194520616559868	0.0747118084782685	0.218412958517398	-0.161220218295211	0.124135204076859
_____ASV913	1.50484340139512	0.2359	0.0343330632521533	0.830305921052632	0.650364314157418	0.7665	0.0593523528473698	1	1.54658733216898	0.2237	0.718548747524868	0.933913330991301	0.5194	0.328482900208109	287	0.00217979090032997	0.145142762600592	0.242325307994032	-0.25999486170193	0.0304939861167391	0.114852099101338	0.197826134733553
_____ASV921	4.36991344787495	0.0081	0.0761503309171132	0.337675324675325	2.55086552125048	0.0126	0.177806042051236	0.720842105263158	3.5855827043623	0.0185	0.458979761734013	5.9780138859668	1e-04	0.00442532445457249	212	0.00161015913195106	0.387005989212081	0.291412533273609	-0.218524933563718	0.0572929113794987	-0.168481055648363	0.0794041372204675
_____ASV930	1.29850712198685	0.2463	0.0282505375970282	0.83702518363064	1.35685833637692	0.1075	0.118080145411926	1	1.33737468596242	0.2305	0.725257754107004	1.20548859555503	0.2078	0.328482900208109	262	0.00198991364420367	0.228257707140647	0.305052547294192	-0.167315115428339	0.0319616280274321	-0.0609425917123088	0.0730085664396976
_____ASV941	0.480556717041994	0.6367	0.0109485201805928	1	1.31309360253271	0.2468	0.119664807890556	1	0.239686011739948	0.8144	0.776969035328573	0.99004638577503	0.4637	0.328482900208109	198.5	0.00150762541364286	-0.0348507429847663	0.214935369294669	0.141237221569842	0.17519625379369	-0.106386478585076	0.155845722519308
_____ASV946	3.74991464275146	0.0226	0.0602926523991074	0.456264150943396	1.90676712266406	0.0613	0.122631108476087	0.970906403940887	2.95391504953182	0.0468	0.550681499966193	14.1525373706966	1e-04	0.00442532445457249	250.5	0.00190257010638557	0.322455303824299	0.282391260726458	-0.0542181484306343	0.110666200443619	-0.268237155393664	0.0643362221526707
_____ASV949	0.218076408503047	0.8269	0.00474078382898276	1	0.955775234131115	0.4763	0.0831107556331145	1	0.542292321102577	0.6144	0.75252411129941	1.1640586636157	0.2822	0.328482900208109	202.5	0.00153800577462306	0.0948047360908075	0.264667507201129	-0.0303375155490584	0.125062974921232	-0.0644672205417491	0.126981245756907
_____ASV977	0.415481020215181	0.9862	0.00952038840428774	1	0.64567436955565	0.9885	0.0591802800299257	1	0.419812534683817	0.9535	0.80645676194112	0.879033415003449	0.7436	0.328482900208109	209.5	0.00159117140633843	-0.0531625620272368	0.0647372016080386	-0.0829733444724163	0.0581013655662772	0.136135906499653	0.306199692735351
_____ASV98	0.0550522472198535	0.9485	0.0011819917344327	1	0.672947002478347	0.7153	0.0577936658217879	1	0.0751552131758791	0.9329	0.799941872689613	1.02445672196183	0.4378	0.328482900208109	5331.5	0.0404932236414956	-0.0441718509008451	0.175533794200988	0.0391130635071729	0.165658541257777	0.00505878739367226	0.209578312285985
_c:Archaeorhizomycetes	2.10782241014799	0.1262	0.045087620124364	0.718699115044248	0.918604651162793	0.5123	0.0785980780101754	1	2.05391773815444	0.1329	0.669351691837586	1.18292189397005	0.2861	0.328482900208109	62.5	0.000474693140315761	-0.278992057332768	0.132134857892088	0.0472867893784352	0.206837187639458	0.231705267954333	0.19350761225357
__o:Archaeorhizomycetales	2.10782241014799	0.1284	0.045087620124364	0.72225	0.918604651162793	0.5009	0.0785980780101754	1	2.05391773815444	0.1316	0.669351691837586	1.18292189397005	0.2873	0.328482900208109	62.5	0.000474693140315761	-0.278992057332768	0.132134857892088	0.0472867893784352	0.206837187639458	0.231705267954333	0.19350761225357
___f:Archaeorhizomycetaceae	2.10782241014799	0.1233	0.045087620124364	0.71416726618705	0.918604651162793	0.5114	0.0785980780101754	1	2.05391773815444	0.1288	0.669351691837586	1.18292189397005	0.2953	0.328482900208109	62.5	0.000474693140315761	-0.278992057332768	0.132134857892088	0.0472867893784352	0.206837187639458	0.231705267954333	0.19350761225357
____g:Archaeorhizomyces	2.10782241014799	0.13	0.045087620124364	0.723638408304498	0.918604651162793	0.512	0.0785980780101754	1	2.05391773815444	0.1314	0.669351691837586	1.18292189397005	0.2946	0.328482900208109	62.5	0.000474693140315761	-0.278992057332768	0.132134857892088	0.0472867893784352	0.206837187639458	0.231705267954333	0.19350761225357
_____ASV2969	0.648148148148148	0.5095	0.0142857142857143	0.955870835768556	0.995370370370371	0.4455	0.0877551020408164	1	0.630434782608702	0.5359	0.737769161532079	1.12433862433863	0.3358	0.328482900208109	10	7.59509024505217e-05	-0.127063467277394	0.132427133974907	0.158829334096742	0.240695976558806	-0.0317658668193484	0.159266881300665
_____ASV3154	0.217391304347828	0.7874	0.00444585582724678	1	2.04192546583851	0.0401	0.167037154652271	0.954769230769231	0.19425837320574	0.8356	0.781039565699139	1.87244897959183	0.0299	0.128048904379082	19	0.000144306714655991	-0.0708838682366445	0.154522852354537	0.0886048352958055	0.228555706408237	-0.0177209670591611	0.160402686393384
_____ASV3729	2.36600306278714	0.0891	0.0504530982120989	0.666295871559633	0.987748851454825	0.4565	0.0842517756551556	1	2.31132318803198	0.094	0.62432817511857	0.939849624060148	0.5222	0.328482900208109	19.5	0.000148104259778517	-0.242597988413684	0.0749151573813364	-0.0539106640919298	0.147555558845549	0.296508652505614	0.264107237439623
_____ASV3825	2.25806451612903	0.1031	0.045016077170418	0.676369696969697	1.04838709677419	0.3986	0.0836012861736335	1	2.05050505050505	0.129	0.669351691837586	2.95112781954887	0.0035	0.0370082443324868	14	0.00010633126343073	-0.22555556435532	0.117538414383337	-0.0563888910888301	0.160177858789506	0.28194445544415	0.24129138467972
_c:Dothideomycetes	0.435898771151529	0.7091	0.0102885914505766	1	0.519289321899388	0.9025	0.0490274901537863	1	0.409485223615188	0.7345	0.76180250391267	0.90567772642325	0.5572	0.328482900208109	82874.5	0.629439306513576	-0.111389626946821	0.12558840902476	-0.0214781993495623	0.165457547137589	0.132867826296383	0.24103462636959
_____ASV1071	1.25498738821371	0.289	0.0248455945941652	0.861944444444444	2.04322403118551	0.0187	0.161802792348846	0.789586206896552	1.10832024021507	0.3713	0.737485417416059	2.11923683548837	0.0022	0.0288861838023743	101.5	0.000770901659872795	-0.146823914829094	0.0548890906225656	0.217239465818558	0.295679873388831	-0.0704155509894636	0.0965286227461936
_____ASV1143	0.977966067131612	0.7561	0.0220198629885395	1	0.987588706717241	0.7013	0.0889461045401118	1	0.979430975897464	0.5218	0.737485417416059	0.987557754044971	0.7484	0.328482900208109	152	0.00115445371724793	-0.103211564382665	0.00469229227588333	0.208683236014585	0.31622039655001	-0.10547167163192	0.00537467209461531
_____ASV1190	0.298279158699809	0.755	0.00593505678251441	1	1.96175908221797	0.056	0.156137647663071	0.967863636363636	0.259716401630403	0.7779	0.773064345262683	1.35615536537196	0.1674	0.309622004176111	111	0.000843055017200791	0.026023166544047	0.199960737398504	-0.104092666176188	0.160435767399436	0.078069499632141	0.189651704779489
_____ASV1451	0.887438923853377	0.4261	0.0204677176071761	0.929313473256601	0.848480887941608	0.6378	0.0782767883746517	1	0.908949844651573	0.4236	0.737485417416059	0.836854517408676	0.6735	0.328482900208109	104.5	0.000793686930607952	-0.198088208409127	0.0178551357439319	0.068527812638833	0.207996628211977	0.129560395770294	0.237957188102451
_____ASV1506	1.40192185125264	0.2563	0.0330439555677534	0.840312436804853	0.477153502966124	0.9365	0.0449869274437015	1	1.48653299751724	0.2365	0.72788192901508	0.709133512601722	0.8273	0.335883476658854	77.5	0.000588619493991543	0.255224090314503	0.294701600383164	-0.11493535192971	0.0957891162549988	-0.140288738384793	0.0537950168731067
_____ASV1697	0.558091759872175	0.6518	0.0125408732448548	1	1.05740698470669	0.3936	0.0950439187023144	1	0.552456270209203	0.6466	0.75252411129941	1.1164695177434	0.3391	0.328482900208109	52.5	0.000398742237865239	0.0320487222852239	0.135652473573989	0.117511981712488	0.267359864682941	-0.149560703997712	0.105513235314525
_____ASV1715	2.20062208398134	0.1119	0.0495318106239608	0.688735632183908	0.677812337998966	0.7161	0.0610250576120886	1	1.93892535320948	0.1498	0.669351691837586	1.22750958607807	0.2597	0.328482900208109	58.5	0.000444312779335552	0.209465071624281	0.18961212934936	-0.306141258527795	0.107046937757762	0.0966761869035142	0.223203935452053
_____ASV1778	0.13922813873962	0.8863	0.00306773229999195	1	1.36663409868099	0.1975	0.120448857673367	1	0.133856992469024	0.889	0.79066678709755	1.12638704724684	0.3294	0.328482900208109	57	0.000432920143967974	-0.0773786790496934	0.145516191144932	0.0309514716198774	0.218274286717398	0.0464272074298161	0.182116443407055
_____ASV1816	7.2888573456352	3e-04	0.134283472803347	0.04815	1.39371894960965	0.1834	0.102706589958159	1	6.74739465337562	4e-04	0.148858301102923	2.07369991185843	0.0162	0.0887906842399087	76	0.000577226858623965	-0.281418637133177	0.0241215974685581	-0.233175442196061	0.0723647924056742	0.514594079329239	0.287651335841498
_____ASV1890	0.229007633587785	0.7933	0.00555555555555554	1	0.658396946564886	0.7369	0.063888888888889	1	0.243016759776537	0.784	0.77322678822049	0.531624863685932	0.9225	0.353282966934785	30	0.000227852707351565	0.0907785257687122	0.191460408760154	-0.0907785257687121	0.15903002600094	1.48264647087393e-17	0.199456477294197
_____ASV2122	0.650853889943074	0.5664	0.0142084878109401	0.9760112	1.31261859582543	0.1503	0.114620658229946	1	0.62697762369997	0.5821	0.749260703187885	1.18677148278667	0.2269	0.328482900208109	47	0.000356969241517452	0.0316798896599719	0.206307776544967	-0.158399448299859	0.0424880741231335	0.126719558639887	0.237649328839001
_____ASV2199	0.963526428710747	0.4471	0.0221403040930431	0.940355976485957	0.958650282816462	0.4781	0.0881130320787909	1	0.984909422158058	0.4376	0.737485417416059	0.881537978118665	0.5978	0.328482900208109	79	0.000600012129359121	0.166434008675252	0.260410679972934	0.0266294413880404	0.175616912265142	-0.193063450063292	0.0371335535211919
_____ASV2371	0.938864628820961	0.5182	0.0202782362650318	0.960777264858627	1.53930131004367	0.1297	0.132987502947418	1	0.90036101083032	0.4927	0.737485417416059	1.25701809107923	0.1878	0.32106993296339	6.5	4.93680865928391e-05	-0.198510262969396	0	0.122160161827321	0.243743726557528	0.0763501011420755	0.202023281027129
_____ASV2526	4.14179104477612	0.0159	0.0868544600938967	0.409464566929134	0.923507462686566	0.5105	0.0774647887323943	1	4.13753213367607	0.0156	0.43697114194729	1.72566371681415	0.0642	0.196099301212163	18	0.000136711624410939	-0.236034001953632	0.0819991958063731	-0.177025501465224	0.130114331861153	0.413059503418856	0.264121433570344
_____ASV2565	0.251322751322751	0.7981	0.00597860289490245	1	0.978835978835978	0.457	0.093140339836375	1	0.261633428300097	0.7839	0.77322678822049	0.674931129476586	0.8202	0.334668750182125	32	0.000243042887841669	0.0873131877539203	0.226340229576516	-0.0997865002901947	0.141726390109381	0.0124733125362743	0.174272709258608
_____ASV2646	0.37037037037037	0.7236	0.00816326530612244	1	1.52777777777778	0.141	0.13469387755102	1	0.358024691358026	0.7515	0.766498568145092	1.12433862433862	0.3303	0.328482900208109	10	7.59509024505217e-05	0.0635317336386968	0.180467763471368	0.0635317336386968	0.180467763471368	-0.127063467277394	0.190595200916091
_____ASV277	2.95080173024631	0.049	0.0456774584931862	0.56783393501805	2.67956350326948	0.009	0.165915113097391	0.642	2.08582369885272	0.1249	0.668568596722484	2.88397638145352	0.0023	0.0292353881520162	1690.5	0.0128395000592607	-0.29410852677106	0.0298411469249614	0.20072015222854	0.217478892362295	0.0933883745425196	0.222347782540681
_____ASV2772	2.06235011990407	0.0811	0.0460570357477573	0.642	0.878297362110312	0.5978	0.0784576248493774	1	2.1002105263158	0.0783	0.580041340416631	1.03973963686194	0.3944	0.328482900208109	19	0.000144306714655991	0.299168502009446	0.305069561513084	-0.184103693544275	0.0345194425395515	-0.115064808465172	0.0576908960045879
_____ASV2811	1.27002288329519	0.305	0.0286488579171506	0.871585924713584	0.440503432494279	0.9773	0.039747064137308	1	1.28298126743723	0.2853	0.737485417416059	0.975809087937234	0.4771	0.328482900208109	21	0.000159496895146096	0.237230329951634	0.291397327527551	-0.101670141407843	0.106055291978874	-0.135560188543791	0.0566390138737144
_____ASV2916	0.999999999999999	0.4649	0.0228013029315961	0.942722046746683	0.999999999999998	0.4373	0.0912052117263842	1	1.015	0.4212	0.737485417416059	0.908163265306115	0.684	0.328482900208109	8	6.07607219604174e-05	0.200659426824786	0.304907629043093	-0.0401318853649573	0.0836519052055858	-0.160527541459829	0
_____ASV3116	1.02923264311815	0.4169	0.0231744943435036	0.924084246575342	0.755176613885506	0.8279	0.0680150839904011	1	1.03200673826069	0.4113	0.737485417416059	0.987471724377941	0.4847	0.328482900208109	12.5	9.49386280631521e-05	-0.107044383229362	0.068654150355751	0.214088766458724	0.3008344091333	-0.107044383229362	0.068654150355751
_____ASV3199	1.31914893617021	0.3241	0.0300096805421103	0.871585924713584	0.840425531914895	0.7801	0.0764762826718297	1	1.34580838323353	0.2269	0.722877279108994	0.922492401215804	0.6549	0.328482900208109	14	0.00010633126343073	-0.0875121958648242	0.0656341468986182	0.240658538628267	0.308092605412774	-0.153146342763442	0
_____ASV3229	1	1	0.0224719101123595	1	0.999999999999999	1	0.0898876404494381	1	1	0.5093	0.737485417416059	0.999999999999999	0.7444	0.328482900208109	4	3.03803609802087e-05	0.210818510677892	0.316227766016838	-0.105409255338946	0	-0.105409255338946	0
_____ASV3254	2.15893108298171	0.0536	0.046413183158213	0.575880398671096	1.17440225035162	0.1648	0.100990248696047	1	2.11724137931037	0.0678	0.580041340416631	1.28792445248141	0.089	0.233202953165301	19	0.000144306714655991	0.302606522488334	0.311252423130857	-0.138334410280381	0.0259377019275714	-0.164272112207953	0
_____ASV3569	2.69102990033222	0.0088	0.0608108108108108	0.348740740740741	0.676910299003321	0.9004	0.0611861861861861	1	2.81654676258992	0.009	0.375429391752225	0.964641670621738	0.5564	0.328482900208109	18	0.000136711624410939	-0.173400021821128	0	-0.173400021821128	0	0.346800043642255	0.309964473006586
_____ASV3599	1.49828767123288	0.1571	0.0330812854442344	0.75863963963964	1.1986301369863	0.2052	0.10586011342155	1	1.48826979472142	0.1964	0.696798618972254	1.11301369863014	0.2997	0.328482900208109	20	0.000151901804901043	0.241696812755912	0.300112422713333	-0.0483393625511824	0.0940595919158005	-0.193357450204729	0
_____ASV368	0.218090160472973	0.8055	0.00495749858408608	1	0.972088788006757	0.4572	0.088387826020178	1	0.0602539920231531	0.9458	0.804616501966142	0.891072988858195	0.5667	0.328482900208109	806	0.00612164273751205	0.0746176798388926	0.18468277847133	0.0190629109077463	0.176523641831373	-0.0936805907466389	0.191110908580682
_____ASV3805	1.24615384615385	0.3211	0.0280811232449298	0.871585924713584	0.938461538461538	0.8694	0.0845900502686774	1	1.25682182985555	0.1802	0.685611131746506	0.982417582417581	0.7194	0.328482900208109	9	6.83558122054695e-05	0.235665486503351	0.315319177887913	-0.117832743251676	0	-0.117832743251676	0
_____ASV3855	NA	NA	NA	NA	NA	NA	NA	NA	NA	NA	NA	NA	NA	NA	0	0	NA	NA	NA	NA	NA	NA
_____ASV39	1.16978192531278	0.3153	0.0170569691140448	0.871585924713584	0.52772703372389	0.8389	0.0307798351815636	1	0.750513582121583	0.4701	0.737485417416059	0.894433962953449	0.5739	0.328482900208109	12817	0.0973462716708337	0.118386106646375	0.215526754896446	-0.18080603851529	0.161059008218329	0.0624199318689152	0.167815839644514
_____ASV391	0.287518541083443	0.7686	0.00641264445399713	1	0.607922601741382	0.7918	0.0542349927879608	1	0.186333305778926	0.8494	0.782702310514857	0.927123778428901	0.5219	0.328482900208109	864.5	0.0065659555168476	-0.0591090118448824	0.181374405484761	0.11257066587019	0.21122399093357	-0.0534616540253076	0.155340255912847
_____ASV4008	1.97154471544715	0.1247	0.0450743494423792	0.717360215053763	0.879065040650406	0.5733	0.0803903345724907	1	2.05328467153286	0.1149	0.659288169477318	0.891405342624857	0.5673	0.328482900208109	14	0.00010633126343073	-0.075789252136196	0.100269633923961	-0.212209905981349	0	0.287999158117545	0.296030060887588
_____ASV4275	0.571428571428571	0.7713	0.0132231404958678	1	0.749999999999998	0.764	0.0694214876033056	1	0.582914572864322	0.6587	0.75252411129941	0.816326530612243	0.6645	0.328482900208109	5	3.79754512252608e-05	0.161717140171228	0.267440929735319	-0.0808585700856141	0.121287855128421	-0.0808585700856141	0.121287855128421
_____ASV4305	0.0476190476190475	1	0.00113058224985867	1	0.285714285714287	0.9837	0.0271339739966083	1	0.0492359932088295	0.9572	0.806680646418046	0.659863945578231	0.8557	0.340353707276956	11	8.35459926955739e-05	0.0236433946892176	0.168676279012836	0.0236433946892176	0.168676279012836	-0.0472867893784352	0.212790552202959
_____ASV432	0.605614377864295	0.5848	0.0112497706613293	0.982266701461378	1.22396693819108	0.2874	0.0909446529341448	1	0.84523724291532	0.4687	0.737485417416059	1.21282123482459	0.2555	0.328482900208109	712.5	0.00541150179959967	-0.0717499898660923	0.150017222337483	0.14912742991776	0.250605840194686	-0.0773774400516681	0.125855305129706
_____ASV434	0.996420184391607	0.7017	0.0223950615687277	1	0.99345644486985	0.9981	0.0893137999298723	1	0.996501899635335	0.5201	0.737485417416059	0.998979013320897	0.7512	0.328482900208109	847	0.00643304143755919	-0.105792418978272	0.000376039403951202	-0.104664300766418	0.00150415761580481	0.21045671974469	0.316236395157033
_____ASV4736	1.86153846153846	0.329	0.0422412288357479	0.871585924713584	0.784615384615385	0.8689	0.0712166172106825	1	1.91853471842537	0.1403	0.669351691837586	0.938461538461537	0.5825	0.328482900208109	11	8.35459926955739e-05	0.289039380876323	0.31301377193017	-0.144519690438162	0	-0.144519690438162	0
_____ASV475	1.38787983102181	0.246	0.0309707120174239	0.83702518363064	0.810263401848614	0.6786	0.0723245166216911	1	1.56652517444185	0.1826	0.68838885842893	0.941405820034757	0.581	0.328482900208109	635.5	0.00482667985073065	-0.00571410115593556	0.0956026133435332	-0.211421742769617	0.0558754538195762	0.217135843925553	0.294734891582576
_____ASV536	1.37106142571951	0.2728	0.0310717944573588	0.8551640625	0.672749908903195	0.8205	0.0609850047518537	1	1.14287093038219	0.3278	0.737485417416059	0.848397351148174	0.6894	0.328482900208109	658	0.00499756938124433	0.226256401208686	0.264309618110245	-0.0254021547048917	0.164596376440156	-0.200854246503795	0.0465693069909616
_____ASV574	0.905828408964209	0.4299	0.0199247705409531	0.930553908355795	0.892675465492251	0.5351	0.0785418237779044	1	0.897133006040129	0.4318	0.737485417416059	0.961277704148314	0.4933	0.328482900208109	492	0.00373678440056567	0.173403919975851	0.251073669041993	-0.170388199628445	0.140595048933619	-0.00301572034740611	0.132119697167203
_____ASV844	0.301577563540758	0.7481	0.00652201107661524	1	1.67340052585452	0.1076	0.144757940704855	1	0.979548738029639	0.3926	0.737485417416059	1.2416124500671	0.2499	0.328482900208109	396	0.00300765573704066	-0.0638926816014501	0.138165778822192	0.11326429920257	0.247220701009715	-0.0493716176011205	0.146368708721712
_____ASV852	0.780574054461578	0.5228	0.0180810622857981	0.961713058419244	0.451856971045971	0.9719	0.0418669003462575	1	0.801009308633116	0.5129	0.737485417416059	0.817866915889786	0.708	0.328482900208109	237	0.00180003638807736	0.0821241723464962	0.185449505796472	-0.188581432795658	0.0289162355017526	0.106457260449162	0.255385024639185
_____ASV884	0.611988011987983	0.699	0.013924974257209	1	1.13234265734265	0.231	0.103059811924196	1	0.614290357604711	0.6905	0.754911162911872	0.935180302600086	0.612	0.328482900208109	252	0.00191396274175315	-0.161922130086088	0.0166836533075695	0.112445923670894	0.289940607227368	0.0494762064151935	0.128570765366219
__o:Acrospermales	0.786437816544738	0.4573	0.0170676599902296	0.941230326295585	1.22784186831739	0.2906	0.106588910600879	1	0.48727602314718	0.6339	0.75252411129941	0.878883478499416	0.5808	0.328482900208109	256	0.00194434310273336	0.170959214844057	0.163704307975615	-0.143761157937048	0.151532031339051	-0.0271980569070092	0.225370343222434
___f:Acrospermales_fam_Incertae_sedis	0.786437816544738	0.4604	0.0170676599902296	0.941681214421252	1.22784186831739	0.2932	0.106588910600879	1	0.48727602314718	0.6269	0.75252411129941	0.878883478499416	0.5821	0.328482900208109	256	0.00194434310273336	0.170959214844057	0.163704307975615	-0.143761157937048	0.151532031339051	-0.0271980569070092	0.225370343222434
____g:Leptodiscella	0.786437816544738	0.4635	0.0170676599902296	0.941681214421252	1.22784186831739	0.293	0.106588910600879	1	0.48727602314718	0.6342	0.75252411129941	0.878883478499416	0.5939	0.328482900208109	256	0.00194434310273336	0.170959214844057	0.163704307975615	-0.143761157937048	0.151532031339051	-0.0271980569070092	0.225370343222434
_____ASV3848	1.08391608391608	0.3635	0.0253994264645637	0.894812116564417	0.384615384615386	0.9526	0.0360507988529293	1	1.13366960907945	0.3623	0.737485417416059	0.73926073926074	0.7577	0.328482900208109	13	9.87361731856782e-05	0.22140251202096	0.228696111278493	-0.080510004371258	0.181147509835331	-0.140892507649701	0.120765006556887
_____ASV874	0.569501098211484	0.5713	0.0121687534570322	0.976318085106383	1.38139315971132	0.2142	0.118067078996329	1	0.664802268788405	0.5292	0.737485417416059	0.854515954570036	0.6221	0.328482900208109	243	0.00184560692954768	0.134351470509002	0.157068945245177	-0.134351470509002	0.139811385164181	-4.44066622304802e-17	0.238403280390962
__o:Botryosphaeriales	0.66509280364702	0.6514	0.014626374019836	1	1.11282969716705	0.3038	0.0978910809552794	1	0.645691393688342	0.6534	0.75252411129941	1.10696905041594	0.3255	0.328482900208109	82	0.000622797400094278	0.0416527898884875	0.144644452975576	-0.163635960276201	0.0630917405082854	0.121983170387713	0.27549955322548
_____ASV2701	2.11071107110711	0.1237	0.0392320883349366	0.71416726618705	2.47637263726373	0.0202	0.184114768497219	0.789586206896552	1.77628313961082	0.1989	0.700399908817381	2.32866143757233	0.0072	0.0569723890045624	29	0.000220257617106513	0.276542253915187	0.308282238200579	-0.167211595390578	0.0192936456219898	-0.109330658524609	0.0536215430685991
_____ASV3974	0.0418994413407822	0.9871	0.0009469696969697	1	0.862430167597764	0.6163	0.0779671717171716	1	0.0412322274881516	0.9883	0.810586896590635	1.00583090379009	0.4489	0.328482900208109	18	0.000136711624410939	9.52290908166435e-19	0.156244122146496	0.0374789503211031	0.262352652247722	-0.0374789503211031	0.0946616966699851
___f:Botryosphaeriaceae	0.97527760318458	0.4483	0.0217003671114737	0.940355976485957	1.1036036036036	0.074	0.0982227142940388	0.983462151394422	0.964904756799254	0.5599	0.745698699469855	1.06327257490049	0.5505	0.328482900208109	35	0.000265828158576826	-0.0984499383866829	0.0203689527696585	-0.108634414771512	0.0101844763848293	0.207084353158195	0.315531789469768
____g:Botryosphaeria	0.97527760318458	0.4431	0.0217003671114737	0.939465653896962	1.1036036036036	0.0717	0.0982227142940388	0.983462151394422	0.964904756799254	0.559	0.745698699469855	1.06327257490049	0.5524	0.328482900208109	35	0.000265828158576826	-0.0984499383866829	0.0203689527696585	-0.108634414771512	0.0101844763848293	0.207084353158195	0.315531789469768
_____ASV2313	0.97527760318458	0.4537	0.0217003671114737	0.941230326295585	1.1036036036036	0.0762	0.0982227142940388	0.983462151394422	0.964904756799254	0.576	0.748748340876978	1.06327257490049	0.5483	0.328482900208109	35	0.000265828158576826	-0.0984499383866829	0.0203689527696585	-0.108634414771512	0.0101844763848293	0.207084353158195	0.315531789469768
__o:Capnodiales	0.758619912187276	0.4871	0.0141320039605624	0.945016265060241	2.16142883045002	0.0325	0.161057311054882	0.895563025210084	0.590596482151342	0.5824	0.749260703187885	1.17227576531318	0.2688	0.328482900208109	7904.5	0.0600353908420149	-0.142779642948929	0.131727698091386	0.146708827781194	0.228305416879076	-0.00392918483226518	0.177137271607207
_____ASV1200	0.625160133230847	0.7144	0.013922569969473	1	0.993466564181399	0.4452	0.0884996148469373	1	0.61418279663223	0.7128	0.756357819942102	1.04144377498734	0.4443	0.328482900208109	86	0.000653177761074487	-0.148724176723322	0.0310343133279759	0.138101021243085	0.294357862946093	0.0106231554802373	0.115173380552364
_____ASV1355	1.21010638297872	0.3118	0.0272822665267576	0.871585924713584	0.798703457446808	0.6955	0.0720281816819067	1	1.22006472491909	0.3119	0.737485417416059	0.979293313069909	0.4736	0.328482900208109	44	0.000334183970782295	-0.231329958125059	0.0253784183302403	0.133927870493455	0.275429758849922	0.0974020876316036	0.151665058239798
_____ASV1650	0.50506995250932	0.7522	0.0114305870391795	1	1.1317087481893	0.2027	0.102449930231713	1	0.502979891634578	0.7296	0.759337909900967	0.955118281428859	0.5259	0.328482900208109	77.5	0.000588619493991543	0.0192446595705938	0.176240566593859	0.119519464701583	0.264076465145236	-0.138764124272176	0.0182317827510889
_____ASV1793	0.5	1	0.0113636363636364	1	1.125	0.605	0.102272727272727	1	0.49999999999999	0.6968	0.754911162911872	0.928571428571425	0.598	0.328482900208109	2	1.51901804901043e-05	-0.149915801284413	0	0.0749579006422063	0.224873701926619	0.0749579006422063	0.224873701926619
_____ASV2160	0.805905130687319	0.8921	0.0181907571288102	1	0.980356566634399	0.5699	0.088513784187334	1	0.805958938407614	0.7693	0.772270556136176	0.971857281150607	0.7393	0.328482900208109	42	0.000318993790292191	0.189034879090994	0.315058131818323	-0.0810149481818544	0.0319352325051867	-0.108019930909139	0.0125088580349953
_____ASV2337	0.738855738855739	0.4943	0.0178658575399436	0.948810035842294	0.475605475605476	0.8842	0.0460014004116362	1	0.791302093460367	0.4695	0.737485417416059	0.449566408032863	0.9696	0.363170702072552	50.5	0.000383552057375135	0.0870328563850249	0.186824697097443	-0.18780774272558	0.149668743691492	0.100774886340555	0.207766680678361
_____ASV2516	3.57563850687623	0.0135	0.0792596624931954	0.390405405405405	0.726915520628684	0.746	0.064452912357104	1	3.74459028024122	0.0105	0.385249476445945	1.08756665731125	0.3424	0.328482900208109	25	0.000189877256126304	-0.166017607514865	0.0520234241132553	-0.228274210332939	0.0311283014090372	0.394291817847804	0.300857558322273
_____ASV2675	0.933250927070458	0.4185	0.0197631045088672	0.924084246575342	1.85259579728059	0.0632	0.156926902689615	0.971675675675676	0.877027838974564	0.4357	0.737485417416059	1.48228420655861	0.1125	0.259457028570687	37	0.00028101833906693	0.18502299077375	0.258219572843537	-0.032177911438913	0.15322420337297	-0.152845079334837	0.100608664641211
_____ASV2832	1.23614190687362	0.2946	0.0257446317247749	0.868380165289256	1.61723946784922	0.0489	0.134726391133687	0.967863636363636	1.14948453608246	0.3334	0.737485417416059	1.54857142857143	0.0318	0.133737963253449	26	0.000197472346371356	-0.0377763214602726	0.0960706609298383	0.211547400177527	0.299869795548998	-0.173771078717254	0.0226657928761636
_____ASV2835	1.34888438133874	0.2576	0.0298172850577289	0.840312436804853	1.20943204868154	0.2442	0.106938684004035	1	1.3369150779896	0.2622	0.734889928602852	1.10547667342799	0.3133	0.328482900208109	23	0.0001746870756362	-0.17898469677025	0.0438917855064684	0.231627254643853	0.282813875608306	-0.052642557873603	0.131675356519405
_____ASV3258	0.4	0.7686	0.00938967136150234	1	0.650000000000001	0.8208	0.0610328638497653	1	0.412322274881517	0.7223	0.758529864963646	0.728571428571431	0.7826	0.330111916681568	12	9.1141082940626e-05	2.49221939382001e-17	0.236034001953632	-0.118017000976816	0.118017000976816	0.118017000976816	0.178039982558266
_____ASV3697	1.5625	0.2368	0.0363372093023256	0.83164989059081	0.46875	0.9495	0.0436046511627907	1	1.64027149321267	0.1883	0.689289798529961	0.785714285714287	0.7213	0.328482900208109	8	6.07607219604174e-05	-0.134040036056955	0.0804240216341732	-0.134040036056955	0.0804240216341732	0.268080072113911	0.292652608596548
_____ASV3779	4.74576271186441	0.0053	0.101449275362319	0.278901639344262	0.790960451977403	0.6542	0.067632850241546	1	4.91129032258066	0.0044	0.284184029378308	1.48979591836735	0.1106	0.256102788493108	24	0.000182282165881252	-0.146620546108186	0.0694148695977504	-0.293241092216373	0	0.439861638324559	0.295130957698845
_____ASV3846	1.28691983122363	0.2323	0.0287668002829521	0.825781318681319	0.759493670886076	0.6758	0.0679085121433624	1	1.2884195193008	0.2764	0.736224542366911	1.0337552742616	0.3792	0.328482900208109	13	9.87361731856782e-05	-0.015270020228415	0.183240242740981	-0.198510262969396	0	0.213780283197811	0.256474274365443
_____ASV457	1.13508054822546	0.1945	0.0253021189097034	0.799977025392987	0.992381731485473	0.5065	0.0884848590282613	1	1.09962369225797	0.3289	0.737485417416059	1.0615074259278	0.5455	0.328482900208109	647	0.00491402338854875	-0.119858387862786	0.0153806717373055	-0.103646328464005	0.0232034775683711	0.22350471632679	0.31454015078967
_____ASV4817	0.546875	0.5448	0.0104477611940299	0.970164398475776	2.890625	0.0074	0.22089552238806	0.642	0.459276018099539	0.6479	0.75252411129941	3.15614617940199	0.001	0.0183821169651473	10	7.59509024505217e-05	0.135828640458567	0.236879047120018	-0.0271657280917133	0.179702103811436	-0.108662912366853	0.113249845627886
_____ASV755	1.61541346334146	0.1807	0.0371857700685536	0.787009383378016	0.597827542792852	0.9094	0.0550464089879741	1	1.76556274900399	0.1352	0.669351691837586	0.876363724133491	0.6535	0.328482900208109	259	0.00196712837346851	-0.208661433401698	0.0513800872089229	-0.0456832724015551	0.0843644345429114	0.254344705803253	0.29788843190299
_____ASV794	0.139655444295513	0.8796	0.00315226531529326	1	1.20197804147284	0.2202	0.108522906757905	1	0.201481436094346	0.8168	0.776969035328573	0.947114044056138	0.4933	0.328482900208109	262	0.00198991364420367	0.0115366015300156	0.218664598564086	-0.0734147370091903	0.109436454469168	0.0618781354791747	0.205391901554751
_____ASV975	0.776077097505669	0.4764	0.0184695502010199	0.945016265060241	0.665532879818594	0.7401	0.0633550093089771	1	0.835863317683223	0.4482	0.737485417416059	0.593753408719048	0.8858	0.346522460236606	196	0.00148863768803023	0.0671519354119305	0.214012562374275	-0.188541972502728	0.132567085610953	0.121390037090797	0.192442271284486
___f:Cladosporiaceae	2.11205654750153	0.1323	0.0331504892522358	0.725512195121951	2.81852556992412	0.0081	0.176956439397329	0.642	2.34083149543425	0.0993	0.62432817511857	2.09439339991031	0.0113	0.0715657939137895	4775.5	0.0362703534652466	-0.11197542196762	0.154642910707244	0.255410263320625	0.264902776858513	-0.143434841353006	0.069423933977121
_____ASV110	2.91673167725364	0.0501	0.0450392364885829	0.568272084805654	2.9120976413509	0.0084	0.179870716760816	0.642	2.67296261089869	0.0696	0.580041340416631	1.78015931145565	0.0337	0.139192421761863	3633	0.0275929628602745	-0.115553521568565	0.140413474414114	0.296091129908818	0.272350084396489	-0.180537608340253	0.0616512464054886
_____ASV293	0.137014995331035	0.9373	0.00309689145077775	1	0.888124861114989	0.5728	0.080295628459207	1	0.0590561383057306	0.9936	0.81114012522019	0.735235086782158	0.828	0.335883476658854	1125.5	0.00854827407080622	-0.0323002968058136	0.267357891226273	-0.0455850962985272	0.0941443980365881	0.0778853931043407	0.147100756137799
____g:Rachicladosporium	0.598425196850393	0.776	0.0136432995242797	1	1.1003937007874	0.2918	0.100350058343057	1	0.601692601692605	0.6568	0.75252411129941	0.908886389201349	0.63	0.328482900208109	17	0.000129116534165887	0.150741087514318	0.283077777934981	-0.131898451575028	0.0282639539089345	-0.0188426359392897	0.141319769544673
_____ASV4011	0.598425196850393	0.7756	0.0136432995242797	1	1.1003937007874	0.3008	0.100350058343057	1	0.601692601692605	0.6422	0.75252411129941	0.908886389201349	0.6348	0.328482900208109	17	0.000129116534165887	0.150741087514318	0.283077777934981	-0.131898451575028	0.0282639539089345	-0.0188426359392897	0.141319769544673
___f:Mycosphaerellaceae	0.554540595420237	0.5848	0.0113487249287793	0.982266701461378	0.508266426092834	0.867	0.04160687897621	1	0.680619550210445	0.5212	0.737485417416059	0.924912097276628	0.54	0.328482900208109	1233.5	0.00936854381727185	0.147144726753747	0.219496410802762	-0.0491743302776018	0.191369618134599	-0.0979703964761451	0.12781582045558
_____ASV1125	0.497285769678169	0.627	0.011150234741784	1	1.26187475765801	0.2601	0.113175969396627	1	0.490504451038575	0.6352	0.75252411129941	1.08818693480048	0.3632	0.328482900208109	132	0.00100255191234689	-0.0885127507326121	0.153721373609155	0.14752125122102	0.247248528091575	-0.059008500488408	0.128047253110929
_____ASV1234	0.348718991459942	0.7281	0.00761342448725916	1	0.901535176901175	0.5294	0.0787312438959421	1	0.33372475340536	0.7326	0.761043999727654	1.32701806837384	0.1911	0.322961054996573	124	0.000941791190386469	-0.122575433294349	0.134471525429641	0.0662569909699185	0.196322663833562	0.0563184423244307	0.211883993059052
_____ASV1519	0.558325024925224	0.7496	0.012677570886864	1	1.01321036889332	0.413	0.0920255815269681	1	0.558555460017198	0.7495	0.765773801516919	0.934339837629966	0.5841	0.328482900208109	31	0.000235447797596617	0.149622793503966	0.291764447332734	-0.119698234803173	0.0566860092354824	-0.0299245587007932	0.112526233716792
_____ASV2271	1.79680365296804	0.1796	0.041135270750575	0.787009383378016	0.772260273972603	0.7575	0.0707192138825005	1	1.86614881439084	0.1446	0.669351691837586	0.882909328114808	0.658	0.328482900208109	34	0.000258233068331774	0.284686315498594	0.309458904541282	-0.157594210365293	0.0152510526159961	-0.127092105133301	0.0457531578479883
_____ASV2968	1	1	0.0224719101123595	1	1	1	0.0898876404494382	1	1.00000000000001	0.5158	0.737485417416059	0.999999999999992	0.7382	0.328482900208109	1	7.59509024505217e-06	0.210818510677892	0.316227766016838	-0.105409255338946	0	-0.105409255338946	0
_____ASV3390	0.353260869565217	0.7963	0.00763807285546415	1	1.30434782608696	0.177	0.112808460634548	1	0.334813499111902	0.8261	0.777835712636345	1.25	0.2011	0.328482900208109	14	0.00010633126343073	0.119310045934842	0.26193501442317	-0.0340885845528119	0.160014890510149	-0.0852214613820297	0.0854562316929043
_____ASV3940	0.666666666666667	0.5526	0.0152173913043478	0.970164398475776	1.08333333333333	0.4447	0.0989130434782609	1	0.672185430463577	0.4928	0.737485417416059	0.901360544217686	0.5986	0.328482900208109	10	7.59509024505217e-05	-0.163926753998023	0	0.131141403198419	0.249091302059344	0.0327853507996047	0.196712104797628
_____ASV4484	NA	NA	NA	NA	NA	NA	NA	NA	NA	NA	NA	NA	NA	NA	0	0	NA	NA	NA	NA	NA	NA
_____ASV4786	0.999999999999999	1	0.0224719101123595	1	1	1	0.0898876404494382	1	1	0.5125	0.737485417416059	0.999999999999999	0.7475	0.328482900208109	8	6.07607219604174e-05	0.210818510677892	0.316227766016838	-0.105409255338946	0	-0.105409255338946	0
_____ASV664	1.03177566603812	0.3923	0.0241759179160547	0.915171919770774	0.470170640180722	0.9203	0.0440669698954813	1	0.991048879511527	0.402	0.737485417416059	0.732560926887737	0.7742	0.329015715278422	422	0.00320512808341202	0.197589450266013	0.275587383370076	-0.17991039418958	0.0872399949792963	-0.0176790560764328	0.127540030435777
_____ASV676	0.239419169757889	0.8491	0.00540928041907969	1	0.861289537533464	0.5903	0.0778376541068003	1	0.305112210570149	0.8153	0.776969035328573	0.88895302964227	0.5994	0.328482900208109	380.5	0.00288993183824235	-0.00320904495925201	0.184658315794339	0.0911368768427574	0.245418439297514	-0.0879278318835054	0.0861195881677029
____g:Ramularia	0.529986052998604	0.603	0.0121163810282981	0.992121988723731	0.843793584379357	0.5815	0.0771622160223195	1	0.53352699104333	0.6026	0.75252411129941	1.09842906234659	0.3477	0.328482900208109	55	0.000417729963477869	-0.142055612964134	0.151724419050405	0.124298661343617	0.178401836114385	0.0177569516205167	0.214969403072218
_____ASV1826	0.529986052998604	0.6051	0.0121163810282981	0.993477794793262	0.843793584379357	0.5736	0.0771622160223195	1	0.53352699104333	0.6117	0.75252411129941	1.09842906234659	0.3619	0.328482900208109	55	0.000417729963477869	-0.142055612964134	0.151724419050405	0.124298661343617	0.178401836114385	0.0177569516205167	0.214969403072218
____g:Septoria	0.999999999999999	1	0.0224719101123595	1	1	1	0.0898876404494382	1	1	0.5131	0.737485417416059	0.999999999999999	0.742	0.328482900208109	1	7.59509024505217e-06	-0.105409255338946	0	-0.105409255338946	0	0.210818510677892	0.316227766016838
_____ASV1992	0.999999999999999	1	0.0224719101123595	1	1	1	0.0898876404494382	1	1	0.5282	0.737485417416059	0.999999999999999	0.7487	0.328482900208109	1	7.59509024505217e-06	-0.105409255338946	0	-0.105409255338946	0	0.210818510677892	0.316227766016838
____g:Zymoseptoria	0.435684647302904	0.6857	0.00970200970200969	1	1.2655601659751	0.2475	0.112728112728113	1	0.426172148355495	0.712	0.756357819942102	1.15909090909091	0.2718	0.328482900208109	21	0.000159496895146096	-0.0453420561499152	0.229661755000781	0.136026168449745	0.188272640526246	-0.0906841122998303	0.114521776327336
_____ASV2800	0.533333333333333	0.618	0.0121951219512195	0.998523785678518	1.03333333333333	0.4148	0.0945121951219511	1	0.537037037037037	0.6059	0.75252411129941	0.890476190476191	0.5668	0.328482900208109	16	0.000121521443920835	-0.0776518531530509	0.182252401253937	0.155303706306102	0.220577268481818	-0.0776518531530509	0.138495611781596
_____ASV3416	NA	NA	NA	NA	NA	NA	NA	NA	NA	NA	NA	NA	NA	NA	0	0	NA	NA	NA	NA	NA	NA
_____ASV4267	0.111111111111111	1	0.00254777070063694	1	1.22222222222222	0.2213	0.112101910828025	1	0.111111111111111	0.8752	0.78722747053761	0.873015873015872	0.6152	0.328482900208109	5	3.79754512252608e-05	0.0354926903551741	0.212956142131044	0.0354926903551741	0.212956142131044	-0.0709853807103481	0.106478071065522
___f:Neodevriesiaceae	0.142857142857143	1	0.00330578512396694	1	0.321428571428571	0.9901	0.0297520661157024	1	0.144278606965173	0.9057	0.793948491763799	0.816326530612243	0.6744	0.328482900208109	5	3.79754512252608e-05	-0.0808585700856141	0.121287855128421	0.0404292850428071	0.242575710256842	0.0404292850428071	0.168543625058972
_____ASV3000	0.666666666666666	0.7745	0.0152671755725191	1	0.666666666666668	0.8611	0.0610687022900765	1	0.674418604651152	0.6715	0.75252411129941	0.880952380952383	0.6136	0.328482900208109	4	3.03803609802087e-05	-0.17376731734351	0	0.0868836586717548	0.260650976015264	0.0868836586717548	0.181102470343206
____g:Neodevriesia	1	1	0.0224719101123595	1	0.999999999999999	1	0.0898876404494381	1	1	0.5094	0.737485417416059	1	0.7494	0.328482900208109	1	7.59509024505217e-06	0.210818510677892	0.316227766016838	-0.105409255338946	0	-0.105409255338946	0
_____ASV4252	1	1	0.0224719101123595	1	0.999999999999999	1	0.0898876404494381	1	1	0.5183	0.737485417416059	1	0.7399	0.328482900208109	1	7.59509024505217e-06	0.210818510677892	0.316227766016838	-0.105409255338946	0	-0.105409255338946	0
___f:Teratosphaeriaceae	0.702150592824513	0.7478	0.0155145576564852	1	1.30235333367551	0.0713	0.115105996297147	0.983462151394422	0.685518778673435	0.7417	0.764255650942392	1.13477839761542	0.2764	0.328482900208109	46.5	0.000353171696394926	-0.140653223291194	0.0150699882097707	0.160746540904221	0.306241302487347	-0.0200933176130277	0.0818589595920324
____g:Devriesia	0.88280832888414	1	0.0198907721733691	1	1.02929791777896	0.259	0.0927654609101516	1	0.882808328884147	0.6705	0.75252411129941	0.98325833269774	0.7496	0.328482900208109	34	0.000258233068331774	-0.101746501809214	0.0155206528183547	0.198319452678977	0.315586607306546	-0.0965729508697627	0.0206942037578063
_____ASV2779	0.88280832888414	1	0.0198907721733691	1	1.02929791777896	0.2531	0.0927654609101516	1	0.882808328884147	0.6706	0.75252411129941	0.98325833269774	0.7419	0.328482900208109	34	0.000258233068331774	-0.101746501809214	0.0155206528183547	0.198319452678977	0.315586607306546	-0.0965729508697627	0.0206942037578063
____g:Lapidomyces	NA	NA	NA	NA	NA	NA	NA	NA	NA	NA	NA	NA	NA	NA	0	0	NA	NA	NA	NA	NA	NA
_____ASV3667	NA	NA	NA	NA	NA	NA	NA	NA	NA	NA	NA	NA	NA	NA	0	0	NA	NA	NA	NA	NA	NA
____g:Neocatenulostroma	NA	NA	NA	NA	NA	NA	NA	NA	NA	NA	NA	NA	NA	NA	0	0	NA	NA	NA	NA	NA	NA
_____ASV4874	NA	NA	NA	NA	NA	NA	NA	NA	NA	NA	NA	NA	NA	NA	0	0	NA	NA	NA	NA	NA	NA
____g:Penidiella	1.18181818181818	0.5414	0.0269430051813471	0.970164398475776	0.954545454545454	0.6252	0.0870466321243523	1	1.20447284345048	0.3109	0.737485417416059	0.909090909090907	0.6362	0.328482900208109	5	3.79754512252608e-05	-0.160058998909266	0	-0.0640235995637065	0.0960353993455597	0.224082598472973	0.300532550959411
_____ASV4855	1.18181818181818	0.5538	0.0269430051813471	0.970164398475776	0.954545454545454	0.6216	0.0870466321243523	1	1.20447284345048	0.3163	0.737485417416059	0.909090909090907	0.6382	0.328482900208109	5	3.79754512252608e-05	-0.160058998909266	0	-0.0640235995637065	0.0960353993455597	0.224082598472973	0.300532550959411
____g:Pseudotaeniolina	1	1	0.0224719101123595	1	1	1	0.0898876404494382	1	1	0.5175	0.737485417416059	0.999999999999999	0.7434	0.328482900208109	7.5	5.69631768378913e-05	-0.105409255338946	0	-0.105409255338946	0	0.210818510677892	0.316227766016838
_____ASV3722	1	1	0.0224719101123595	1	1	1	0.0898876404494382	1	1	0.513	0.737485417416059	0.999999999999999	0.7425	0.328482900208109	7.5	5.69631768378913e-05	-0.105409255338946	0	-0.105409255338946	0	0.210818510677892	0.316227766016838
__o:Dothideales	0.977232552049234	0.5797	0.0219410910828142	0.982091052631579	1.00930054652475	0.3241	0.0906443616713172	1	0.975848646130202	0.5182	0.737485417416059	1.0093591033042	0.7382	0.328482900208109	570	0.00432920143967974	-0.116686530151254	0.00137590888923977	-0.0911028524175567	0.0130602160900623	0.207789382568811	0.316040883125894
_____ASV582	0.977232552049234	0.5899	0.0219410910828142	0.985546826222685	1.00930054652475	0.321	0.0906443616713172	1	0.975848646130202	0.5223	0.737485417416059	1.0093591033042	0.7372	0.328482900208109	570	0.00432920143967974	-0.116686530151254	0.00137590888923977	-0.0911028524175567	0.0130602160900623	0.207789382568811	0.316040883125894
___f:Aureobasidiaceae	NA	NA	NA	NA	NA	NA	NA	NA	NA	NA	NA	NA	NA	NA	0	0	NA	NA	NA	NA	NA	NA
____g:Aureobasidium	NA	NA	NA	NA	NA	NA	NA	NA	NA	NA	NA	NA	NA	NA	0	0	NA	NA	NA	NA	NA	NA
_____ASV3455	NA	NA	NA	NA	NA	NA	NA	NA	NA	NA	NA	NA	NA	NA	0	0	NA	NA	NA	NA	NA	NA
__o:Dothideomycetes_ord_Incertae_sedis	0.379107525741675	0.9179	0.00866530544469371	1	1.08233296859737	0.3292	0.0989560494470264	1	0.479725800352115	0.8407	0.781041562197389	0.855115533519862	0.7217	0.328482900208109	631.5	0.00479629948975044	0.116488998145569	0.29583050387605	-0.00651180734975231	0.106560876899956	-0.109977190795817	0.0504132153169867
___f:Eremomycetaceae	0.379107525741675	0.9166	0.00866530544469371	1	1.08233296859737	0.3247	0.0989560494470264	1	0.479725800352115	0.8391	0.781041562197389	0.855115533519862	0.7181	0.328482900208109	631.5	0.00479629948975044	0.116488998145569	0.29583050387605	-0.00651180734975231	0.106560876899956	-0.109977190795817	0.0504132153169867
____g:Arthrographis	0.379107525741675	0.9172	0.00866530544469371	1	1.08233296859737	0.3283	0.0989560494470264	1	0.479725800352115	0.834	0.780476798356355	0.855115533519862	0.7174	0.328482900208109	631.5	0.00479629948975044	0.116488998145569	0.29583050387605	-0.00651180734975231	0.106560876899956	-0.109977190795817	0.0504132153169867
_____ASV2667	1.46404109589041	0.225	0.0334507042253521	0.817880496054115	0.854023972602741	0.6151	0.0780516431924884	1	1.50546448087434	0.2134	0.710884047914151	0.895303326810174	0.5981	0.328482900208109	24	0.000182282165881252	-0.206529751709428	0.029504250244204	-0.029504250244204	0.117634861816038	0.236034001953632	0.290117942369295
_____ASV2944	0.997993981945838	0.38	0.0241139048773099	0.913264221556886	0.6469408224674	0.7586	0.0625265071190546	1	1.07487427826411	0.3521	0.737485417416059	0.576036866359447	0.9036	0.348951279195527	27.5	0.000208864981738935	0.0851449058176962	0.236025618602102	-0.216732487535954	0.101035597068461	0.131587581718258	0.184162268967914
_____ASV4241	2.00934579439252	0.1234	0.0403945514325975	0.71416726618705	1.65887850467289	0.0993	0.133395960544856	1	1.83113069016153	0.1498	0.669351691837586	1.74899866488652	0.0497	0.173635756888621	11	8.35459926955739e-05	-0.107759587987791	0.129311505585349	-0.172415340780465	0.0646557527926743	0.280174928768255	0.277965290185195
_____ASV580	0.500778485343758	0.8367	0.0114246217732745	1	1.06869217601303	0.3391	0.0975233901642194	1	0.571299596217058	0.7733	0.77303528037372	0.885427369482196	0.6972	0.328482900208109	569	0.00432160634943468	0.127295155789813	0.296763542083122	0.00558738279230099	0.104515164630324	-0.132882538582114	0.0462396512922742
__o:Minutisphaerales	1.28896171815076	0.2762	0.0315927551155566	0.856202268431002	0.239523045812702	0.9841	0.023483064933067	1	0.813644876482653	0.4557	0.737485417416059	0.446463764851624	0.9675	0.363067016534454	183.5	0.00139369905996707	0.102777436309616	0.20659454829837	0.145943959559654	0.195691157340766	-0.248721395869269	0.13450134420119
___f:Minutisphaeraceae	1.28896171815076	0.286	0.0315927551155566	0.86000374181478	0.239523045812702	0.9866	0.023483064933067	1	0.813644876482653	0.4619	0.737485417416059	0.446463764851624	0.9687	0.363136183591445	183.5	0.00139369905996707	0.102777436309616	0.20659454829837	0.145943959559654	0.195691157340766	-0.248721395869269	0.13450134420119
____g:Minutisphaera	1.28896171815076	0.2801	0.0315927551155566	0.856202268431002	0.239523045812702	0.9829	0.023483064933067	1	0.813644876482653	0.4473	0.737485417416059	0.446463764851624	0.9689	0.363136183591445	183.5	0.00139369905996707	0.102777436309616	0.20659454829837	0.145943959559654	0.195691157340766	-0.248721395869269	0.13450134420119
_____ASV1020	1.28896171815076	0.2822	0.0315927551155566	0.856202268431002	0.239523045812702	0.9842	0.023483064933067	1	0.813644876482653	0.4564	0.737485417416059	0.446463764851624	0.9703	0.363205177297417	183.5	0.00139369905996707	0.102777436309616	0.20659454829837	0.145943959559654	0.195691157340766	-0.248721395869269	0.13450134420119
__o:Mytilinidales	0.122803086207496	0.886	0.00260462280599862	1	1.83938044036796	0.0577	0.156051200074734	0.967863636363636	0.0739323532505248	0.9122	0.795276345178087	1.08421319249904	0.329	0.328482900208109	601.5	0.00456844678239888	-0.0634635230128478	0.171944762564585	0.00270057544735518	0.145080058297219	0.0607629475654925	0.226757967812737
___f:Gloniaceae	0.122803086207496	0.8842	0.00260462280599862	1	1.83938044036796	0.0652	0.156051200074734	0.971675675675676	0.0739323532505248	0.914	0.796050995032181	1.08421319249904	0.3283	0.328482900208109	601.5	0.00456844678239888	-0.0634635230128478	0.171944762564585	0.00270057544735518	0.145080058297219	0.0607629475654925	0.226757967812737
____g:Cenococcum	0.122803086207496	0.8776	0.00260462280599862	1	1.83938044036796	0.065	0.156051200074734	0.971675675675676	0.0739323532505248	0.9172	0.796696968731956	1.08421319249904	0.3258	0.328482900208109	601.5	0.00456844678239888	-0.0634635230128478	0.171944762564585	0.00270057544735518	0.145080058297219	0.0607629475654925	0.226757967812737
_____ASV1163	0.869565217391305	0.4825	0.0188235294117647	0.945016265060241	1.41304347826087	0.2123	0.12235294117647	1	0.834532374100721	0.4906	0.737485417416059	1.24223602484472	0.2484	0.328482900208109	5	3.79754512252608e-05	-0.0964737764497879	0.144710664674682	-0.0964737764497879	0.144710664674682	0.192947552899576	0.241848862331319
_____ASV1171	0.165343915343916	0.8601	0.00362739408009286	1	0.909391534391535	0.5197	0.0798026697620429	1	0.158366098733071	0.8634	0.785579253553325	1.22945638432364	0.2525	0.328482900208109	74	0.000562036678133861	-0.042350263880082	0.188800890390644	-0.042350263880082	0.157983298981315	0.0847005277601641	0.203281266624394
_____ASV1295	1.92307692307692	0.3281	0.0436681222707424	0.871585924713584	0.769230769230768	0.8651	0.0698689956331877	1	1.98630136986302	0.142	0.669351691837586	0.934065934065934	0.5857	0.328482900208109	5	3.79754512252608e-05	-0.146940329576632	0	0.293880659153264	0.312780517071731	-0.146940329576632	0
_____ASV2084	1.36842105263158	0.2496	0.0311004784688995	0.837143899895725	0.644736842105263	0.7873	0.0586124401913876	1	1.3962962962963	0.2619	0.734889928602852	0.928571428571429	0.5088	0.328482900208109	16	0.000121521443920835	-0.171965217852284	0.0716897198904001	-0.0687860871409136	0.206358261422741	0.240751304993198	0.226702799673141
_____ASV3890	0.636363636363636	0.7679	0.0145077720207254	1	1.09090909090909	0.3651	0.099481865284974	1	0.640378548895898	0.6651	0.75252411129941	0.909090909090908	0.6327	0.328482900208109	5	3.79754512252608e-05	-0.160058998909266	0	0.0320117997818532	0.133452391606304	0.128047199127413	0.288106198036679
_____ASV820	0.470284530642951	0.8745	0.0103434696011129	1	1.3296216906953	0.1112	0.116975155613857	1	0.434131895445652	0.9213	0.798019816981402	0.936390796361851	0.663	0.328482900208109	267.5	0.00203168664055146	-0.0681191529641396	0.0899203313961209	-0.074856212048505	0.0586864076285185	0.142975365012645	0.299517887754363
_____ASV848	0.282625683771816	0.7826	0.00650080136606702	1	1.02337848398021	0.4188	0.0941567681730354	1	0.284635216427694	0.7803	0.77322678822049	0.886055840184282	0.5759	0.328482900208109	107	0.000812674656220582	-0.111611855939666	0.0890232035345287	0.0384868468757468	0.225369984345234	0.073125009063919	0.207164344074525
_____ASV864	0.280577001219017	0.9946	0.00640603401089166	1	1.14125355546526	0.2613	0.104226776387201	1	0.28045911007157	0.971	0.810586896590635	0.903250805563485	0.6361	0.328482900208109	122	0.000926601009896365	0.04694812209563	0.217841569725883	0.0651215887132933	0.231244296429486	-0.112069710808923	0.0267328735240181
__o:Mytilinidiales	0.999999999999999	1	0.0224719101123595	1	1	1	0.0898876404494383	1	0.999999999999995	0.5162	0.737485417416059	0.999999999999997	0.7385	0.328482900208109	1	7.59509024505217e-06	-0.105409255338946	0	-0.105409255338946	0	0.210818510677892	0.316227766016838
___f:Mytilinidiaceae	0.999999999999999	1	0.0224719101123595	1	1	1	0.0898876404494383	1	0.999999999999995	0.513	0.737485417416059	0.999999999999997	0.7404	0.328482900208109	1	7.59509024505217e-06	-0.105409255338946	0	-0.105409255338946	0	0.210818510677892	0.316227766016838
____g:Lophium	0.999999999999999	1	0.0224719101123595	1	1	1	0.0898876404494383	1	0.999999999999995	0.5121	0.737485417416059	0.999999999999997	0.7446	0.328482900208109	1	7.59509024505217e-06	-0.105409255338946	0	-0.105409255338946	0	0.210818510677892	0.316227766016838
_____ASV3293	0.999999999999999	1	0.0224719101123595	1	1	1	0.0898876404494383	1	0.999999999999995	0.518	0.737485417416059	0.999999999999997	0.7535	0.328482900208109	1	7.59509024505217e-06	-0.105409255338946	0	-0.105409255338946	0	0.210818510677892	0.316227766016838
__o:Pleosporales	0.201791332931876	0.8585	0.00467416933278572	1	0.511875026556633	0.9231	0.0474270230854289	1	0.232114468705065	0.8321	0.780476798356355	0.87964128005119	0.6014	0.328482900208109	48551.5	0.36875302403265	-0.0757405460746454	0.119184187002589	-0.0134218163839651	0.169216662492445	0.0891623624586106	0.242861151953183
_____ASV1025	0.182353946019815	0.84	0.00403241038038756	1	1.11707806627946	0.3511	0.0988082196955386	1	0.177771973759007	0.8497	0.782702310514857	1.21374406859828	0.2512	0.328482900208109	214	0.00162534931244116	0.0626650186391198	0.209365414852652	-0.0864345084677514	0.194909337467203	0.0237694898286316	0.141643259138676
_____ASV1054	0.0646219306799043	0.9476	0.00151343877579619	1	0.921372218774931	0.5114	0.0863137593175616	1	0.0659343743859869	0.947	0.804616501966142	0.781580393155292	0.7207	0.328482900208109	199.5	0.00151522050388791	-0.0273552809289035	0.133450778749216	0.0547105618578068	0.236266779769273	-0.0273552809289035	0.168857709199845
_____ASV1110	2.23962961230884	0.1016	0.049691567790235	0.676369696969697	0.691378665294859	0.7258	0.0613595920082594	1	2.36624772346142	0.0923	0.62432817511857	1.2710606630712	0.2168	0.328482900208109	214	0.00162534931244116	-0.219709793592624	0.0725852406728806	-0.0838068284837844	0.121875801312244	0.303516622076408	0.277656500369566
_____ASV1118	1	1	0.0224719101123596	1	1	1	0.0898876404494384	1	1	0.5207	0.737485417416059	1	0.7389	0.328482900208109	3	2.27852707351565e-05	-0.105409255338946	0	0.210818510677892	0.316227766016838	-0.105409255338946	0
_____ASV1128	1.48637055345051	0.255	0.033383243233634	0.840312436804853	0.851623379939335	0.6656	0.0765083790713319	1	1.50232351187563	0.2327	0.72788192901508	1.00062840612371	0.4635	0.328482900208109	174.5	0.0013253432477616	0.25679033284282	0.306635813518866	-0.120488132712174	0.0411487506993298	-0.136302200130646	0.0562587001890676
_____ASV1186	0.772998093422307	0.7898	0.0175281688237996	1	0.961123689227835	0.5867	0.0871760923018724	1	0.776078580209732	0.7127	0.756357819942102	0.943439955010993	0.7218	0.328482900208109	130	0.000987361731856782	-0.0982480640029859	0.0520136809427572	-0.0878453278144344	0.0242303093035932	0.18609339181742	0.311790327234819
_____ASV1292	0.428082191780821	0.6754	0.00892857142857141	1	1.32705479452055	0.2314	0.110714285714286	1	0.391891891891894	0.6944	0.754911162911872	1.07981220657277	0.372	0.328482900208109	40	0.000303803609802087	0.0664430774398849	0.196560636303005	0.0664430774398849	0.220228553470132	-0.13288615487977	0.119368205452316
_____ASV1397	1	1	0.0224719101123596	1	1	1	0.0898876404494383	1	1.00000000000001	0.5193	0.737485417416059	1	0.744	0.328482900208109	98	0.000744318844015113	0.210818510677892	0.316227766016838	-0.105409255338946	0	-0.105409255338946	0
_____ASV1470	0.787729511867443	0.4852	0.0177510911522063	0.945016265060241	1.01276309897	0.4222	0.091288442616747	1	0.786127078549525	0.4896	0.737485417416059	0.988778359735934	0.467	0.328482900208109	77.5	0.000588619493991543	0.116156014356962	0.254506779170391	-0.185402869069766	0.0785453137342037	0.0692468547128043	0.171871659676935
_____ASV1484	1.44284330346331	0.1805	0.0322253475415157	0.787009383378016	1.10453499636716	0.265	0.098677449018229	1	1.44848040243135	0.1886	0.689289798529961	1.05207384572269	0.4463	0.328482900208109	82	0.000622797400094278	-0.173248840699405	0.0195931225309364	-0.0724025005907962	0.0868619805507778	0.245651341290201	0.301783598702993
_____ASV158	0.973509681740125	0.6001	0.0218596496665146	0.990024640657084	1.03750771252431	0.1191	0.0931867676202219	1	0.984042180190916	0.5171	0.737485417416059	1.013375972806	0.7427	0.328482900208109	3986	0.0302740297167779	0.207727974168616	0.316059501753932	-0.111735681068573	0.00572787580478836	-0.0959922931000433	0.0116711751629073
_____ASV1606	1.47219003476246	0.1276	0.0336031103705467	0.721119718309859	0.853707995365007	0.7672	0.0779444047713509	1	1.5125620920399	0.1247	0.668568596722484	0.910131510786557	0.7176	0.328482900208109	72	0.000546846497643756	-0.0843839979044021	0.0436981674892516	0.253151993713206	0.311188243404808	-0.168767995808804	0.0106601281784769
_____ASV1651	0.346171480972031	0.7429	0.00768819531071	1	0.976616231086658	0.4676	0.0867595020493369	1	0.337027630262448	0.7485	0.765773801516919	1.20071684587813	0.2771	0.328482900208109	41.5	0.000315196245169665	-0.115401197897663	0.0901407996324891	0.0200697735474196	0.18433145048968	0.0953314243502431	0.243739429788082
_____ASV1665	2.59132984155219	0.0383	0.0592079390496548	0.525397435897436	0.68732088151003	0.8211	0.0628169401014961	1	2.7376350795927	0.0271	0.524807003158481	0.895227742248198	0.6069	0.328482900208109	80.5	0.0006114047647267	-0.145957605242108	0.0578534677359522	-0.19506483691235	0.0245536158351209	0.341022442154457	0.303796054426949
_____ASV1669	0.0380456547857429	0.963	0.000881241158600219	1	0.974169002803364	0.4603	0.0902576470861066	1	0.0565650343907185	0.9441	0.803988112535868	0.898152320865255	0.5558	0.328482900208109	78.5	0.000596214584236595	0.038310632635342	0.180248634521861	-0.00478882907941773	0.183593558369155	-0.0335218035559242	0.189769691192943
_____ASV1704	0.317460317460318	0.8681	0.00713648528099913	1	0.813492063492063	0.6892	0.0731489741302408	1	0.312668463611859	0.8763	0.78722747053761	0.997732426303855	0.4473	0.328482900208109	7	5.31656317153652e-05	0.0594019822905731	0.148914061062775	-0.118803964581146	0.0891029734358596	0.0594019822905731	0.267308920307579
_____ASV1727	2.84273150543197	0.0465	0.0607031401032892	0.559044943820225	0.657009829280909	0.7874	0.0561186445358888	1	2.81123754079562	0.0486	0.550681499966193	1.44294750677729	0.1154	0.2626366844868	59	0.000448110324458078	-0.245619781732822	0.0490621876223624	-0.0888411976480421	0.188314419948163	0.334460979380864	0.241287318566819
_____ASV1746	1.7660105350707	0.0888	0.0408778797407431	0.666295871559633	0.665719434433048	0.9251	0.0616376820894565	1	1.85397430750698	0.0856	0.601050498792934	0.8145867163056	0.7592	0.328666923186988	74	0.000562036678133861	-0.174620372077685	0.0337974913698746	-0.107025389337936	0.0448198661185794	0.281645761415621	0.308165539347798
_____ASV179	2.78093668851157	0.0621	0.0553370466954378	0.605899696048632	1.01177950895309	0.4315	0.0805324194020268	1	2.51802622541471	0.0783	0.580041340416631	1.0507513385831	0.4033	0.328482900208109	2439.5	0.0185282226528048	0.0600023203316987	0.189263921666323	-0.311751186071217	0.0849835518770039	0.251748865739518	0.231505719517732
_____ASV1824	0.644913627639155	0.6689	0.0149902964598809	1	0.937619961612282	0.5185	0.0871757121506166	1	0.662001494666756	0.6474	0.75252411129941	0.78886756238004	0.7597	0.328764261788285	51	0.000387349602497661	-0.112721163979314	0.0886903753980007	-0.056360581989657	0.0965262737840255	0.169081745968971	0.28910561436649
_____ASV189	0.241793420920418	0.8712	0.00537121380957015	1	0.802296334907556	0.6663	0.0712890389989777	1	1.35307998004754	0.2574	0.734889928602852	1.02329708953846	0.4552	0.328482900208109	2241	0.0170205972391619	-0.0510930479129118	0.0867822319772338	-0.0519739625320999	0.121139428731924	0.103067010445012	0.282034509582347
_____ASV1948	1.24273255813954	0.3079	0.0279411764705882	0.871585924713584	0.861191860465119	0.5833	0.0774509803921571	1	1.25037821482602	0.2962	0.737485417416059	0.968220968220964	0.4954	0.328482900208109	60	0.00045570541470313	0.188756681914364	0.261197831086257	-0.215721922187844	0.0831878378274555	0.0269652402734806	0.155871668405436
_____ASV2059	0.348460291734198	0.7245	0.00744653216728721	1	1.22974068071313	0.2744	0.105117326175426	1	0.326354357498037	0.7397	0.763245146625344	1.63857142857143	0.0796	0.218140076095578	49	0.000372159422007556	0.0462670236456836	0.202031655022146	0.0740272378330937	0.209331286017315	-0.120294261478777	0.130002699804969
_____ASV206	0.511012294969144	0.6542	0.0116175672239976	1	1.1204275877786	0.3666	0.101889077415841	1	0.511304286160279	0.6542	0.75252411129941	0.927039451667655	0.586	0.328482900208109	2453.5	0.0186345539162355	-0.151343555349823	0.00102021660895353	0.0830250698731543	0.234886158675168	0.0683184854766685	0.214331141979224
_____ASV2138	1.9620253164557	0.1388	0.0460282108389013	0.725512195121951	0.590717299578061	0.7978	0.0554318238059887	1	2.09883268482489	0.1229	0.667468886428822	0.904017857142854	0.5562	0.328482900208109	33	0.000250637978086722	-0.281580015488483	0.0974331145977692	0.0469300025814139	0.186094698259166	0.234650012907069	0.231226661463358
_____ASV2207	2.41935483870967	0.0942	0.0407497962510187	0.672771241830065	3.42741935483871	0.002	0.230915512089106	0.40125	1.84791843670348	0.1661	0.679709904113039	4.99999999999999	1e-04	0.00442532445457249	27	0.000205067436616409	0	0.175398663062554	0.2458567288192	0.242269880571795	-0.2458567288192	0.0931171693119832
_____ASV2329	0.213114754098361	0.8135	0.00499903864641415	1	0.755009107468124	0.6604	0.0708410775705526	1	0.21855072463768	0.8117	0.776969035328573	0.784461152882206	0.6851	0.328482900208109	40.5	0.000307601154924613	-0.0689446110780039	0.179530094659646	-0.0275778444312016	0.161232622727512	0.0965224555092054	0.208711382409087
_____ASV2343	1.53409090909091	0.22	0.0326086956521739	0.815473441108545	0.965909090909093	0.4725	0.0821256038647345	1	1.46629213483145	0.2422	0.72788192901508	1.36363636363636	0.1761	0.313909997404823	12	9.1141082940626e-05	-0.21993081916228	0.0733102730540932	-1.48391137340849e-17	0.203746354678583	0.21993081916228	0.228201764477574
_____ASV2453	0.818713450292397	0.4887	0.0179643462719399	0.945016265060241	1.34085213032581	0.1886	0.11768479904679	1	0.795744085118298	0.5022	0.737485417416059	1.23719918074757	0.2232	0.328482900208109	43	0.000326588880537243	0.094246332619561	0.229623535746905	-0.188492665239122	0.0654950683038854	0.094246332619561	0.208433554061543
_____ASV2485	0.212121212121212	0.9206	0.00491400491400491	1	0.893939393939394	0.5688	0.0828360828360828	1	0.214814814814816	0.8407	0.781041562197389	0.809523809523808	0.6845	0.328482900208109	5.5	4.17729963477869e-05	0.0186306292727956	0.223567551273547	0.0745225170911823	0.198287899384277	-0.0931531463639778	0.111783775636773
_____ASV2506	1.34933774834437	0.2626	0.0300627074880118	0.84378978978979	0.687086092715232	0.7985	0.0612320177056437	1	1.34826012549914	0.2621	0.734889928602852	0.985139022051772	0.4587	0.328482900208109	26	0.000197472346371356	-0.162340887368609	0.0859451756657344	0.238736599071484	0.266046834408302	-0.076395711702875	0.145106784247439
_____ASV2648	0.35936113575865	0.8531	0.00829875518672197	1	1.08030168589175	0.3404	0.0997899697761386	1	0.364016736401672	0.836	0.781039565699139	0.849350649350649	0.6865	0.328482900208109	33	0.000250637978086722	-0.0640567982175132	0.114643150499388	0.128113596435027	0.28263085420654	-0.0640567982175132	0.0917967632978772
_____ASV2674	0.19774011299435	0.809	0.00444585582724675	1	1.1864406779661	0.3021	0.106700539853922	1	0.194258373205742	0.8249	0.777360659746973	0.996771589991927	0.454	0.328482900208109	19	0.000144306714655991	0.0886048352958055	0.201352181566704	-0.0177209670591611	0.177697852427267	-0.0708838682366445	0.172408865360314
_____ASV2690	0.423023578363383	0.6863	0.00952455304863766	1	1.0124826629681	0.435	0.0911858849246622	1	0.418302199101444	0.693	0.754911162911872	0.987715474539332	0.4571	0.328482900208109	20.5	0.000155699350023569	0.114224558496065	0.188053564729566	-0.123011062995763	0.126605172829304	0.00878650449969735	0.223453544950543
_____ASV2707	2.89491525423729	0.0417	0.0669069257286117	0.551525096525097	0.661864406779661	0.7898	0.0611877154497023	1	3.11914357682619	0.0306	0.527904769805399	0.841077607513594	0.6488	0.328482900208109	31	0.000235447797596617	-0.140831671382306	0.107987497240122	-0.220049486534853	0.0528118767683646	0.360881157917158	0.284611937713803
_____ASV2717	0.999999999999999	1	0.0224719101123595	1	1	1	0.0898876404494382	1	0.999999999999998	0.515	0.737485417416059	0.999999999999997	0.7426	0.328482900208109	1	7.59509024505217e-06	-0.105409255338946	0	-0.105409255338946	0	0.210818510677892	0.316227766016838
_____ASV2904	1.20071684587814	0.3239	0.0270106833299738	0.871585924713584	0.842293906810037	0.594	0.075791171134852	1	1.20758234928528	0.3203	0.737485417416059	1.04978354978355	0.3873	0.328482900208109	23	0.0001746870756362	-0.0705925937755008	0.127794850509735	0.225896300081603	0.27029395913921	-0.155303706306102	0.100724081295706
_____ASV2937	1.90340909090909	0.1485	0.0367727771679473	0.752827371695179	1.15767045454545	0.3388	0.0894621295279912	1	1.66068376068376	0.1939	0.692293057869074	2.07589285714286	0.021	0.105426847300109	26	0.000197472346371356	-0.0823672504507876	0.169466558405055	-0.181207950991733	0.124822444773587	0.263575201442521	0.232889417108383
_____ASV2948	0.77730192719486	0.397	0.0177328350553235	0.915171919770774	0.541755888650964	0.9819	0.0494369946996899	1	0.785303991048115	0.4215	0.737485417416059	0.904863872743956	0.6359	0.328482900208109	33	0.000250637978086722	-0.162184171028073	0	0.162184171028073	0.280497304557743	-1.84937785571715e-17	0.147668764696406
_____ASV2953	0.895721925133691	0.4467	0.0211223203026482	0.940355976485957	0.628342245989305	0.7873	0.0592686002522068	1	0.938647342995168	0.4142	0.737485417416059	0.700916730328496	0.7929	0.330214965217234	26	0.000197472346371356	-0.137336143084338	0.108867301808053	-0.06242551958379	0.19929022421763	0.199761662668128	0.220384615194895
_____ASV2984	0.603448275862069	0.5695	0.0117056856187291	0.9760112	1.35775862068966	0.1741	0.105351170568562	1	0.51522842639594	0.6809	0.754527093281455	2.37609329446065	6e-04	0.0146306645232805	8	6.07607219604174e-05	0.0287546548345874	0.144169344549174	-0.143773274172937	0.0862639645037623	0.11501861933835	0.269953886638224
_____ASV3008	0.999999999999999	1	0.0224719101123595	1	1	1	0.0898876404494383	1	0.999999999999998	0.5186	0.737485417416059	0.999999999999997	0.7424	0.328482900208109	8	6.07607219604174e-05	-0.105409255338946	0	-0.105409255338946	0	0.210818510677892	0.316227766016838
_____ASV3051	0.98283261802575	0.3959	0.0215215450401767	0.915171919770774	0.746781115879829	0.7291	0.0654104600347728	1	0.956778562166839	0.436	0.737485417416059	1.01059135039717	0.4488	0.328482900208109	23.5	0.000178484620758726	0.0477172902057074	0.133508594487339	-0.197685916566502	0.0683553472069477	0.149968626360795	0.278568165734607
_____ASV3115	2.6375	0.0538	0.0607718894009217	0.575880398671096	0.559374999999999	0.9178	0.0515552995391704	1	2.81462741490342	0.0303	0.527904769805399	0.842857142857143	0.685	0.328482900208109	16	0.000121521443920835	0.346072340744189	0.307896531507088	-0.190936463858863	0	-0.155135876885326	0.0358005869735368
_____ASV3200	0.994475138121547	0.3979	0.0225352112676056	0.915171919770774	1.22467771639042	0.2887	0.111006781429316	1	1.00288184438041	0.3753	0.737485417416059	1.00840336134454	0.4488	0.328482900208109	45	0.000341779061027348	-0.182831151741021	0.117200264513569	0	0.156505881623272	0.182831151741021	0.24852269791681
_____ASV3223	0.669014084507043	0.5063	0.0147515527950311	0.953403868698711	0.757042253521128	0.6517	0.0667701863354038	1	0.65130023640662	0.5423	0.739060930124481	1.34987893462469	0.188	0.32106993296339	22	0.000167091985391148	-0.0195929946213759	0.162262891910751	0.156743956971007	0.22895462096712	-0.137150962349631	0.148459823272666
_____ASV3281	4.14163090128755	0.0077	0.0913177194227584	0.334013513513514	0.600858369098711	0.8611	0.0529926661935178	1	4.37151783389742	0.0046	0.284184029378308	1.12201103617413	0.2982	0.328482900208109	27	0.000205067436616409	-0.23842992462505	0	-0.185445496930594	0.036814021922653	0.423875421555644	0.302658025881586
_____ASV3332	1.57563025210084	0.2288	0.0365497076023392	0.822046927374302	0.525210084033615	0.8575	0.0487329434697857	1	1.65022761760244	0.1995	0.700399908817381	0.832813474734872	0.6373	0.328482900208109	24	0.000182282165881252	3.71339244076285e-18	0.132845953349617	0.232842005682258	0.273595762746344	-0.232842005682258	0.0778278149765817
_____ASV3524	0.874439461883408	0.4536	0.0195635816403311	0.941230326295585	1.43497757847534	0.1585	0.128417356408327	1	0.867996930161167	0.4617	0.737485417416059	1.02818705957719	0.3927	0.328482900208109	13.5	0.000102533718308204	-0.136389602126641	0.109111681701313	0.190945442977298	0.271080804595252	-0.0545558408506565	0.122095687704703
_____ASV3535	0.499999999999999	1	0.0113636363636363	1	1.125	0.5923	0.102272727272727	1	0.500000000000002	0.6993	0.754911162911872	0.92857142857143	0.5975	0.328482900208109	2	1.51901804901043e-05	0.0749579006422063	0.224873701926619	-0.149915801284413	0	0.0749579006422063	0.224873701926619
_____ASV3724	0.272727272727273	0.6585	0.00550964187327824	1	2.43181818181819	0.0197	0.196510560146924	0.789586206896552	0.240997229916898	0.8023	0.776576357831743	1.71428571428572	0.0619	0.193108218300966	9	6.83558122054695e-05	-1.66533453693773e-17	0.15108612194356	-0.0904026296374321	0.125625000935366	0.0904026296374321	0.251250001870732
_____ASV3799	2.22669735327963	0.0729	0.0524070688604509	0.63455412371134	0.565304948216341	0.9089	0.0532195815559619	1	2.40578778135049	0.0546	0.558802387179502	0.735493722429586	0.8024	0.331513724908099	39	0.000296208519557035	-0.196385511889877	0.0620020891648072	-0.122740944931173	0.0929752006834339	0.319126456821051	0.290601136724159
_____ASV3820	0.657093124456049	0.5406	0.0146880015563445	0.970164398475776	1.27719756309835	0.2519	0.114196780312242	1	0.648452539612024	0.5419	0.739060930124481	1.03381822702972	0.4158	0.328482900208109	21.5	0.000163294440268622	0.159506897587559	0.227779047071854	-0.131766567572331	0.130215611130029	-0.0277403300152277	0.178764888138947
_____ASV3851	NA	NA	NA	NA	NA	NA	NA	NA	NA	NA	NA	NA	NA	NA	0	0	NA	NA	NA	NA	NA	NA
_____ASV3913	0.0561797752808989	0.9505	0.00129785853341986	1	0.758426966292136	0.6599	0.0700843608046724	1	0.0565302144249506	0.9573	0.806680646418046	0.919642857142849	0.5323	0.328482900208109	13	9.87361731856782e-05	-0.0253321720648716	0.180724324039817	-0.0253321720648716	0.211212051160955	0.0506643441297433	0.157779178864858
_____ASV4085	-2.78385842345451e-16	1	-6.44411672095952e-18	1	0.75	0.706	0.0694444444444444	1	1.74973744713119e-31	1	0.811532794174814	0.814285714285714	0.6711	0.328482900208109	6	4.5570541470313e-05	3.69983991360678e-18	0.141037027646307	-4.63406078556513e-18	0.202986954516057	-4.61237674211542e-18	0.202986954516057
_____ASV4175	1.70040485829962	0.1375	0.0308539944903585	0.725512195121951	2.81376518218622	0.0036	0.204224058769512	0.469153846153846	1.38487777146106	0.223	0.718548747524868	3.27067669172933	5e-04	0.0124462250284851	15	0.000113926353675783	-0.0808585700856141	0.121287855128421	0.242575710256842	0.287745115531063	-0.161717140171228	0.0404292850428071
_____ASV4294	1.6	0.3266	0.0361990950226244	0.871585924713584	0.85	0.8661	0.0769230769230769	1	1.63380281690141	0.1363	0.669351691837586	0.957142857142856	0.6414	0.328482900208109	8	6.07607219604174e-05	-0.133785056818216	0	-0.133785056818216	0	0.267570113636431	0.313999561722709
_____ASV4296	1.7816091954023	0.1021	0.0373269114990969	0.676369696969697	1.49425287356322	0.0927	0.125225767609874	1	1.68667917448407	0.1283	0.669351691837586	1.46141215106732	0.0802	0.218780766528111	7	5.31656317153652e-05	0.268399447519908	0.305159192048759	-0.17079964842176	0	-0.0975997990981484	0.0731998493236113
_____ASV4378	0.1875	0.9474	0.00462962962962963	1	0.5	0.8816	0.0493827160493827	1	0.202325581395347	0.8276	0.778308582986872	0.428571428571429	0.9799	0.366110496222517	12	9.1141082940626e-05	-0.0828690771676461	0.182727141316475	0.0828690771676461	0.20930488658185	2.59015899006787e-17	0.156931517115851
_____ASV4597	1.75	0.3211	0.0406976744186046	0.871585924713584	0.812500000000001	0.7278	0.0755813953488373	1	1.84545454545455	0.1609	0.679709904113039	0.785714285714286	0.6729	0.328482900208109	4	3.03803609802087e-05	-0.0536160144227821	0.160848043268346	-0.214464057691128	0	0.268080072113911	0.268818586108494
_____ASV4655	1.16666666666667	0.5479	0.0267175572519084	0.970164398475776	0.541666666666667	0.9916	0.049618320610687	1	1.19411764705882	0.3212	0.737485417416059	0.880952380952383	0.6135	0.328482900208109	4	3.03803609802087e-05	-0.0434418293358774	0.130325488007632	0.217209146679387	0.287369000334502	-0.17376731734351	0
_____ASV4717	1.81818181818182	0.0554	0.0361990950226245	0.581156862745098	1.81818181818182	0.0554	0.144796380090498	0.967863636363636	1.63380281690143	0.1441	0.669351691837586	1.81818181818181	0.0012	0.0201944383560773	12	9.1141082940626e-05	0.267570113636431	0.313999561722709	-0.133785056818216	0	-0.133785056818216	0
_____ASV523	1.33283567202732	0.2395	0.0300376456214116	0.835646739130435	0.59413848702062	0.8618	0.053559554858016	1	1.35116210785886	0.2448	0.72788192901508	0.997183047789975	0.4374	0.328482900208109	598.5	0.00454566151166372	-0.205207820370297	0.0152546371766704	-0.0112958433231356	0.125300862325748	0.216503663693432	0.288605308160996
_____ASV53	1.19651524976959	0.1867	0.0270132408938685	0.791686922060766	0.953486635389751	0.6923	0.0861059286150425	1	1.20769986629911	0.2175	0.71449168798613	0.971063901825475	0.7269	0.328482900208109	9019.5	0.068503916465248	-0.126525700930479	0.00204480663936777	-0.104257524153124	0.01802219879283	0.230783225083602	0.31497054814292
_____ASV534	1.2442747673132	0.2833	0.0278028306070507	0.857308560677328	0.986188175938354	0.4734	0.0881439486601391	1	1.24334655703652	0.2867	0.737485417416059	1.02376336190769	0.4397	0.328482900208109	606.5	0.00460642223362414	-0.219940656359871	0.0215163157890739	0.180400763081692	0.301471677711596	0.039539893278179	0.0900362629916872
_____ASV680	5.54659637153047	0.0031	0.0904493387614737	0.228266666666667	1.92103426887889	0.0592	0.125306597213442	0.967863636363636	6.52231197033897	8e-04	0.148858301102923	2.73446953118966	0.0033	0.0365089267502231	211	0.00160256404170601	-0.247514142544004	0.0858845991540748	-0.173259899780803	0.101669653828142	0.420774042324806	0.274468767445006
_____ASV742	0.934057675253243	0.6794	0.0210515535633235	1	0.997751703421413	0.5039	0.089948293275481	1	0.935434938722086	0.5788	0.749260703187885	0.981430224842871	0.7462	0.328482900208109	233.5	0.00177345357221968	0.203561750218467	0.315821203009385	-0.0895976282133653	0.0195293469347421	-0.113964122005102	0.00456871758595064
_____ASV999	0.106518751227174	0.9046	0.00247146989817999	1	0.653225014726093	0.7475	0.0606250427097331	1	0.450053036941384	0.6629	0.75252411129941	0.735741444866922	0.7583	0.328482900208109	152	0.00115445371724793	0.0616992513558515	0.214879610882257	-0.0593262032267802	0.13521205185107	-0.00237304812907119	0.193882634359584
___f:Amorosiaceae	0.355932203389831	0.7578	0.00831847890671419	1	0.631355932203391	0.8053	0.0590215884333531	1	0.364889155182746	0.7186	0.758529864963646	0.755447941888618	0.7314	0.328482900208109	21	0.000159496895146096	0.125954466491798	0.244065479222441	-0.0419848221639327	0.152777335403931	-0.0839696443278655	0.13615802357122
____g:Angustimassarina	0.355932203389831	0.7589	0.00831847890671419	1	0.631355932203391	0.8037	0.0590215884333531	1	0.364889155182746	0.7346	0.76180250391267	0.755447941888618	0.7323	0.328482900208109	21	0.000159496895146096	0.125954466491798	0.244065479222441	-0.0419848221639327	0.152777335403931	-0.0839696443278655	0.13615802357122
_____ASV2306	0.355932203389831	0.7591	0.00831847890671419	1	0.631355932203391	0.7944	0.0590215884333531	1	0.364889155182746	0.7296	0.759337909900967	0.755447941888618	0.7283	0.328482900208109	21	0.000159496895146096	0.125954466491798	0.244065479222441	-0.0419848221639327	0.152777335403931	-0.0839696443278655	0.13615802357122
___f:Cucurbitariaceae	0.826431718061674	0.456	0.0154673174592705	0.941230326295585	2.48612334801762	0.0188	0.186118989512565	0.789586206896552	0.733721745697797	0.5033	0.737485417416059	1.60982354490387	0.0844	0.22610828177309	121	0.000919005919651312	0.1534487749741	0.208872328076939	-0.149410649316887	0.184972664611203	-0.00403812565721321	0.151241613610494
_____ASV4577	0.703703703703704	0.7709	0.016135881104034	1	0.82716049382716	0.6895	0.0758669497523	1	0.713422529132497	0.6429	0.75252411129941	0.873015873015871	0.6673	0.328482900208109	7.5	5.69631768378913e-05	-0.106478071065522	0.0709853807103481	-0.0709853807103481	0.106478071065522	0.17746345177587	0.29029582255405
____g:Pyrenochaeta	0.391304347826087	0.8917	0.00904977375565611	1	0.717391304347826	0.7944	0.0663650075414781	1	0.397260273972607	0.8189	0.776969035328573	0.819875776397512	0.7167	0.328482900208109	9	6.83558122054695e-05	0.0668925284091078	0.159074489008049	-0.133785056818216	0.0668925284091078	0.0668925284091078	0.267570113636431
_____ASV4373	0.391304347826087	0.9027	0.00904977375565611	1	0.717391304347826	0.7858	0.0663650075414781	1	0.397260273972607	0.8228	0.777161231900286	0.819875776397512	0.7128	0.328482900208109	9	6.83558122054695e-05	0.0668925284091078	0.159074489008049	-0.133785056818216	0.0668925284091078	0.0668925284091078	0.267570113636431
____g:Pyrenochaetopsis	0.857306054626649	0.4519	0.0159540800796255	0.941230326295585	2.76300758126493	0.0087	0.20567331339476	0.642	0.705254164886802	0.5231	0.737485417416059	1.29917113603121	0.2034	0.328482900208109	104.5	0.000793686930607952	0.172682445023403	0.218862574980681	-0.122407809130514	0.199455307080969	-0.0502746358928896	0.113945251198336
_____ASV1280	0.939169301210073	0.4146	0.017130557115942	0.924084246575342	2.76654311566554	0.0088	0.201848270788075	0.642	0.758167058645022	0.4943	0.737485417416059	1.37508947745168	0.1526	0.301874533406119	96.5	0.000732926208647534	0.18402632274232	0.222932296359177	-0.0886873844541301	0.202314194466991	-0.0953389382881898	0.0995819874738585
_____ASV4720	0.933333333333333	0.5499	0.0212443095599393	0.970164398475776	0.6	0.9917	0.0546282245827011	1	0.944186046511629	0.4154	0.737485417416059	0.919047619047618	0.6471	0.328482900208109	8	6.07607219604174e-05	-0.0387374511256226	0.116212353376868	-0.15494980450249	0	0.193687255628113	0.294313219288715
___f:Dictyosporiaceae	0.907215692379544	0.4441	0.0193796999513637	0.939739130434783	0.874620533976804	0.5675	0.0747336434417882	1	0.908941401884082	0.4642	0.737485417416059	1.41399078768598	0.1272	0.276333351032432	297	0.00225574180278049	0.0790725501608598	0.265649362558407	0.115567573312026	0.145331950754975	-0.194640123472885	0.0928728690591117
____g:Dictyosporium	0.842105263157895	0.4496	0.0164186762442278	0.940818774445893	2.28947368421053	0.0246	0.178553104155977	0.8346	0.726134585289515	0.521	0.737485417416059	1.96992481203008	0.0247	0.116190900738362	11	8.35459926955739e-05	0.0901006284888758	0.239737800783117	0.0901006284888758	0.196414310609534	-0.180201256977752	0.0675754713666568
_____ASV3676	0.842105263157895	0.4504	0.0164186762442278	0.941230326295585	2.28947368421053	0.0213	0.178553104155977	0.789586206896552	0.726134585289515	0.5123	0.737485417416059	1.96992481203008	0.0265	0.12175531465128	11	8.35459926955739e-05	0.0901006284888758	0.239737800783117	0.0901006284888758	0.196414310609534	-0.180201256977752	0.0675754713666568
____g:Pseudodictyosporium	0.770892240025133	0.5143	0.016441637630662	0.959269610691458	0.927976751492303	0.5152	0.0791677834360761	1	0.815650617167624	0.4988	0.737485417416059	1.4931234409762	0.0899	0.234021569685922	286	0.00217219581008492	0.0712261026782378	0.268329747089881	0.107856669769903	0.14069149784403	-0.179082772448141	0.0939251787574222
_____ASV771	0.770892240025133	0.5134	0.016441637630662	0.958705061082024	0.927976751492303	0.5235	0.0791677834360761	1	0.815650617167624	0.5081	0.737485417416059	1.4931234409762	0.0914	0.234856251376215	286	0.00217219581008492	0.0712261026782378	0.268329747089881	0.107856669769903	0.14069149784403	-0.179082772448141	0.0939251787574222
___f:Didymellaceae	0.837031558185404	0.5324	0.0187838884585592	0.966084793668739	1.00036982248521	0.4388	0.0897974991700784	1	0.832741267021907	0.5364	0.737769161532079	1.03632942538718	0.445	0.328482900208109	62	0.000470895595193234	-0.173825894091551	0.0359822891689336	0.159032200977377	0.290391001439338	0.0147936931141746	0.121472719263628
_____ASV1801	1.9	0.1571	0.0317725752508361	0.75863963963964	1.9	0.0597	0.127090301003345	0.967863636363636	1.42746113989637	0.2529	0.728658922074644	5.49261083743842	1e-04	0.00442532445457249	8	6.07607219604174e-05	0.0287546548345874	0.190212901737881	-0.230037238676699	0	0.201282583842112	0.250734131420532
_____ASV2181	1.06640625	0.3786	0.0242150079829696	0.912189047261815	0.9296875	0.5624	0.0844420791200994	1	1.07949277338424	0.3797	0.737485417416059	0.934151785714282	0.616	0.328482900208109	54	0.000410134873232817	-0.183527160590022	0.015939525081608	0.194997608126898	0.300210341572238	-0.0114704475368764	0.0971666889661801
___f:Didymosphaeriaceae	0.597285323337319	0.8046	0.0134279549345959	1	0.909462647180572	0.6278	0.0817848553371674	1	0.618377948837259	0.7706	0.77268230158717	0.903760662578374	0.7036	0.328482900208109	4409	0.033486752890435	0.162561605375685	0.30277097801104	-0.0912018155516543	0.0688148170534702	-0.0713597898240306	0.0672267956061452
____g:Kalmusia	0.677207091939316	0.5131	0.0142088762332096	0.958702561117579	1.32151343447268	0.2446	0.110909770759628	1	0.81330349490525	0.4479	0.737485417416059	0.735859675452584	0.7394	0.328482900208109	166.5	0.00126458252580119	-0.129323902907256	0.176113510848293	0.157036167815953	0.192516560602819	-0.0277122649086977	0.18101575638172
_____ASV807	0.677207091939316	0.5045	0.0142088762332096	0.952614705882353	1.32151343447268	0.2472	0.110909770759628	1	0.81330349490525	0.446	0.737485417416059	0.735859675452584	0.7332	0.328482900208109	166.5	0.00126458252580119	-0.129323902907256	0.176113510848293	0.157036167815953	0.192516560602819	-0.0277122649086977	0.18101575638172
____g:Paraconiothyrium	0.612710187909484	0.8091	0.0138005415329977	1	0.952176681279915	0.5368	0.0857864229846729	1	0.608724281413184	0.7906	0.775037633169056	0.992476242394657	0.5843	0.328482900208109	455.5	0.00345956360662126	-0.10081113148847	0.0466028986656169	0.163757407811126	0.304184606447715	-0.0629462763226561	0.0786572696881167
_____ASV547	0.612710187909484	0.803	0.0138005415329977	1	0.952176681279915	0.5375	0.0857864229846729	1	0.608724281413184	0.7895	0.774929729696029	0.992476242394657	0.5838	0.328482900208109	455.5	0.00345956360662126	-0.10081113148847	0.0466028986656169	0.163757407811126	0.304184606447715	-0.0629462763226561	0.0786572696881167
____g:Paraphaeosphaeria	0.857714457485853	0.5576	0.0192123788147427	0.971163961038961	0.827403010708482	0.877	0.0741336697100137	1	0.877881842826403	0.552	0.742007578512134	0.962011911265499	0.6912	0.328482900208109	3787	0.0287626067580126	0.190244135529692	0.309196822378788	-0.131915254375347	0.0151936787899454	-0.0583288811543453	0.0670814688334029
_____ASV124	0.880836723101343	0.4947	0.0196485278474075	0.948810035842294	0.839887070562559	0.8573	0.0749403110102951	1	0.861604643846226	0.5753	0.748748340876978	0.975648927868268	0.6758	0.328482900208109	3472	0.0263701533308211	0.195993069550438	0.309202515968796	-0.116309203153579	0.0153024853915765	-0.0796838663968583	0.0666968276595267
_____ASV1807	0.421359223300971	0.7323	0.00988858256055047	1	0.921359223300971	0.5288	0.0864909202761512	1	0.434449430445285	0.7208	0.758529864963646	0.732657833203427	0.8044	0.331537553514898	61	0.000463300504948182	-0.0901881558657913	0.086255932677626	-0.0474674504556796	0.20036042072792	0.137655606321471	0.231738809500262
_____ASV916	4.88152631039081	0.0044	0.0967315744542461	0.278901639344262	0.841368345471332	0.5889	0.0666897028334486	1	3.95665784668133	0.0111	0.390753040395173	1.71300383714218	0.0523	0.178034206903186	254	0.00192915292224325	-0.0887652658334404	0.126935904905964	-0.326529370744441	0.0262544798968364	0.415294636577882	0.274956905759451
___f:Lentitheciaceae	0.505397143706438	0.9598	0.0114423354357572	1	1.08908947324055	0.2515	0.0986291848108182	1	0.503502839841764	0.8974	0.793714368633666	0.942420460240494	0.6357	0.328482900208109	359	0.00272663739797373	-0.0458456844186551	0.0963701711613524	0.147005183733731	0.301278351623364	-0.101159499315076	0.0327484009561467
____g:Keissleriella	0.643713179372821	0.8515	0.014476130126248	1	1.12902755405594	0.1229	0.101560448425539	1	0.638961348112712	0.7558	0.766498568145092	0.984807349495526	0.595	0.328482900208109	313	0.00237726324670133	-0.0274700658357605	0.0966674133376749	0.158327470362474	0.302325190044433	-0.130857404526714	0.00853520739222436
_____ASV873	0.643713179372821	0.8525	0.014476130126248	1	1.12902755405594	0.1287	0.101560448425539	1	0.638961348112712	0.7686	0.771965721284424	0.984807349495526	0.586	0.328482900208109	313	0.00237726324670133	-0.0274700658357605	0.0966674133376749	0.158327470362474	0.302325190044433	-0.130857404526714	0.00853520739222436
____g:Pleurophoma	2.21806387225549	0.0894	0.0519215044971382	0.666295871559633	0.562000998003993	0.9103	0.0526223572012616	1	2.38227684346701	0.0678	0.580041340416631	0.745651554034788	0.8042	0.331537553514898	46	0.0003493741512724	-0.198830602480889	0.0355478481655601	-0.118223601475123	0.0693084449805206	0.317054203956013	0.301529484942561
_____ASV3628	2.49707602339181	0.0656	0.0584571154767609	0.61680523255814	0.596491228070176	0.8663	0.0558559791909098	1	2.70076335877862	0.0458	0.550681499966193	0.745196324143691	0.7788	0.329744693483234	31	0.000235447797596617	-0.205685422316105	0.0493645013558652	-0.131638670282307	0.100938449457258	0.337324092598412	0.289297995638715
_____ASV4766	0.803059273422562	0.6632	0.0182113821138211	1	0.958413001912046	0.563	0.0869376693766937	1	0.806889698575683	0.6725	0.75252411129941	0.942365473914231	0.683	0.328482900208109	15	0.000113926353675783	-0.124242965044881	0.0310607412612204	-0.0621214825224407	0.05191051367279	0.186364447567322	0.311089016263227
___f:Leptosphaeriaceae	0.793019260330951	0.9215	0.0179463043300319	1	0.900397865991498	0.8877	0.0815052795285256	1	0.794930299431146	0.7647	0.7700311074248	0.95614040757234	0.7407	0.328482900208109	86	0.000653177761074487	0.187671566815264	0.314647164370626	-0.0795218503454509	0.0360552818199588	-0.108149716469813	0.0126547570539335
____g:Ampelomyces	NA	NA	NA	NA	NA	NA	NA	NA	NA	NA	NA	NA	NA	NA	0	0	NA	NA	NA	NA	NA	NA
_____ASV4039	NA	NA	NA	NA	NA	NA	NA	NA	NA	NA	NA	NA	NA	NA	0	0	NA	NA	NA	NA	NA	NA
____g:Leptosphaeria	1.57232704402516	0.2053	0.0363372093023256	0.799977025392987	0.707547169811321	0.8293	0.065406976744186	1	1.64027149321267	0.1727	0.680479291743154	0.824348607367476	0.7273	0.328482900208109	16	0.000121521443920835	-0.134040036056955	0.0558792804674985	0.268080072113911	0.303869392764163	-0.134040036056955	0.0558792804674985
_____ASV2203	0.5	1	0.0113636363636364	1	1.125	0.5933	0.102272727272727	1	0.500000000000005	0.6952	0.754911162911872	0.928571428571427	0.5954	0.328482900208109	2	1.51901804901043e-05	0.0749579006422063	0.224873701926619	0.0749579006422063	0.224873701926619	-0.149915801284413	0
_____ASV3530	0.538461538461538	1	0.0122484689413823	1	0.923076923076923	0.6444	0.0839895013123359	1	0.539415411868912	0.8545	0.784904732058475	0.923076923076919	0.6933	0.328482900208109	9	6.83558122054695e-05	-0.101892274382732	0.0509461371913661	0.152838411574098	0.305676823148196	-0.0509461371913661	0.0707956013888852
_____ASV4118	2.27272727272727	0.0973	0.0518134715025907	0.676294871794872	0.681818181818181	0.9082	0.0621761658031088	1	2.37704918032786	0.0324	0.537596539651958	0.909090909090906	0.6372	0.328482900208109	5	3.79754512252608e-05	-0.160058998909266	0	0.320117997818533	0.311445648541944	-0.160058998909266	0
____g:Plenodomus	0.942201834862385	0.6944	0.0211927362773421	1	1.01788990825688	0.1359	0.0915806851011144	1	0.941844285623938	0.5886	0.749260703187885	0.994786714318501	0.7463	0.328482900208109	70	0.000531656317153652	0.204431125590713	0.316229397398134	-0.111798271807421	0	-0.0926328537832916	0.0113941315694045
_____ASV2202	0.999999999999999	1	0.0224719101123595	1	1	1	0.0898876404494383	1	1.00000000000001	0.5078	0.737485417416059	0.999999999999998	0.7456	0.328482900208109	66	0.000501275956173443	0.210818510677892	0.316227766016838	-0.105409255338946	0	-0.105409255338946	0
_____ASV4408	4	0.0027	0.0610687022900763	0.219219512195122	4	0.0027	0.244274809160306	0.428	2.82926829268292	0.0393	0.547331386369125	16	1e-04	0.00442532445457249	4	3.03803609802087e-05	-0.17376731734351	0	-0.17376731734351	0	0.347534634687019	0.309921913591712
___f:Lophiostomataceae	1.05543959077895	0.3756	0.0242611571469965	0.90768848758465	0.909199806270113	0.7657	0.0835983018664604	1	1.25743735385151	0.1787	0.685611131746506	0.938141514365463	0.7473	0.328482900208109	15444	0.117298573744586	-0.0912542835512782	0.0271708545888778	0.218085469790076	0.313904115409033	-0.126831186238798	0.0233004951695251
____g:Lophiostoma	1.05543959077895	0.3848	0.0242611571469965	0.914291635825314	0.909199806270113	0.7667	0.0835983018664604	1	1.25743735385151	0.1735	0.680479291743154	0.938141514365463	0.7447	0.328482900208109	15444	0.117298573744586	-0.0912542835512782	0.0271708545888778	0.218085469790076	0.313904115409033	-0.126831186238798	0.0233004951695251
_____ASV108	0.998077202075399	0.5669	0.0224282180429871	0.9760112	1.00108098581701	0.1168	0.0899828693888803	1	0.998011095325208	0.5199	0.737485417416059	1.00013693949822	0.7484	0.328482900208109	5011	0.0380589972179564	-0.105243453073492	0.00044290831954776	0.21061345138114	0.316234364665029	-0.105369998307648	0.000316363085391257
_____ASV1246	0.822281167108754	0.4637	0.0173864273696018	0.941681214421252	1.64290450928382	0.1077	0.138951205832866	1	0.769691780821919	0.489	0.737485417416059	1.72950819672131	0.0512	0.175792199023018	46	0.0003493741512724	0.0666105578055551	0.24788739343424	-0.183179033965276	0.0946067240909259	0.116568476159721	0.173555890053791
_____ASV1448	0.847007477078187	0.6614	0.0191163416659508	1	1.0165950536252	0.407	0.0917752388588227	1	0.847767067382082	0.6372	0.75252411129941	0.972575991184105	0.7036	0.328482900208109	105	0.000797484475730478	0.193727582836785	0.31276750768766	-0.082437269292249	0.0454437501615808	-0.111290313544536	0.0213218784630699
_____ASV371	3.09650505356415	0.0256	0.0711242006132764	0.466084745762712	0.457580026318208	0.9466	0.0420409629895801	1	3.40861610068611	0.0148	0.43697114194729	0.826755617287009	0.6799	0.328482900208109	888	0.00674444013760633	0.375022271373153	0.288902539393041	-0.191940532592559	0.0889622037355568	-0.183081738780595	0.0603653513424268
_____ASV4203	0.999999999999998	1	0.0224719101123595	1	0.999999999999998	1	0.089887640449438	1	0.999999999999992	0.521	0.737485417416059	0.999999999999995	0.739	0.328482900208109	14	0.00010633126343073	-0.105409255338946	0	0.210818510677892	0.316227766016838	-0.105409255338946	0
_____ASV60	0.40874505722748	0.6729	0.00669404622149863	1	2.67818708654709	0.0128	0.17544342450301	0.720842105263158	1.00388744960496	0.3751	0.737485417416059	2.4281502800054	0.0061	0.0516915558629851	9016	0.0684773336493904	-0.0471345878715091	0.155356837152488	0.114469713402236	0.241000679700236	-0.0673351255307273	0.139273051501569
_____ASV651	0.415132753235163	0.6686	0.00990082545679488	1	0.519543451584114	0.8754	0.0495639911933537	1	0.535928735304129	0.5921	0.749481293223135	0.734920132132676	0.7551	0.328482900208109	364	0.00276461284919899	0.121822817871208	0.223773303982756	-0.00128234545127584	0.17014917802526	-0.120540472419932	0.149200446221555
___f:Massarinaceae	1.40270580068129	0.2419	0.0313514576524385	0.83702518363064	1.05035436948064	0.3916	0.0939046249579398	1	1.3642563205177	0.242	0.72788192901508	1.13901186326932	0.2976	0.328482900208109	189.5	0.00143926960143739	0.208733662169736	0.139607517455074	0.0132229469247797	0.27697960423519	-0.221956609094516	0.0536998361335947
____g:Helminthosporium	1.40270580068129	0.248	0.0313514576524385	0.83702518363064	1.05035436948064	0.3881	0.0939046249579398	1	1.3642563205177	0.243	0.72788192901508	1.13901186326932	0.2867	0.328482900208109	189.5	0.00143926960143739	0.208733662169736	0.139607517455074	0.0132229469247797	0.27697960423519	-0.221956609094516	0.0536998361335947
_____ASV1101	0.819548872180451	0.5356	0.0186292427838561	0.967516038266742	0.949308755760368	0.5081	0.0863153077904857	1	0.813890051482583	0.5377	0.737769161532079	0.946651098131782	0.5397	0.328482900208109	169.5	0.00128736779653634	0.134406645291279	0.138965105174286	0.0514748854307026	0.27954337239781	-0.185881530721981	0.0541968905307852
_____ASV3030	3.93700787401575	0.0184	0.0842105263157895	0.437511111111111	0.885826771653545	0.5867	0.0757894736842106	1	3.99999999999999	0.0097	0.375429391752225	1.32170978627672	0.1594	0.305534372905836	20	0.000151901804901043	0.408105020310139	0.306078765232604	-0.20405251015507	0	-0.20405251015507	0
___f:Melanommataceae	0.688434401388157	0.3769	0.0153876619672869	0.909660902255639	1.21754266338735	0.1083	0.10885647142082	1	0.679824200572578	0.4635	0.737485417416059	1.02595494941092	0.4161	0.328482900208109	362.5	0.00275322021383141	0.137251947410928	0.265853093840694	0.0246288337688599	0.173218187945422	-0.161880781179788	0.00650402203739587
_____ASV1012	1.01296558673503	0.057	0.0227169397206497	0.586442307692308	1.01296558673503	0.057	0.0908677588825988	0.967863636363636	1.01115727675235	0.5117	0.737485417416059	1.01296558673503	0.7421	0.328482900208109	186.5	0.00141648433070223	0.211964757822187	0.31618813031598	-0.105982378911093	0	-0.105982378911093	0
_____ASV1253	0.942352299085823	0.9226	0.0212045107749555	1	0.962307272479193	0.9743	0.0866141248783424	1	0.942378902298445	0.5925	0.749623365498268	0.991589185817593	0.7411	0.328482900208109	128	0.000972171551366678	-0.106289093719433	0.00522733247800489	0.204737188721858	0.316253614919296	-0.0984480950024255	0.00927251535871198
_____ASV2450	0.631901840490797	0.6284	0.0143364186791008	1	1.13803680981595	0.2979	0.103277889901872	1	0.632704935395048	0.6135	0.75252411129941	0.93952673093777	0.4971	0.328482900208109	29	0.000220257617106513	0.0580708945601319	0.225271344010944	0.107845947040245	0.210975288431703	-0.165916841600377	0.0746625787201696
____g:Herpotrichia	0.818867924528302	1	0.0184767337902848	1	0.818867924528302	1	0.0739069351611393	1	0.818867924528306	0.6385	0.75252411129941	0.97412398921833	0.718	0.328482900208109	19	0.000144306714655991	0.188165276313576	0.311445974587989	-0.0648845780391643	0.0583961202352479	-0.123280698274412	0
_____ASV2974	0.818867924528302	1	0.0184767337902848	1	0.818867924528302	1	0.0739069351611393	1	0.818867924528306	0.6333	0.75252411129941	0.97412398921833	0.7125	0.328482900208109	19	0.000144306714655991	0.188165276313576	0.311445974587989	-0.0648845780391643	0.0583961202352479	-0.123280698274412	0
___f:Morosphaeriaceae	0.764705882352941	1	0.0172757475083057	1	1.05882352941176	0.5988	0.0956810631229236	1	0.764705882352941	0.6429	0.75252411129941	0.966386554621848	0.6888	0.328482900208109	5	3.79754512252608e-05	-0.128166788713189	0	-0.0512667154852757	0.0769000732279136	0.179433504198465	0.307600292911654
____g:Aquilomyces	0.764705882352941	1	0.0172757475083057	1	1.05882352941176	0.5888	0.0956810631229236	1	0.764705882352941	0.6468	0.75252411129941	0.966386554621848	0.6975	0.328482900208109	5	3.79754512252608e-05	-0.128166788713189	0	-0.0512667154852757	0.0769000732279136	0.179433504198465	0.307600292911654
_____ASV3768	0.764705882352941	1	0.0172757475083057	1	1.05882352941176	0.5929	0.0956810631229236	1	0.764705882352941	0.6445	0.75252411129941	0.966386554621848	0.6949	0.328482900208109	5	3.79754512252608e-05	-0.128166788713189	0	-0.0512667154852757	0.0769000732279136	0.179433504198465	0.307600292911654
___f:Phaeosphaeriaceae	0.839983222796827	0.6356	0.0189550982071557	1	0.780931631369092	0.9242	0.0704901496312663	1	0.776814145844729	0.6967	0.754911162911872	0.937134961330252	0.7111	0.328482900208109	831	0.00631151999363835	0.18831711533013	0.309472437157474	-0.133135821070604	0.0414053625355358	-0.0551812942595265	0.0535926525626813
_____ASV2766	0.76171875	0.5832	0.0171277997364954	0.982266701461378	1.103515625	0.1222	0.0992534036012296	1	0.75804289544236	0.702	0.754911162911872	0.996093750000001	0.6462	0.328482900208109	18	0.000136711624410939	0.176831031999221	0.309454305998637	-0.0442077579998053	0.0691717344563324	-0.132623273999416	0
_____ASV3035	1.84168655529037	0.0465	0.0379492643744109	0.559044943820225	1.5533015115354	0.0397	0.128027539854924	0.954769230769231	1.71591054313101	0.0735	0.580041340416631	1.575747244005	0.0035	0.0370082443324868	23	0.0001746870756362	0.273740081182945	0.313132472444203	-0.146419113190878	0	-0.127320967992068	0.0190981451988101
_____ASV3663	0.7	1	0.0158371040723982	1	1.075	0.5891	0.0972850678733033	1	0.69999999999999	0.6419	0.75252411129941	0.957142857142851	0.6409	0.328482900208109	4	3.03803609802087e-05	-0.133785056818216	0	-0.0334462642045539	0.100338792613662	0.16723132102277	0.301016377840985
_____ASV4185	0.138888888888889	0.9288	0.00326797385620916	1	1.06481481481482	0.383	0.100217864923748	1	0.142622950819672	0.8756	0.78722747053761	0.714285714285711	0.789	0.330111916681568	12	9.1141082940626e-05	9.2572795494054e-18	0.165569977575252	-0.069623951003781	0.116359588141827	0.0696239510037811	0.247005201116716
_____ASV4262	NA	NA	NA	NA	NA	NA	NA	NA	NA	NA	NA	NA	NA	NA	0	0	NA	NA	NA	NA	NA	NA
_____ASV854	0.503967681431251	0.7177	0.0114181110920428	1	1.13891694320204	0.2846	0.103215191459571	1	0.502424572083279	0.7162	0.757804840322293	0.941824457387808	0.5067	0.328482900208109	172.5	0.0013101530672715	-0.0638579857000461	0.140749892611429	-0.0858779807690275	0.144997947322899	0.149735966469074	0.245552140972705
____g:Bhatiellae	0.999999999999999	1	0.0224719101123595	1	1	1	0.0898876404494382	1	1	0.5176	0.737485417416059	1	0.7449	0.328482900208109	1	7.59509024505217e-06	0.210818510677892	0.316227766016838	-0.105409255338946	0	-0.105409255338946	0
_____ASV4453	0.999999999999999	1	0.0224719101123595	1	1	1	0.0898876404494382	1	1	0.5118	0.737485417416059	1	0.7381	0.328482900208109	1	7.59509024505217e-06	0.210818510677892	0.316227766016838	-0.105409255338946	0	-0.105409255338946	0
____g:Paraphoma	2.07903780068729	0.113	0.0453438261195428	0.689757062146893	0.972938144329897	0.4602	0.0848791455874086	1	2.06614327772325	0.1184	0.663299784699476	0.962818003913894	0.4701	0.328482900208109	84	0.000637987580584382	-0.259345346486087	0.0519871885946106	-6.7166324585477e-18	0.205538210329163	0.259345346486087	0.229590081664555
_____ASV1624	2.07903780068729	0.1165	0.0453438261195428	0.692527777777778	0.972938144329897	0.4594	0.0848791455874086	1	2.06614327772325	0.1167	0.661663895615152	0.962818003913894	0.4734	0.328482900208109	84	0.000637987580584382	-0.259345346486087	0.0519871885946106	-6.7166324585477e-18	0.205538210329163	0.259345346486087	0.229590081664555
____g:Phaeosphaeria	0.311771767530542	0.7404	0.00697029140238632	1	0.711637596214956	0.6901	0.0636404182174841	1	0.305335956596912	0.7432	0.764255650942392	1.24545909656881	0.2436	0.328482900208109	128.5	0.000975969096489204	0.108659213164639	0.210163975979949	-0.0928542367043278	0.177260148172417	-0.0158049764603111	0.161231947349989
_____ASV1130	0.163333333333333	0.8539	0.0032258064516129	1	2.28	0.0262	0.180118499012508	0.859242424242424	0.140776699029126	0.873	0.78722747053761	2.79641411220359	0.0034	0.0369313440845232	70	0.000531656317153652	-0.0399372267296197	0.137406339538031	0.0798744534592393	0.243636870942233	-0.0399372267296197	0.154043588814247
_____ASV1465	0.771084337349398	1	0.0174173356919309	1	1.0421686746988	0.4008	0.0941624710845014	1	0.77108433734941	0.7549	0.766498568145092	0.967297762478485	0.7094	0.328482900208109	11	8.35459926955739e-05	0.185600699027769	0.313201179609361	-0.0928003495138847	0.0348001310677068	-0.0928003495138847	0.0348001310677068
_____ASV2178	0.928168719983294	0.4191	0.0215502090782377	0.924084246575342	0.787220714136562	0.6414	0.0731107205623901	1	0.958080939462636	0.4141	0.737485417416059	0.79572233988605	0.6762	0.328482900208109	47.5	0.000360766786639978	0.128095932140353	0.240766101019023	-0.204261080980563	0.0755877604250082	0.0761651488402098	0.190820502122789
____g:Sclerostagonospora	1.04209140979217	0.234	0.0233768383544999	0.825781318681319	0.977262612968994	0.7712	0.0876902349202883	1	1.04123320883298	0.4056	0.737485417416059	1.00646302789156	0.7452	0.328482900208109	388	0.00294689501508024	0.214994884485908	0.315880393726211	-0.110420333421766	0.00555876596877552	-0.104574551064143	0.00980325768584157
_____ASV1417	0.509090909090909	0.648	0.0117474302496329	1	0.978787878787881	0.4623	0.0903433326340817	1	0.517087667161958	0.6379	0.75252411129941	0.809037900874633	0.6867	0.328482900208109	57	0.000432920143967974	0.149679750435292	0.176094878239897	-0.0997865002901947	0.123000636705637	-0.0498932501450973	0.234432376583637
_____ASV741	0.98165177565599	0.8243	0.0220682164032761	1	0.981651775655991	0.9999	0.0882728656131047	1	0.981630242154372	0.5162	0.737485417416059	0.997554807211155	0.7335	0.328482900208109	331	0.00251397487111227	0.208904229620731	0.316275813478591	-0.106398427508695	0.000973156349164895	-0.102505802112036	0.00315597490470981
___f:Pleosporaceae	1.44888397683862	0.1907	0.0326953869992912	0.799361147327249	0.935758734430079	0.5484	0.0844649936067758	1	1.40682555886326	0.2127	0.710126524115513	0.951792291587795	0.578	0.328482900208109	804.5	0.00611025010214447	-0.0759296918634688	0.0886144710920614	-0.172211672267661	0.0421074483514496	0.24814136413113	0.298878885791543
_____ASV1282	0.634085306990824	0.6869	0.0146880592081517	1	0.705080742663805	0.8373	0.0653304379117143	1	0.648455122792002	0.6645	0.75252411129941	0.822872804456687	0.7364	0.328482900208109	210.5	0.00159876649658348	0.0959726102097892	0.292006506378676	-0.169966760066192	0.043844991204563	0.0739941498564024	0.116645171264556
_____ASV2288	0.279279279279278	0.8485	0.00653132477539163	1	0.774774774774776	0.7014	0.0724766362172495	1	0.285980458986595	0.8212	0.776969035328573	0.751424894282043	0.7842	0.330111916681568	29.5	0.000224055162229039	0.0385770952915228	0.223141990396004	-0.111873576345416	0.0821160796846805	0.0732964810538932	0.212356551904548
_____ASV2527	0.82006099627245	0.7652	0.0185337647667005	1	0.902660115215182	0.8153	0.0816021750368569	1	0.821443202434599	0.678	0.75404385259925	0.96383792419035	0.7104	0.328482900208109	31	0.000235447797596617	-0.0957283501557153	0.0287839045166542	-0.0957283501557153	0.0391615977909745	0.191456700311431	0.313114553864063
_____ASV3562	NA	NA	NA	NA	NA	NA	NA	NA	NA	NA	NA	NA	NA	NA	0	0	NA	NA	NA	NA	NA	NA
_____ASV4456	1.1980198019802	0.3316	0.0269818262905564	0.871585924713584	0.950495049504952	0.8644	0.0856282751700303	1	1.20625644551392	0.2031	0.700399908817381	0.985855728429978	0.7374	0.328482900208109	11	8.35459926955739e-05	-0.115503307789564	0	-0.115503307789564	0	0.231006615579127	0.315497449686653
____g:Alternaria	1.0578617363344	0.3835	0.0234973099099446	0.91390868596882	1.0885691318328	0.2595	0.0967175401870814	1	1.0288011145229	0.432	0.737485417416059	1.04841792747332	0.5128	0.328482900208109	498	0.00378235494203598	-0.109672737505727	0.0380989681786966	-0.105890918971047	0.0419378235390499	0.215563656476773	0.310941779694935
_____ASV1254	1	1	0.0224719101123596	1	1	1	0.0898876404494382	1	1.00000000000001	0.5149	0.737485417416059	0.999999999999999	0.7387	0.328482900208109	7	5.31656317153652e-05	0.210818510677892	0.316227766016838	-0.105409255338946	0	-0.105409255338946	0
_____ASV1443	NA	NA	NA	NA	NA	NA	NA	NA	NA	NA	NA	NA	NA	NA	0	0	NA	NA	NA	NA	NA	NA
_____ASV3273	2.5	0.0562	0.0454545454545454	0.585720779220779	2.5	0.0562	0.181818181818182	0.967863636363636	2.0714285714286	0.1368	0.669351691837586	2.5	0.0012	0.0201944383560773	2	1.51901804901043e-05	0.299831602568825	0.312488244292992	-0.149915801284413	0	-0.149915801284413	0
_____ASV557	1.05263157894737	0.3845	0.0238805970149254	0.914291635825314	0.805921052631578	0.6246	0.0731343283582089	1	1.06422018348624	0.3671	0.737485417416059	0.939849624060146	0.5097	0.328482900208109	10	7.59509024505217e-05	-0.108662912366853	0.16299436855028	-0.108662912366853	0.113249845627886	0.217325824733707	0.24589266201984
_____ASV686	0.781893004115226	0.5274	0.016142735768904	0.965196123147092	1.3477366255144	0.1888	0.111299915038233	1	0.713730569948187	0.5437	0.739060930124481	1.56231628453851	0.0871	0.230263405560107	22	0.000167091985391148	0.143472464795311	0.271164184474189	0.0204960663993301	0.152763391158545	-0.163968531194641	0.0614881991979902
_____ASV84	1.13748630984496	0.2806	0.025325478815622	0.856202268431002	1.07927286296276	0.25	0.0961175595369218	1	1.13634962360828	0.3142	0.737485417416059	1.06546376130259	0.4693	0.328482900208109	457	0.00347095624198884	-0.121869959472273	0.0303256911901135	-0.101628582120477	0.0363299961714085	0.22349854159275	0.312199562833851
____g:Curvularia	4.08456167571761	0.0153	0.0891428571428571	0.409464566929134	0.593483320403413	0.8244	0.0518095238095238	1	4.25721455457969	0.0131	0.419344726277747	1.35228848821082	0.17	0.310985129478862	22.5	0.000170889530513674	0.407594569803541	0.287976159081327	-0.2911389784311	0	-0.11645559137244	0.101239174990805
_____ASV3398	4.08456167571761	0.0149	0.0891428571428571	0.408794871794872	0.593483320403413	0.8233	0.0518095238095238	1	4.25721455457969	0.0113	0.390753040395173	1.35228848821082	0.1706	0.310985129478862	22.5	0.000170889530513674	0.407594569803541	0.287976159081327	-0.2911389784311	0	-0.11645559137244	0.101239174990805
____g:Stemphylium	1	1	0.0224719101123595	1	1	1	0.0898876404494383	1	0.999999999999999	0.5021	0.737485417416059	1	0.7465	0.328482900208109	2	1.51901804901043e-05	-0.105409255338946	0	-0.105409255338946	0	0.210818510677892	0.316227766016838
_____ASV2724	1	1	0.0224719101123595	1	1	1	0.0898876404494383	1	0.999999999999999	0.5141	0.737485417416059	1	0.7434	0.328482900208109	2	1.51901804901043e-05	-0.105409255338946	0	-0.105409255338946	0	0.210818510677892	0.316227766016838
___f:Pleosporales_fam_Incertae_sedis	0.725166310077561	1	0.0163971415052049	1	1.06870842248061	0.5932	0.0966606583217831	1	0.725166310077562	0.643	0.75252411129941	0.960738044296795	0.6653	0.328482900208109	377.5	0.00286714656750719	-0.0406211513253469	0.0910053261451978	0.172247628795892	0.303874106266436	-0.131626477470545	0
____g:Pseudorobillarda	0.725166310077561	1	0.0163971415052049	1	1.06870842248061	0.6041	0.0966606583217831	1	0.725166310077562	0.6416	0.75252411129941	0.960738044296795	0.6623	0.328482900208109	377.5	0.00286714656750719	-0.0406211513253469	0.0910053261451978	0.172247628795892	0.303874106266436	-0.131626477470545	0
_____ASV696	0.725166310077561	1	0.0163971415052049	1	1.06870842248061	0.589	0.0966606583217831	1	0.725166310077562	0.6544	0.75252411129941	0.960738044296795	0.664	0.328482900208109	377.5	0.00286714656750719	-0.0406211513253469	0.0910053261451978	0.172247628795892	0.303874106266436	-0.131626477470545	0
___f:Sporormiaceae	0.0364447727390659	0.9647	0.00078768870265395	1	1.83932021647096	0.0744	0.15901449192182	0.983462151394422	0.00713730466765005	0.9923	0.810586896590635	1.27073026073769	0.237	0.328482900208109	679.5	0.00516086382151295	0.00484618672852922	0.194819101921712	0.0315002137354399	0.177774217356943	-0.036346400463969	0.180721100304764
_____ASV4126	0.504424778761062	1	0.0114630467571644	1	0.902654867256639	0.7147	0.0820512820512822	1	0.504424778761061	0.8468	0.782702310514857	0.929203539823007	0.6582	0.328482900208109	15	0.000113926353675783	-0.0598304962838404	0.0897457444257606	-0.0897457444257606	0.0598304962838404	0.149576240709601	0.299152481419202
_____ASV4649	0.281690140845069	0.796	0.00614911606456569	1	1.33802816901408	0.1828	0.116833205226749	1	0.269141531322504	0.8552	0.78499412766256	1.18712273641851	0.236	0.328482900208109	7	5.31656317153652e-05	-0.110279577009864	0.0827096827573977	0.0551397885049317	0.248129048272193	0.0551397885049318	0.182375675052797
____g:Preussia	0.0631255045927461	0.9408	0.00136846858821364	1	1.79722988103036	0.0811	0.15584525803674	0.993397727272727	0.0227457492166091	0.9804	0.810586896590635	1.20221767698021	0.2714	0.328482900208109	657.5	0.0049937718361218	0.0129305283933657	0.194624165160469	0.0371752691309263	0.178694084327056	-0.050105797524292	0.179857489066194
_____ASV1840	1.53693132676008	0.2041	0.0327349427552985	0.799977025392987	1.40070921985816	0.1489	0.11933424826608	1	1.47216111984002	0.2295	0.724669274914684	1.37194516193125	0.1334	0.283244304052504	65.5	0.000497478411050917	0.238422875265323	0.281835856621109	-0.0422521551103104	0.111384786298864	-0.196170720155012	0.0843331658425001
_____ASV2522	1.24719101123596	0.3306	0.0285163776493256	0.871585924713584	0.910112359550561	0.6434	0.0832369942196531	1	1.27687425624753	0.2535	0.728658922074644	0.890850722311396	0.7117	0.328482900208109	15	0.000113926353675783	0.236681184932855	0.309888413007614	-0.135246391390203	0.0338115978475507	-0.101434793542652	0.0469851599257687
_____ASV3500	2.0485036119711	0.1342	0.0484589563625267	0.725512195121951	0.500515995872034	0.8574	0.0473603906011597	1	2.2153165287666	0.1184	0.663299784699476	0.494028230184582	0.9403	0.357349172344567	32.5	0.000246840432964195	0.264137122769587	0.233102346818437	-0.271905861674575	0.0967737975334701	0.00776873890498786	0.183411240270231
_____ASV525	0.114683835708736	0.8916	0.00243328205670407	1	2.02253280803052	0.0458	0.171650791428877	0.954769230769231	0.0513631041559118	0.9518	0.806065764733692	1.40675623929081	0.154	0.303138370380765	544.5	0.00413552663843091	-0.0497539775680252	0.197279926830647	0.0667431406400338	0.174462411241122	-0.0169891630720086	0.180813235552092
___f:Teichosporaceae	1.58333333333333	0.2152	0.029874213836478	0.814931791907514	1.47916666666667	0.1567	0.111635220125786	1	1.33954619124798	0.2804	0.737485417416059	2.60504201680672	0.0049	0.0450361865646108	18	0.000136711624410939	0.0965874756954334	0.239965237608718	-0.241468689238583	0.0482937378477167	0.14488121354315	0.198310747216345
_____ASV3597	1.58333333333333	0.2054	0.029874213836478	0.799977025392987	1.47916666666667	0.1614	0.111635220125786	1	1.33954619124798	0.2832	0.737485417416059	2.60504201680672	0.0049	0.0450361865646108	18	0.000136711624410939	0.0965874756954334	0.239965237608718	-0.241468689238583	0.0482937378477167	0.14488121354315	0.198310747216345
__o:Tubeufiales	1	1	0.0224719101123595	1	0.999999999999999	1	0.0898876404494381	1	0.999999999999994	0.5173	0.737485417416059	1	0.7463	0.328482900208109	40	0.000303803609802087	-0.105409255338946	0	0.210818510677892	0.316227766016838	-0.105409255338946	0
___f:Tubeufiaceae	1	1	0.0224719101123595	1	0.999999999999999	1	0.0898876404494381	1	0.999999999999994	0.5058	0.737485417416059	1	0.7524	0.328482900208109	40	0.000303803609802087	-0.105409255338946	0	0.210818510677892	0.316227766016838	-0.105409255338946	0
_____ASV2635	1	1	0.0224719101123595	1	0.999999999999999	1	0.0898876404494381	1	0.999999999999994	0.5202	0.737485417416059	1	0.7498	0.328482900208109	40	0.000303803609802087	-0.105409255338946	0	0.210818510677892	0.316227766016838	-0.105409255338946	0
__o:Venturiales	0.699878122454771	0.5355	0.0136278139343386	0.967516038266742	1.01607515446144	0.4235	0.0791388254842882	1	0.616373948154542	0.5795	0.749260703187885	2.04226394006562	0.0239	0.113319915497446	2446.5	0.0185813882845201	-0.0416110246858271	0.150478183038283	-0.116729874513399	0.0991810568270267	0.158340899199226	0.261580150756044
_____ASV4389	0.0151057401812691	0.9947	0.000352795907567477	1	0.770392749244713	0.6841	0.0719703651437644	1	0.0153520381154057	0.9889	0.810586896590635	0.759602934829525	0.7506	0.328482900208109	19	0.000144306714655991	0.0264149939632378	0.177349856772574	-0.0132074969816189	0.23773494566914	-0.0132074969816189	0.119548667367393
___f:Sympoventuriaceae	0.500283917141312	0.9028	0.0114727040596407	1	1.04632490046787	0.3512	0.0959789073524035	1	0.479392180453364	0.8989	0.793714368633666	0.889741209038786	0.7215	0.328482900208109	678.5	0.0051532687312679	0.150632070443617	0.303036537989216	-0.0747425628724041	0.0742111087960553	-0.0758895075712133	0.0615367703994757
_____ASV1629	0.364491944488754	0.8436	0.00839263578348102	1	0.539958526080715	0.9237	0.0497314172902989	1	0.368169569686363	0.8205	0.776969035328573	0.847138983205337	0.6928	0.328482900208109	65	0.000493680865928391	-0.123547424278453	0.0429956000506823	0.0934139061617574	0.237617053480819	0.0301335181166959	0.207677172197971
_____ASV2873	0.799999999999999	0.5071	0.0189502555791048	0.953597539543058	0.365789473684211	0.9758	0.0346590200723102	1	0.840259245139147	0.4902	0.737485417416059	0.673684210526314	0.8438	0.33775677359713	23	0.0001746870756362	-0.155448854510287	0.0734499158442467	-0.0222069792157552	0.149097311502205	0.177655833726042	0.269694943920276
_____ASV3554	0.926800472255018	0.5889	0.0208513181486154	0.9845671875	1.02272727272727	0.1432	0.0920379839298758	1	0.926347914547306	0.6166	0.75252411129941	0.992578849721704	0.7461	0.328482900208109	28	0.000212662526861461	-0.113449795566582	0	0.202588920654612	0.316038716221194	-0.0891391250880291	0.0168912564482698
_____ASV4827	1.12048192771084	0.4223	0.0256728778467909	0.926577580314422	0.83433734939759	0.6861	0.0764665286404417	1	1.14619634509137	0.3491	0.737485417416059	0.877796901893289	0.6489	0.328482900208109	15	0.000113926353675783	-0.0350490142849474	0.109682156199157	-0.175245071424737	0	0.210294085709684	0.296044539371265
_____ASV4849	0.5	1	0.0113636363636364	1	1.125	0.5972	0.102272727272727	1	0.499999999999998	0.702	0.754911162911872	0.928571428571419	0.5943	0.328482900208109	6	4.5570541470313e-05	-0.149915801284413	0	0.0749579006422063	0.224873701926619	0.0749579006422063	0.224873701926619
_____ASV768	1.03289775456467	0.3372	0.0231875550748934	0.875827476038339	0.998360440112987	0.4901	0.0896489031461646	1	1.02342837799989	0.4427	0.737485417416059	0.995474186860997	0.7505	0.328482900208109	355.5	0.00270005458211605	0.214085647916769	0.3157084944123	-0.111556677980726	0.00980431991335833	-0.102528969936043	0.0126020716498777
____g:Ochroconis	0.0521948608137047	0.9577	0.00122757318224741	1	1.00742773019272	0.4281	0.0947749449165882	1	0.0534650657086137	0.9549	0.806492665356553	0.722529911639116	0.7921	0.330111916681568	120	0.00091141082940626	0.0118350854546122	0.207437313166588	-0.0473403418184487	0.135547856203448	0.0355052563638366	0.201915356112527
_____ASV1991	0.171957671957672	0.862	0.00402868779883123	1	1.10496976568405	0.3281	0.103550557818311	1	0.175956794239232	0.8735	0.78722747053761	0.740470791491198	0.7672	0.329015715278422	52	0.000394944692742713	-0.00467864249652128	0.224529460482578	-0.074858279944341	0.107969417605616	0.0795369224408624	0.199539085596968
_____ASV2171	1.19318181818182	0.3168	0.0265151515151515	0.871585924713584	0.980113636363636	0.4588	0.0871212121212121	1	1.18482490272373	0.3281	0.737485417416059	1.16043956043956	0.248	0.328482900208109	18	0.000136711624410939	-0.224873701926619	0	0.149915801284413	0.26592847800909	0.0749579006422063	0.169907108843824
_____ASV3730	0.286343612334802	0.7836	0.00669930430301469	1	0.864537444933921	0.5573	0.0809069827364082	1	0.293385214007784	0.7595	0.768258501004692	0.779816513761465	0.6892	0.328482900208109	23	0.0001746870756362	0.111737761649302	0.210435107679458	-0.0798126868923584	0.160065113939593	-0.0319250747569434	0.178072300485797
_____ASV3949	0.722222222222222	0.5218	0.0162094763092269	0.961713058419244	1.06944444444444	0.3895	0.0960099750623441	1	0.716730038022815	0.5144	0.737485417416059	1.00793650793651	0.4361	0.328482900208109	14	0.00010633126343073	0.173807937747854	0.205631649482089	-0.0496594107851011	0.177139635388752	-0.124148526962753	0.164249243789662
_____ASV4269	1.0919540229885	0.3755	0.0199894792214624	0.90768848758465	3.39080459770115	0.0026	0.248290373487638	0.428	0.887278582930768	0.4397	0.737485417416059	1.73038229376257	0.0604	0.19136317278625	13	9.87361731856782e-05	0.182462103447746	0.23462924084973	-0.0228077629309682	0.162714730028047	-0.159654340516778	0.136846577585809
____g:Scolecobasidium	0.317258883248731	0.9317	0.00735294117647058	1	0.586928934010153	0.9471	0.0544117647058824	1	0.322222222222225	0.8975	0.793714368633666	0.806744017403915	0.7484	0.328482900208109	20	0.000151901804901043	0.120592220562235	0.295898261118687	-0.0602961102811175	0.0913750046825182	-0.0602961102811175	0.0751097911741414
_____ASV3714	0.317258883248731	0.9337	0.00735294117647058	1	0.586928934010153	0.9409	0.0544117647058824	1	0.322222222222225	0.9044	0.793793912249314	0.806744017403915	0.7501	0.328482900208109	20	0.000151901804901043	0.120592220562235	0.295898261118687	-0.0602961102811175	0.0913750046825182	-0.0602961102811175	0.0751097911741414
____g:Verruconis	0.520557029177719	0.6712	0.0123505349276274	1	0.562002652519893	0.8864	0.053335431088735	1	0.543966547192351	0.6586	0.75252411129941	0.673455663368239	0.8707	0.343688503700361	46	0.0003493741512724	-0.155916406703429	0.0837456254908283	0.0873131877539204	0.183187764310613	0.0686032189495089	0.24589493338754
_____ASV2957	0.289256198347107	0.8504	0.00665083135391924	1	1.21900826446281	0.2351	0.112114014251781	1	0.291248206599712	0.8476	0.782702310514857	0.855962219598584	0.6426	0.328482900208109	20	0.000151901804901043	-0.0216744306693469	0.143377007126302	-0.0866977226773878	0.101741732486786	0.108372153346735	0.265913767732948
_____ASV3461	1.32861635220126	0.2736	0.0311693102176319	0.856202268431002	0.463836477987421	0.9552	0.0435263740317226	1	1.39948600799543	0.2544	0.72986470981301	0.73225516621743	0.8125	0.333381027548709	26	0.000197472346371356	-0.219637671145766	0.0286483918885781	0.210088207182906	0.272510452749303	0.00954946396285942	0.155008350584125
___f:Venturiaceae	1.19996894458702	0.3206	0.0223924099860345	0.871585924713584	0.969503177364211	0.4593	0.0723669149213659	1	0.976843138115023	0.4312	0.737485417416059	2.44556289945365	0.0034	0.0369313440845232	1749	0.0132838128385962	-0.111546078282578	0.109471720656454	-0.098769875483692	0.0896154814652287	0.210315953766269	0.282830586446753
_____ASV1058	1.23809523809524	0.3185	0.0295119182746878	0.871585924713584	0.345238095238096	0.967	0.032917139614075	1	1.32280701754386	0.2871	0.737485417416059	0.636054421768705	0.876	0.344869107082533	16	0.000121521443920835	0.234522132423668	0.232366704780667	-0.167515808874048	0.0698348280273168	-0.0670063235496193	0.201018970648858
_____ASV1435	0.196406552756738	0.9055	0.00456457439949238	1	0.473841817861546	0.9476	0.0440491664022761	1	0.199469479658247	0.8966	0.793714368633666	0.800351915132356	0.7125	0.328482900208109	79	0.000600012129359121	-0.0890767771625728	0.0996416631860553	0.0731702098121133	0.263966399320832	0.0159065673504594	0.149081114992456
_____ASV1814	0.913299204879642	0.4107	0.0205111270112096	0.923099162011173	1.04808844352467	0.3038	0.0941530445630836	1	0.910917979359043	0.4918	0.737485417416059	1.00385890114678	0.6012	0.328482900208109	57	0.000432920143967974	0.19919204958581	0.309332954715007	-0.0737748331799297	0.0663973498619367	-0.12541721640588	0.0102518737833237
_____ASV2978	2.15984147952444	0.0126	0.0477755862371247	0.389361111111111	0.946169088507266	0.5718	0.0837168529476223	1	2.18250863060989	0.0131	0.419344726277747	1.10115116059634	0.3417	0.328482900208109	21	0.000159496895146096	-0.127490887950225	0.0354326925715136	-0.178487243130315	0	0.305978131080539	0.310090288971219
_____ASV3163	1.675	0.201	0.0400717703349282	0.799977025392987	0.331249999999999	0.9725	0.0316985645933013	1	1.81588785046729	0.1689	0.679709904113039	0.614285714285716	0.8915	0.347649387349175	16	0.000121521443920835	0.0859826089261421	0.191838184747476	0.189161739637512	0.247785522986612	-0.275144348563654	0
_____ASV3507	0.864022662889517	0.5284	0.0199967218488772	0.965371022727273	0.881728045325778	0.5876	0.0816259629568923	1	0.88760662318113	0.4888	0.737485417416059	0.815459328207202	0.7107	0.328482900208109	17	0.000129116534165887	0.0127313141925779	0.127663867499168	-0.17823839869609	0.0381939425777336	0.165507084503512	0.287221810801049
_____ASV3657	0.603448275862069	0.651	0.0142857142857143	1	0.172413793103448	0.9971	0.0163265306122449	1	0.630434782608697	0.5436	0.739060930124481	0.677339901477835	0.8112	0.33307637915405	10	7.59509024505217e-05	0.158829334096742	0.240695976558806	-0.0317658668193484	0.159266881300665	-0.127063467277394	0.132427133974907
_____ASV4071	0.788235294117647	1	0.01779784831983	1	1.05294117647059	0.5921	0.0950989507238676	1	0.788235294117645	0.6486	0.75252411129941	0.969747899159661	0.7128	0.328482900208109	11	8.35459926955739e-05	-0.0573027024733395	0.0687632429680074	0.183368647914686	0.309434593356033	-0.126065945441347	0
____g:Venturia	1.35663419564544	0.2545	0.0253820488285568	0.840312436804853	1.11632827011533	0.3064	0.0835441086527682	1	1.11338641256461	0.3483	0.737485417416059	2.4066525300649	0.0046	0.0432775824612523	1522	0.0115597273529694	-0.125500811450306	0.105116004046891	-0.0979891315383306	0.0849065018200009	0.223489942988636	0.285383615150247
_____ASV210	0.347453027202366	0.8524	0.00781329231790992	1	0.211665073551057	0.9999	0.0190391329321542	1	0.33934665494433	0.8488	0.782702310514857	0.969943569233586	0.5177	0.328482900208109	1110	0.00843055017200791	-0.0721132211553139	0.119270874705938	-0.0516330663472048	0.0952167108886839	0.123746287502519	0.279656568250787
_____ASV653	1.39642356751082	0.0763	0.0292439475403389	0.63455412371134	1.48693803627079	0.0031	0.124558017896961	0.452318181818182	1.31043398058814	0.1622	0.679709904113039	1.43943423343984	0.0039	0.0398279200911524	412	0.00312917718096149	-0.130023967085492	0.00649105215277634	-0.110198884191962	0.0244831772273528	0.240222851277454	0.314110917718364
_c:Eurotiomycetes	1.28012726950912	0.2805	0.0276176456492054	0.856202268431002	0.774115489287503	0.6286	0.0668035055073912	1	0.287532698623244	0.7611	0.769096418004752	0.519571531413873	0.9142	0.351567601036352	650311.5	4.93917452989524	-0.228677020740978	0.166275243769678	0.156127139427057	0.175537293115808	0.0725498813139201	0.20251617022877
_____ASV1117	0.318336062267152	0.7486	0.00738832490454799	1	1.02667236183289	0.4177	0.0953129711502848	1	0.323784357379168	0.7359	0.762240324524341	0.830203517384144	0.6421	0.328482900208109	161.5	0.00122660707457593	-0.019836741255036	0.213187130572011	0.11318611186697	0.217469078236914	-0.0933493706119339	0.0938162075473331
_____ASV1438	1.19637251482386	0.3226	0.0282700074177862	0.871585924713584	0.450819672131148	0.8979	0.0426110607434271	1	1.21719208211144	0.3116	0.737485417416059	0.970635324939961	0.4881	0.328482900208109	103	0.000782294295240373	0.223430622918164	0.230034378369313	-0.178744498334531	0.156638232061058	-0.0446861245836327	0.148173919213756
_____ASV1627	1.5523576240049	0.217	0.0328570039856129	0.814931791907514	1.08159828536436	0.3567	0.0915718868474773	1	1.47783696853954	0.2397	0.72788192901508	1.60110663983903	0.0744	0.212162094614445	63	0.000478490685438287	-0.25473068595683	0.0512380945224645	0.135856365843643	0.243636188421966	0.118874320113188	0.192233405511578
_____ASV1641	0.460613052076467	0.7729	0.0106056006678303	1	0.891150296638098	0.5652	0.0820748273506865	1	0.466288902951159	0.7567	0.767011220926141	0.873649714771209	0.6281	0.328482900208109	82	0.000622797400094278	-0.0581934470489135	0.121958111072628	-0.0857587640720831	0.100306621948306	0.143952211120997	0.276186007164837
_____ASV1642	NA	NA	NA	NA	NA	NA	NA	NA	NA	NA	NA	NA	NA	NA	0	0	NA	NA	NA	NA	NA	NA
_____ASV1763	1.46739130434783	0.2435	0.031502423263328	0.83702518363064	1.28971571906354	0.2026	0.1107521091366	1	1.41492910758965	0.2527	0.728658922074644	1.29718107978977	0.171	0.310985129478862	36	0.000273423248821878	-0.23981683910151	0	0.179862629326133	0.237305598810289	0.0599542097753776	0.206790332602485
_____ASV184	1.69739573549882	0.1851	0.0339809675147967	0.791035714285714	1.21629074130266	0.2941	0.0973979969535104	1	1.34323851203501	0.2797	0.737485417416059	0.890108443425978	0.5735	0.328482900208109	2148.5	0.0163180513914946	-0.253885427508767	0.142869531211555	0.172349145981913	0.222492400717441	0.0815362815268538	0.170023719906702
_____ASV1982	0.702247191011236	0.5523	0.0158780565258812	0.970164398475776	1.02703651685393	0.4197	0.0928866306764052	1	0.701839303000971	0.55	0.741480678825398	1.01225697379544	0.4355	0.328482900208109	38	0.000288613429311982	0.0886048352958055	0.258566187502136	-0.177209670591611	0.0888489262136336	0.0886048352958056	0.161009125934057
_____ASV212	0.131297547961299	0.8964	0.00318892510487045	1	0.520730939340625	0.8648	0.0505895804188378	1	0.0503831164628797	0.9637	0.808781582965696	0.632908021765426	0.8715	0.343890677273177	2002.5	0.015209168215717	-0.0671616085184165	0.229192168847368	0.0702854042634592	0.16814308325976	-0.00312379574504265	0.145504228436346
_____ASV224	1.31545965179364	0.2702	0.0277414217990655	0.852005893909627	1.49777935906756	0.1247	0.126345278337265	1	1.27030289055996	0.2893	0.737485417416059	1.54906934009084	0.0732	0.210245462788872	1843.5	0.0140015488667537	-0.0902607430681035	0.142223994401462	-0.142058101306049	0.0647553248921337	0.232318844374153	0.273934332141787
_____ASV2494	1.11111111111111	0.3833	0.0232558139534883	0.91390868596882	1.11111111111111	0.3548	0.0930232558139536	1	1.03571428571428	0.4234	0.737485417416059	1.46825396825397	0.1369	0.287981105306977	4	3.03803609802087e-05	0.107232028845564	0.223517121869994	-0.214464057691128	0	0.107232028845564	0.223517121869994
_____ASV2533	1.73655732160974	0.1775	0.0401101368899998	0.787009383378016	0.574061548867095	0.8602	0.0530375519928138	1	1.81769911504425	0.1553	0.677654351461422	0.827817768974347	0.6456	0.328482900208109	35.5	0.000269625703699352	-0.127437897850292	0.111756222623998	-0.153804359474491	0.109917823612646	0.281242257324783	0.271337886096921
_____ASV3067	1.40102827763496	0.2456	0.031461971424448	0.83702518363064	1.09575835475578	0.3326	0.0984269014287777	1	1.41305319624497	0.2587	0.734889928602852	1.00440690414984	0.4344	0.328482900208109	19	0.000144306714655991	0.0238928778932464	0.216779602526353	-0.226982339985841	0	0.203089462092595	0.228225614227881
_____ASV3219	NA	NA	NA	NA	NA	NA	NA	NA	NA	NA	NA	NA	NA	NA	0	0	NA	NA	NA	NA	NA	NA
_____ASV3464	0.687583444592787	0.4994	0.0155295891443648	0.951244536326049	0.704272363150868	0.7027	0.0636260836788541	1	0.686193429818514	0.5155	0.737485417416059	1.17504051863857	0.3013	0.328482900208109	27.5	0.000208864981738935	-0.112244087525745	0.143010692528461	-0.0604391240523244	0.165507709496735	0.17268321157807	0.229924621071822
_____ASV3476	2.14285714285714	0.0543	0.0408163265306122	0.576316831683168	2.14285714285714	0.0543	0.163265306122449	0.967863636363636	1.85106382978724	0.1426	0.669351691837586	2.14285714285714	0.0016	0.0230330140286183	12	9.1141082940626e-05	0.284122550289072	0.3132465279711	-0.142061275144536	0	-0.142061275144536	0
_____ASV3792	2.45614035087719	0.0891	0.051708217913204	0.666295871559633	0.519005847953218	0.8607	0.0437057556171131	1	2.37195715676728	0.0962	0.62432817511857	1.31790744466801	0.1833	0.318797281777653	21	0.000159496895146096	0.209353458107737	0.231834081899146	0.104676729053869	0.201302790307415	-0.314030187161606	0.0523383645269344
_____ASV3904	0.767857142857142	0.641	0.0177539223781998	1	0.723214285714286	0.7637	0.0668868703550785	1	0.786254728877681	0.563	0.746922647917121	0.821428571428572	0.6978	0.328482900208109	14	0.00010633126343073	-0.114304063120108	0.0595645617305448	0.185744102570176	0.283546798573721	-0.0714400394500676	0.128592071010122
_____ASV3964	1.58064516129033	0.1533	0.0343980343980345	0.753417431192661	0.854838709677421	0.6348	0.0744120744120745	1	1.54961832061068	0.1921	0.689289798529961	1.2073732718894	0.2103	0.328482900208109	11	8.35459926955739e-05	-0.0372612585455911	0.123242169852741	0.242198180546342	0.289121667752095	-0.204936922000751	0
_____ASV4030	2.72388059701493	0.0656	0.0644876325088339	0.61680523255814	0.345149253731343	0.9627	0.0326855123674911	1	2.99858356940512	0.0455	0.550681499966193	0.676972281449895	0.8159	0.33394074232592	16	0.000121521443920835	0.35529120645186	0.262673756078383	-0.208994827324623	0.125396896394774	-0.146296379127236	0.104785285870711
_____ASV4739	NA	NA	NA	NA	NA	NA	NA	NA	NA	NA	NA	NA	NA	NA	0	0	NA	NA	NA	NA	NA	NA
_____ASV740	5.67922317332838	0.0023	0.101684290382894	0.199540540540541	1.72595995827201	0.0877	0.123610577172176	1	4.46520690099746	0.0094	0.375429391752225	3.47234734929091	5e-04	0.0124462250284851	375.5	0.00285195638701709	-0.268026945693108	0.058303496550261	-0.17735907682363	0.122389585745426	0.445386022516738	0.271142317129056
_____ASV753	0.570177724500964	0.5789	0.0138664875261819	0.982091052631579	0.524573930265283	0.8483	0.0510296880990934	1	0.352062256809337	0.7203	0.758529864963646	0.649091694309423	0.8395	0.33746034812873	317	0.00240764360768154	-0.141614691821701	0.174937151880843	-0.00354036729554251	0.18503025812893	0.145155059117243	0.189844992843731
_____ASV833	2.51368411759513	0.067	0.058441091954023	0.617166189111748	0.70210190989082	0.7273	0.0652931718664476	1	2.77366944924256	0.0475	0.550681499966193	0.774541055153721	0.733	0.328482900208109	225	0.00170889530513674	-0.339344530810698	0.0245750863807002	0.187605106464451	0.26720829376563	0.151739424346247	0.155936483587796
_____ASV837	0.0388758402850892	0.9644	0.00084161801062542	1	1.72400178180935	0.0803	0.149290761488963	0.993397727272727	0.0378827051299497	0.9687	0.810586896590635	1.39146519767837	0.149	0.299916307353072	147	0.00111647826602267	-0.0353327050916623	0.194357566239377	0.0353327050916624	0.217366453561575	2.59164976805504e-17	0.131109554690619
_____ASV850	0.611151309951261	0.5973	0.0122860187357326	0.989446961894954	1.58960435239669	0.1183	0.127823722459207	1	0.552417973578782	0.6319	0.75252411129941	2.40495057837285	0.0096	0.0666886103851855	239.5	0.00181902411368999	-0.152388352402485	0.0897771002622637	0.0477758077802387	0.171077350660198	0.104612544622247	0.252417545625289
_____ASV883	2.39691297208538	0.0199	0.0529333224061867	0.456264150943396	0.903809523809525	0.6217	0.0798387617318755	1	2.43129610527452	0.0257	0.524807003158481	1.12000360774591	0.3357	0.328482900208109	221	0.00167851494415653	-0.166834079787544	0.0115176513981846	-0.156671597770028	0.0107168129500612	0.323505677557572	0.310863838620581
_____ASV931	0.612363138801301	0.7411	0.0138988984278542	1	0.648747958284631	0.9563	0.0588989206314827	1	0.613123827412561	0.7274	0.758867338361898	0.952071639135356	0.601	0.328482900208109	256.5	0.00194814064785588	-0.0395192937312561	0.109380905191385	0.15920629760306	0.297216377436898	-0.119687003871804	0.02398440752008
_____ASV996	1.37128033872026	0.2653	0.0303615460027925	0.848220119521912	0.632938756037926	0.8607	0.056055639728139	1	1.25357040618341	0.3079	0.737485417416059	1.02580426109838	0.4061	0.328482900208109	186	0.0014126867855797	-0.238486015770398	0.0345155583773253	0.0704617773867084	0.173412248475238	0.168024238383689	0.260633396988221
__o:Chaetothyriales	1.8277888599821	0.1707	0.0322193974395571	0.780675637393768	0.471835376191333	0.8817	0.0332691632920891	1	1.69027595974698	0.186	0.689289798529961	0.752878993532724	0.7488	0.328482900208109	73434	0.557737857055161	-0.187990279487459	0.122196150434607	-0.0519049881372277	0.156062972896532	0.239895267624688	0.244367126594588
_____ASV1043	0.0796460176991154	0.924	0.00166395943108435	1	2.03497682258744	0.0448	0.170058414660451	0.954769230769231	0.0503499257190928	0.9579	0.806680646418046	2.02417326598907	0.0281	0.124813890843277	139.5	0.00105951508918478	-0.0187776709701473	0.177113872567791	-0.0375553419402945	0.165117388975222	0.0563330129104418	0.208555876060962
_____ASV1152	1.20210900178319	0.2326	0.0272928451560261	0.825781318681319	0.77511686100695	0.9686	0.0703934316568847	1	1.22055107580408	0.2473	0.72788192901508	0.93555384691232	0.7097	0.328482900208109	130.5	0.000991159276979308	0.231043537953484	0.312544383570924	-0.0943427779976725	0.0408837794899389	-0.136700759955811	0.0123023883545838
_____ASV1165	0.181553329069845	0.8672	0.003962084940588	1	1.64801392737866	0.0962	0.143860125220492	1	0.0805205742634172	0.9325	0.799862166981668	1.15216899567709	0.2789	0.328482900208109	122.5	0.000930398555018891	-0.0802775386543388	0.151832418658799	0.0724455836636716	0.232730152847929	0.00783195499066719	0.157089549108175
_____ASV1249	1.11109461305458	0.0514	0.025006015077795	0.572895833333333	0.972820276771397	0.8243	0.0875761909854035	1	1.11565986324611	0.2757	0.736224542366911	0.99044196879322	0.7485	0.328482900208109	88	0.000668367941564591	-0.113116457218713	0	-0.109260214358984	0.00385624285972884	0.222376671577696	0.315794067971213
_____ASV1291	1.51051625239006	0.2183	0.0318035426731079	0.814931791907514	1.29541108986616	0.2194	0.109098228663446	1	1.55244906805376	0.2104	0.70996925474218	1.82613465758171	0.0305	0.130151953155016	108	0.000820269746465634	0.244367576846977	0.290772985745038	-0.171057303792884	0.0656020976755113	-0.0733102730540932	0.100959498099676
_____ASV1305	0.244937949052907	0.8251	0.00497958370680211	1	1.46146309601568	0.1612	0.11884606446901	1	0.23510971786833	0.8341	0.780476798356355	1.43332369106162	0.1313	0.283244304052504	85.5	0.00064938021595196	-0.0496198297001751	0.163337913481565	-0.0496198297001751	0.120222865676198	0.0992396594003502	0.246285674518957
_____ASV1398	1	1	0.0224719101123595	1	1	1	0.0898876404494383	1	1	0.5193	0.737485417416059	1	0.746	0.328482900208109	81	0.000615202309849226	0.210818510677892	0.316227766016838	-0.105409255338946	0	-0.105409255338946	0
_____ASV1453	0.848297792742236	0.4918	0.019126143983805	0.946834532374101	1.0447063224841	0.3868	0.0942178735607945	1	0.84821025475653	0.4932	0.737485417416059	0.911619196690612	0.5923	0.328482900208109	86	0.000653177761074487	-0.190511338940994	0.0485685164136962	0.129160229790504	0.273257026767724	0.0613511091504896	0.152689110825491
_____ASV1922	1.01575689364097	0.416	0.0237117803540346	0.924084246575342	0.400253235790659	0.9844	0.0373739695884923	1	1.05651427994752	0.3917	0.737485417416059	0.762521102982554	0.7712	0.329015715278422	49	0.000372159422007556	-0.108278151369237	0.105294534721513	-0.108278151369237	0.0751282894523707	0.216556302738473	0.288343482293524
_____ASV1971	0.620523241046481	0.7441	0.0141047143694303	1	1.07708915417831	0.392	0.0979304810209897	1	0.622332902908447	0.648	0.75252411129941	0.927718712580285	0.6254	0.328482900208109	44.5	0.000337981515904822	0.148683178708846	0.288746680566371	-0.140235270827662	0.0101374894574213	-0.00844790788118444	0.131827691614616
_____ASV2001	0.753508236729713	0.5387	0.0170221563695255	0.970013445378151	1.37507626601586	0.1713	0.124254849936253	1	0.753286360290254	0.5292	0.737485417416059	0.966617275342109	0.4922	0.328482900208109	47	0.000356969241517452	0.0233494982902193	0.245105023543458	-0.16928386260409	0.0637243523005112	0.145934364313871	0.190840870626416
_____ASV2023	1.59632669011332	0.1265	0.0315024388362991	0.718699115044248	2.08479874951153	0.0028	0.164568432011414	0.428	1.41492982979994	0.1978	0.699149266306334	1.64346112276687	0.0123	0.074224760169875	59	0.000448110324458078	0.240149949978738	0.304356424244837	-0.179020871802332	0.0347421867562565	-0.0611290781764059	0.0723625232544392
_____ASV2067	0.0873786407766988	0.9171	0.00195121951219511	1	1.37378640776699	0.2132	0.122710027100271	1	0.0850439882697943	0.9293	0.799359267479461	1.13275613275613	0.307	0.328482900208109	45	0.000341779061027348	-0.0310607412612204	0.146371239533725	0.0621214825224407	0.208042213194335	-0.0310607412612203	0.193373061277832
_____ASV2266	2.09677419354839	0.1068	0.0429752066115702	0.676904854368932	1.69354838709677	0.101	0.138842975206612	1	1.95336787564767	0.1239	0.668244329951165	1.61290322580645	0.0746	0.212225917057141	5	3.79754512252608e-05	-0.202146425214035	0	-0.0808585700856141	0.121287855128421	0.28300499529965	0.288429874550965
_____ASV2318	0.693581780538302	0.5461	0.0158748963392963	0.970164398475776	0.83592132505176	0.5903	0.0765312166804882	1	0.701697363669199	0.5379	0.737769161532079	1.02432339842412	0.4223	0.328482900208109	37	0.00028101833906693	-0.173179619508604	0.12074557960293	0.119060988412165	0.159987253821535	0.0541186310964387	0.245966360600806
_____ASV2367	0.614035087719298	0.8572	0.0138469352294902	1	0.643669985775249	0.9974	0.0580608944371675	1	0.610799381963091	0.8453	0.782702310514857	0.977782293571766	0.6381	0.328482900208109	29	0.000220257617106513	0.159384980243233	0.30848705853529	-0.118253372438528	0.030848705853529	-0.0411316078047053	0.0690392430445214
_____ASV2394	2.31523378582202	0.1041	0.0480250293312474	0.676369696969697	0.665535444947209	0.7266	0.0552209620649197	1	2.19447867882672	0.1155	0.659824212947989	1.31913635019225	0.2063	0.328482900208109	65	0.000493680865928391	0.167100205263347	0.224306199668057	0.140715962327029	0.19481014659593	-0.307816167590376	0.0955074910625095
_____ASV2396	1.69898819561551	0.1376	0.0367097832027692	0.725512195121951	1.34591062394604	0.1495	0.116323556203316	1	1.6577304964539	0.1588	0.679709904113039	1.29042250030975	0.1519	0.301780707954354	38	0.000288613429311982	0.268446118534622	0.292096703556622	-0.114089600377215	0.103136341465387	-0.154356518157408	0.0508516743943817
_____ASV2454	0.25	1	0.00581395348837209	1	0.875	0.6705	0.0813953488372093	1	0.25438596491228	0.8032	0.776576357831743	0.785714285714285	0.6746	0.328482900208109	4	3.03803609802087e-05	0.107232028845564	0.223517121869994	-0.0536160144227821	0.160848043268346	-0.0536160144227821	0.160848043268346
_____ASV2637	2.14285714285714	0.052	0.0408163265306122	0.575880398671096	2.14285714285714	0.052	0.163265306122449	0.967863636363636	1.85106382978723	0.1385	0.669351691837586	2.14285714285714	0.0015	0.02268678992534	9	6.83558122054695e-05	-0.142061275144536	0	0.284122550289072	0.3132465279711	-0.142061275144536	0
_____ASV2685	2.24137931034483	0.038	0.0485462790077354	0.524896995708155	1.07142857142857	0.3253	0.0928247532675382	1	2.21951219512194	0.0423	0.549375561743709	1.23856439127375	0.1623	0.305534372905836	11	8.35459926955739e-05	-0.129928975908809	0.0487233659658034	-0.178652341874612	0	0.308581317783422	0.308153623443737
_____ASV291	1.63731124362797	0.1985	0.0273683131665732	0.799977025392987	0.540014547465609	0.8231	0.0361062377286216	1	0.418990099453119	0.6669	0.75252411129941	0.792131868131866	0.6764	0.328482900208109	1182	0.00897739666965166	0.112072808425754	0.185872985414226	-0.232603942015715	0.162848798970318	0.120531133589962	0.196037255547846
_____ASV2977	0.299145299145299	0.7802	0.00677310111272374	1	1.13603988603989	0.3378	0.102886631188518	1	0.296639064783243	0.779	0.77322678822049	1.04138851802403	0.4011	0.328482900208109	27	0.000205067436616409	-0.0757694497445667	0.129909923849005	-0.0378847248722834	0.230765708878066	0.11365417461685	0.177416372997545
_____ASV2979	1.82432432432432	0.1522	0.0365853658536585	0.753417431192661	1.73986486486487	0.0769	0.139566395663957	0.983462151394422	1.65189873417721	0.1946	0.693484192073877	2.46630727762803	0.0069	0.0565125893185271	12	9.1141082940626e-05	-0.232955559459153	0.0776518531530509	0.232955559459153	0.266274768098612	2.96095613305791e-17	0.147051512321212
_____ASV3096	0.679245283018865	0.5944	0.0153550863723608	0.988600207146556	1.00943396226415	0.4287	0.0912774578801451	1	0.678362573099416	0.55	0.741480678825398	0.962264150943397	0.4856	0.328482900208109	21	0.000159496895146096	-0.0871334445019731	0.178166790757104	0.174266889003946	0.23848758523364	-0.0871334445019731	0.110037762832067
_____ASV3186	0.287610619469027	0.8227	0.00663265306122449	1	1.06194690265487	0.3912	0.0979591836734695	1	0.290446841294298	0.8007	0.776576357831743	0.837547408343868	0.6373	0.328482900208109	20	0.000151901804901043	-0.079414667048371	0.138495611781596	0.111180533867719	0.257814189345754	-0.0317658668193484	0.126377003760658
_____ASV3291	2.74946921443737	0.0231	0.0569168223272169	0.460565217391304	1.54193205944798	0.0769	0.127678277112405	0.983462151394422	2.62530583711989	0.0298	0.527904769805399	1.78221288515406	0.0289	0.126435542689368	23	0.0001746870756362	-0.0833909993496915	0.0908938479287745	0.323140122480055	0.297009483823285	-0.239749123130363	0
_____ASV3312	NA	NA	NA	NA	NA	NA	NA	NA	NA	NA	NA	NA	NA	NA	0	0	NA	NA	NA	NA	NA	NA
_____ASV3344	0.281385281385285	0.7888	0.00554962646744937	1	1.28246753246753	0.2428	0.101173959445038	1	0.24275595621378	0.8117	0.776969035328573	1.73913043478261	0.0538	0.181588313635932	25	0.000189877256126304	-0.101699072230484	0.115599589124288	0.0290568777801383	0.189638878802808	0.0726421944503457	0.228921298281054
_____ASV3457	0.671875	0.588	0.0155234657039711	0.984087591240876	0.4765625	0.9262	0.044043321299639	1	0.685918591859186	0.5768	0.749260703187885	0.825892857142856	0.6568	0.328482900208109	20	0.000151901804901043	-0.0668019085502853	0.0832139482605616	-0.106883053680457	0.125429673572776	0.173684962230742	0.279380839855878
_____ASV3875	1	1	0.0224719101123595	1	1	1	0.0898876404494383	1	1.00000000000001	0.5112	0.737485417416059	0.999999999999999	0.7404	0.328482900208109	2	1.51901804901043e-05	0.210818510677892	0.316227766016838	-0.105409255338946	0	-0.105409255338946	0
_____ASV4014	1	1	0.0224719101123596	1	1	1	0.0898876404494383	1	1	0.5192	0.737485417416059	0.999999999999999	0.7403	0.328482900208109	3	2.27852707351565e-05	0.210818510677892	0.316227766016838	-0.105409255338946	0	-0.105409255338946	0
_____ASV4081	2.5	0.0615	0.0486842105263158	0.604697247706422	2.24662162162162	0.0211	0.175	0.789586206896552	2.22614107883818	0.0946	0.62432817511857	2.76280323450133	0.0045	0.0426727715262348	10	7.59509024505217e-05	0.280572201463221	0.284542011098282	-0.255065637693837	0	-0.0255065637693837	0.127884149592037
_____ASV4288	1.18181818181818	0.5494	0.0269430051813471	0.970164398475776	0.954545454545454	0.6132	0.0870466321243522	1	1.20447284345048	0.3105	0.737485417416059	0.909090909090906	0.6381	0.328482900208109	10	7.59509024505217e-05	0.224082598472973	0.300532550959411	-0.0640235995637065	0.0960353993455597	-0.160058998909266	0
_____ASV4387	1.73289183222958	0.1007	0.039741804834831	0.676369696969697	0.808498896247242	0.8037	0.0741678268573599	1	1.80031633056545	0.0775	0.580041340416631	0.8719646799117	0.7135	0.328482900208109	17	0.000129116534165887	-0.123062406315106	0.0466389738996618	-0.15662488076468	0.0335624744495744	0.279687287079786	0.308109844118544
_____ASV4540	1.84931506849315	0.1508	0.0331491712707182	0.752827371695179	3.04794520547945	0.006	0.21853898096992	0.642	1.49142857142857	0.2255	0.721661020549644	4.14596273291924	1e-04	0.00442532445457249	9	6.83558122054695e-05	-7.41503935799045e-18	0.162984017401217	-0.221745959869018	0	0.221745959869018	0.268968285357165
_____ASV4593	1	1	0.0224719101123595	1	0.999999999999997	1	0.089887640449438	1	1	0.5136	0.737485417416059	0.999999999999999	0.7495	0.328482900208109	1	7.59509024505217e-06	-0.105409255338946	0	0.210818510677892	0.316227766016838	-0.105409255338946	0
_____ASV4663	0.866666666666668	0.6175	0.0199846272098386	0.998523785678518	0.783333333333334	0.6939	0.0722521137586472	1	0.887058823529412	0.4812	0.737485417416059	0.838095238095238	0.6719	0.328482900208109	7	5.31656317153652e-05	0.137849471262329	0.258831140574349	-0.192989259767261	0	0.0551397885049318	0.182375675052797
_____ASV4703	0.768545994065281	0.7718	0.0173819670480856	1	1.05786350148368	0.3577	0.0957014865272978	1	0.769490830857493	0.7065	0.754911162911872	0.959304790165323	0.7016	0.328482900208109	11.5	8.73435378180999e-05	-0.0460838035765106	0.0613093932109355	-0.132490935282468	0	0.178574738858979	0.311065674141447
_____ASV576	0.852827922043097	0.4573	0.0201496716903575	0.941230326295585	0.480231897115766	0.9344	0.0453855452524981	1	0.576369425372003	0.6186	0.75252411129941	0.81235400447249	0.708	0.328482900208109	401	0.00304563118826592	0.0548501653641905	0.194897802515603	-0.193654665469489	0.0665352143770486	0.138804500105299	0.240469279001956
_____ASV708	0.0338215304192089	0.9687	0.000789968111573442	1	0.73157966916614	0.6764	0.0683499064120963	1	0.0575430143349854	0.947	0.804616501966142	0.775558801752947	0.7057	0.328482900208109	583.5	0.00443173515798794	0.0246131487212745	0.199215364551528	0.0144783227772203	0.200110476577304	-0.0390914714984949	0.149956905261191
_____ASV726	1.41629595495926	0.2525	0.0328215161066522	0.839052795031056	0.538994145413511	0.8738	0.0499630178653999	1	1.32933615041812	0.2826	0.737485417416059	0.72635955140094	0.7791	0.329754862306237	398.5	0.00302664346265329	-0.247255681953903	0.0585393924009708	0.176860534856438	0.265892948177499	0.070395147097464	0.157528812760352
___f:Chaetothyriales_fam_Incertae_sedis	0.777777777777779	0.7782	0.0178343949044586	1	0.777777777777778	0.7492	0.0713375796178344	1	0.789883268482494	0.5294	0.737485417416059	0.873015873015875	0.6122	0.328482900208109	5	3.79754512252608e-05	0.141970761420696	0.234785208230743	-0.17746345177587	0	0.0354926903551741	0.212956142131044
____g:Neophaeococcomyces	0.777777777777779	0.772	0.0178343949044586	1	0.777777777777778	0.7603	0.0713375796178344	1	0.789883268482494	0.5445	0.739060930124481	0.873015873015875	0.6158	0.328482900208109	5	3.79754512252608e-05	0.141970761420696	0.234785208230743	-0.17746345177587	0	0.0354926903551741	0.212956142131044
_____ASV3090	0.777777777777779	0.7671	0.0178343949044586	1	0.777777777777778	0.7539	0.0713375796178344	1	0.789883268482494	0.5372	0.737769161532079	0.873015873015875	0.6235	0.328482900208109	5	3.79754512252608e-05	0.141970761420696	0.234785208230743	-0.17746345177587	0	0.0354926903551741	0.212956142131044
___f:Cyphellophoraceae	1.2	0.4021	0.0277777777777778	0.916947443181818	0.700000000000003	0.8107	0.064814814814815	1	1.24285714285714	0.289	0.737485417416059	0.814285714285713	0.6805	0.328482900208109	6	4.5570541470313e-05	0.202986954516057	0.241357643617977	-4.63406078556513e-18	0.202986954516057	-0.202986954516057	0
____g:Cyphellophora	1.2	0.396	0.0277777777777778	0.915171919770774	0.700000000000003	0.809	0.064814814814815	1	1.24285714285714	0.2947	0.737485417416059	0.814285714285713	0.6848	0.328482900208109	6	4.5570541470313e-05	0.202986954516057	0.241357643617977	-4.63406078556513e-18	0.202986954516057	-0.202986954516057	0
_____ASV4594	1.2	0.3888	0.0277777777777778	0.915171919770774	0.700000000000003	0.8132	0.064814814814815	1	1.24285714285714	0.2945	0.737485417416059	0.814285714285713	0.6781	0.328482900208109	6	4.5570541470313e-05	0.202986954516057	0.241357643617977	-4.63406078556513e-18	0.202986954516057	-0.202986954516057	0
___f:Herpotrichiellaceae	1.95584781857651	0.1453	0.0336749658621497	0.745068690095847	0.50104574944466	0.8546	0.0345071806664473	1	1.71139596001566	0.1852	0.689289798529961	0.83530566778463	0.6451	0.328482900208109	68523	0.52043836886171	-0.203013868461998	0.123104315020428	-0.0364793921613639	0.152811656894078	0.239493260623362	0.245658025341143
_____ASV1175	0.551216779529764	0.7674	0.0123177353481817	1	1.09987972253802	0.3032	0.0983136061178146	1	0.542503907200151	0.763	0.769504632395192	1.09165106121134	0.3364	0.328482900208109	141.5	0.00107470526967488	-0.0152650648245981	0.110353192143432	-0.126890851354472	0.0564989202064469	0.14215591617907	0.292692339165497
_____ASV1178	0.568533096215708	0.868	0.0129221860184908	1	0.666540262049849	0.8983	0.0605991616836589	1	0.569473939989579	0.7749	0.77303528037372	0.928095076197702	0.6344	0.328482900208109	138.5	0.00105191999893973	0.142581346664722	0.29275257490095	-0.133907196297287	0.0133024025017933	-0.00867415036743558	0.122865380700392
_____ASV1241	2.00763665594855	0.0671	0.0436063641720683	0.617166189111748	1.00281350482315	0.4314	0.0871254283157642	1	1.98336414048059	0.0764	0.580041340416631	1.24589170043716	0.1695	0.310985129478862	108	0.000820269746465634	-0.167245116791349	0.0454938237592182	0.292678954384861	0.304951310216538	-0.125433837593512	0.0526590926540664
_____ASV136	0.15205127772054	0.8568	0.00378088307401228	1	0.571725577212155	0.7976	0.0568657518770547	1	0.621490182748058	0.5399	0.738955592147874	0.749314803815631	0.7288	0.328482900208109	3368	0.0255802639453357	-0.0857414403527569	0.182597399216032	0.0525976903004305	0.163826939949727	0.033143750052326	0.204281653920105
_____ASV1430	1.05174129353234	0.3847	0.0231025627014917	0.914291635825314	0.931094527363184	0.5042	0.081809737172832	1	1.02872772426755	0.3877	0.737485417416059	1.23487980401164	0.227	0.328482900208109	85	0.000645582670829434	0.164369540192514	0.249260062751754	-0.200530839034867	0.0600730562331274	0.036161298842353	0.184921967318172
_____ASV2249	2.42021276595745	0.0955	0.0523590333716917	0.672771241830065	0.591755319148937	0.8029	0.0512082853855007	1	2.40346083788707	0.0949	0.62432817511857	0.913621262458471	0.5302	0.328482900208109	22	0.000167091985391148	0.185535299600995	0.235657596098881	-0.320470062947173	0.0506005362548168	0.134934763346178	0.197098109517081
_____ASV2287	0.0892857142857149	0.8686	0.00195513480139948	1	1.31109022556391	0.2001	0.114838444124305	1	0.0852149706155277	0.8827	0.787753131795864	1.18344001089473	0.2338	0.328482900208109	38	0.000288613429311982	0.049930779186846	0.178815463583369	-0.0570637476421097	0.15183398377572	0.00713296845526372	0.216956940165716
_____ASV2297	1.07737927139226	0.3902	0.0251545372125608	0.915171919770774	0.561988138943803	0.8773	0.0524849583779776	1	1.12245726170547	0.3607	0.737485417416059	0.751740422586817	0.7687	0.329015715278422	65	0.000493680865928391	-0.21398361357106	0.0336628523776884	0.161497066846083	0.259633371077322	0.0524865467249771	0.176586792609053
_____ASV23	3.49857420176033	0.0324	0.0664821186783112	0.499669811320755	0.897117496995943	0.5327	0.0681903752376204	1	1.48531038335648	0.2304	0.725257754107004	1.04925963245019	0.4072	0.328482900208109	22301.5	0.169381905100031	-0.304196230063121	0.116020765435816	0.323018075591175	0.198053458709027	-0.0188218455280543	0.206910163431449
_____ASV2324	1.29878869448183	0.2912	0.0277917776657786	0.863911275415897	1.21467025572005	0.2664	0.103967168262654	1	1.24350144412353	0.3104	0.737485417416059	1.51468315301391	0.0967	0.242223891371977	41	0.000311398700047139	-0.194073436317314	0.0846122064764701	-0.0168759509841143	0.144196701872488	0.210949387301428	0.267402074315731
_____ASV2328	1.08853410740203	0.3705	0.0246791707798619	0.905102739726027	0.62590711175617	0.9059	0.0567620927936823	1	1.10070850202429	0.3612	0.737485417416059	1.02418447694038	0.4318	0.328482900208109	39	0.000296208519557035	-0.110464830989769	0.0705831253657417	0.220929661979539	0.296294657317459	-0.110464830989769	0.0836761509005375
_____ASV2448	0.422535211267605	0.6419	0.00938967136150234	1	0.598591549295776	0.8011	0.0532081377151801	1	0.412322274881517	0.6716	0.75252411129941	1.14393125671322	0.3186	0.328482900208109	18	0.000136711624410939	-3.69532240455476e-18	0.197236862163282	0.118017000976816	0.20674764846605	-0.118017000976816	0.140325792514768
_____ASV2560	1.25641025641025	0.2438	0.0280697115914248	0.83702518363064	1.08053911900066	0.2991	0.0965621580335045	1	1.25629632988008	0.2687	0.735727481915598	1.03719357565511	0.4455	0.328482900208109	31.5	0.000239245342719143	-0.16978054834347	0	-0.05659351611449	0.086034217377446	0.22637406445796	0.303356992309715
_____ASV2612	0.257352941176471	0.8275	0.00618374558303888	1	0.533088235294119	0.8547	0.0512367491166079	1	0.270666666666669	0.7782	0.773064345262683	0.588235294117647	0.8976	0.348529826837237	16	0.000121521443920835	0.104497413662312	0.195169052202168	-0.0208994827324623	0.203332927175582	-0.0835979309298494	0.149100711930018
_____ASV3016	2.58188824662813	0.03	0.0583560152422427	0.493846153846154	0.667148362235067	0.8556	0.0603157321720196	1	2.69580298300383	0.0275	0.524807003158481	0.963391136801544	0.5174	0.328482900208109	25	0.000189877256126304	0.33203521502973	0.298628127393452	-0.22827421033294	0.0311283014090372	-0.103761004696791	0.078621674315542
_____ASV3034	0.367268041237113	0.845	0.00824652777777778	1	1.30960051546392	0.1384	0.117621527777778	1	0.361706783369804	0.8427	0.781784394921682	1.00515463917526	0.4502	0.328482900208109	24	0.000182282165881252	0.126866846572535	0.279583897196387	-0.0761201079435213	0.126866846572535	-0.0507467386290142	0.0848108951198753
_____ASV3277	0.381773399014778	0.8734	0.00883190883190883	1	0.889778325123153	0.6142	0.0823361823361823	1	0.387611382581202	0.8384	0.781041562197389	0.818085855031672	0.7374	0.328482900208109	30	0.000227852707351565	0.0205572879842833	0.165913910645903	-0.123343727905699	0.0488864774476951	0.102786439921416	0.267353778783407
_____ASV3280	0.434482758620689	0.6784	0.0102264426588751	1	0.606896551724139	0.8305	0.0571382193003815	1	0.449446494464944	0.6468	0.75252411129941	0.712315270935958	0.797	0.330938572862668	13.5	0.000102533718308204	-0.134382287298886	0.0746959465021097	0.107505829839109	0.24353014272564	0.0268764574597771	0.190699455703012
_____ASV350	0.439404127657373	0.6735	0.00790039076297772	1	1.77276597607121	0.0817	0.127495788598463	0.993397727272727	0.0890390291472183	0.9313	0.799359267479461	1.09754962546743	0.3425	0.328482900208109	960.5	0.00729508418037261	-0.124061402766636	0.163305063546113	0.0752779359160263	0.173050997922247	0.0487834668506092	0.211838282703772
_____ASV3570	0.665610142630745	0.7954	0.0149933065595716	1	0.804278922345483	0.9263	0.0724676483712628	1	0.662136450122318	0.8214	0.776969035328573	0.984831333484267	0.6552	0.328482900208109	15	0.000113926353675783	0.169098721195756	0.31001432219222	-0.112732480797171	0.0281831201992927	-0.0563662403985855	0.0621440610105643
_____ASV3863	2.06382978723404	0.1036	0.0470759524387285	0.676369696969697	0.308510638297872	0.9846	0.0281485076437758	1	2.14896867838044	0.0989	0.62432817511857	0.905775075987843	0.5526	0.328482900208109	17	0.000129116534165887	-0.0774537493356489	0.145429954128407	0.294324247475466	0.272348110347247	-0.216870498139817	0.0464722496013893
_____ASV4245	0.781818181818182	0.6966	0.0178090702008697	1	1.05454545454546	0.3514	0.0960861462000417	1	0.788741302972789	0.5891	0.749260703187885	0.914285714285704	0.6789	0.328482900208109	11	8.35459926955739e-05	-0.114481453009752	0.042930544878657	-0.0715509081310949	0.0858610897573139	0.186032361140847	0.302095754265874
_____ASV448	2.15367909664616	0.0421	0.0477036843275315	0.551525096525097	0.702362110723182	0.8707	0.0622288816671598	1	1.77071197397505	0.0943	0.62432817511857	1.03803097207538	0.4385	0.328482900208109	709	0.00538491898374199	-0.128150434781286	0.0768323737838949	-0.177675821148727	0.0675407187544248	0.305826255930013	0.294879392546673
_____ASV4769	0.760233918128655	0.5686	0.0178817056396149	0.9760112	0.760233918128655	0.7337	0.0715268225584595	1	0.792016806722694	0.5373	0.737769161532079	0.716374269005848	0.8248	0.335775827848544	22	0.000167091985391148	0.182553256828758	0.279078888220179	-0.0521580733796451	0.118028195911481	-0.130395183449113	0.0930262960733929
_____ASV502	1.00002307485648	0.4393	0.0227853256621779	0.937948412698413	0.990051440447917	0.4606	0.0902324958697644	1	1.10133068584911	0.3681	0.737485417416059	0.912487439300753	0.6454	0.328482900208109	460.5	0.00349753905784652	-0.0978085636684829	0.0760028068536771	-0.114262340734209	0.0461865558588396	0.212070904402692	0.303411129258243
_____ASV747	0.715974116789615	0.6566	0.016366840571618	1	0.907106556489023	0.6084	0.0829441626079777	1	0.66386167473788	0.6923	0.754911162911872	0.904363295465454	0.6599	0.328482900208109	353	0.00268106685650342	-0.0954957135496455	0.0743076485989647	-0.0843048096180465	0.0903339724332467	0.179800523167692	0.294860455776658
_____ASV80	1.57864660914054	0.1828	0.0284951264156387	0.787009383378016	1.31151157765078	0.1889	0.0946929806439174	1	0.885970174172056	0.5354	0.737769161532079	1.08786394275135	0.3873	0.328482900208109	8636.5	0.0655949969013931	-0.131845487174592	0.0800086882319668	-0.105046102942225	0.107733808113016	0.236891590116817	0.285264558423018
_____ASV831	0.759046329175626	0.768	0.0171326138543089	1	0.549374184372656	1	0.0496002175393162	1	0.71510023700289	0.7891	0.774829059368843	0.940125780507234	0.7202	0.328482900208109	314.5	0.00238865588206891	-0.114101095400083	0.0369509676093294	-0.0680457441658677	0.0501344335241298	0.182146839565951	0.310913763667718
____g:Capronia	1.20167886353853	0.314	0.0273539700737866	0.871585924713584	0.802679724494191	0.7351	0.0730860060165998	1	1.05046439628483	0.3926	0.737485417416059	0.887346639329769	0.657	0.328482900208109	216	0.00164053949293127	-0.210120724247438	0.0387865293806088	0.0186773977108834	0.108658203321618	0.191443326536555	0.293580603696897
_____ASV1325	1.13439235941916	0.3213	0.0252087190982036	0.871585924713584	1.00465354253972	0.4369	0.0893025371146413	1	1.12493751457992	0.3356	0.737485417416059	1.0346126795941	0.5078	0.328482900208109	108	0.000820269746465634	-0.157072041159401	0.011672713716653	-0.0589020154347755	0.0557722069515786	0.215974056594177	0.310601410609715
_____ASV1494	0.942260007084661	0.4406	0.0214771603318463	0.937948412698413	0.920120439249028	0.5203	0.083890111221009	1	1.0303192199813	0.3946	0.737485417416059	1.08453608247423	0.3631	0.328482900208109	97	0.00073672375377006	-0.151904374695414	0.0907352646937541	0.196582131958772	0.281161579460987	-0.0446777572633572	0.113212365645777
_____ASV4691	0.507246376811594	0.606	0.0113913751017087	0.993477794793262	1.05072463768116	0.3949	0.0943856794141579	1	0.501234567901234	0.6149	0.75252411129941	1.00414078674949	0.4411	0.328482900208109	11	8.35459926955739e-05	-0.141829904836022	0.118253519831092	0.113463923868818	0.214934398887272	0.0283659809672044	0.202368068671584
____g:Cladophialophora	0.677988436159342	0.5203	0.0128011589224974	0.961706390328152	0.960072887340981	0.4733	0.0725088804030538	1	0.247455945178648	0.8048	0.77678719009919	1.434800832595	0.1316	0.283244304052504	26623.5	0.202207885139146	-0.103573444911503	0.138659130818448	-0.0528210777644549	0.16740244820056	0.156394522675958	0.231817541415762
_____ASV1015	2.7063878270314	0.0629	0.0466201898539433	0.609996978851964	2.88088443559465	0.0066	0.198504261648284	0.642	1.87846850542842	0.1537	0.67529468390441	3.24287277071287	0.0014	0.0214458031260052	339.5	0.00257853313819521	-0.23097608674569	0.0949159987385349	-0.0552187729246255	0.146347998266113	0.286194859670315	0.259042226916863
_____ASV1093	0.839762611275964	0.437	0.0185896804282852	0.937948412698413	1.11053412462908	0.3683	0.0983348113114592	1	1.07822133648876	0.3517	0.737485417416059	0.680925566649316	0.7867	0.330111916681568	136.5	0.00103672981844962	0.059226132342002	0.182758742136045	0.128323286741004	0.213794453979784	-0.187549419083006	0.145905178985136
_____ASV1098	1.30544930703889	0.2701	0.0306497323396662	0.852005893909627	0.78262381401818	0.704	0.0734987112650595	1	1.3754195993503	0.2591	0.734889928602852	0.710449454027887	0.8381	0.33736354407962	153	0.00116204880749298	0.144082310375327	0.27857769272285	-0.244939927638056	0.0447903520003203	0.100857617262729	0.139827435329563
_____ASV1208	1.5078125	0.2228	0.0348088220138102	0.816163450624291	0.674944196428571	0.7798	0.0623260847160672	1	1.56879154320493	0.2074	0.703491150850337	0.919044109906308	0.5437	0.328482900208109	116	0.000881030468426052	-0.103507957138655	0.124634710597811	-0.157046555658649	0.0966766807844102	0.260554512797304	0.27176783547644
_____ASV1238	0.110174236685222	0.9166	0.00244642279232286	1	0.881311551002931	0.5505	0.0782782156838008	1	0.106680376771267	0.9189	0.797207335160759	0.953668627255508	0.493	0.328482900208109	118.5	0.000900018194038682	-0.0685774962551564	0.114578863743023	0.0443736740474542	0.248557781663445	0.0242038222077023	0.164740090727616
_____ASV1539	2.28926872975395	0.0864	0.0467802076694753	0.664658823529412	1.15462816183059	0.3127	0.0943772908605007	1	2.13480568699371	0.1133	0.657319970391289	1.66789655519404	0.0659	0.198138898945934	84.5	0.000641785125706908	-0.236979848892604	0.0501127245037106	0.283629425446266	0.278893820056049	-0.0466495765536622	0.131225916182127
_____ASV1574	0.277947464874771	0.7754	0.00628691837369166	1	1.27061698228467	0.2529	0.114960793118933	1	0.275211179476484	0.7779	0.773064345262683	0.909136445602083	0.5505	0.328482900208109	79	0.000600012129359121	0.0993586968533618	0.201659423122033	-0.00584462922666836	0.212112815598359	-0.0935140676266935	0.126480577862581
_____ASV1672	0.250255362614912	0.7965	0.0058608934872316	1	0.965270684371809	0.4751	0.0904252138030023	1	0.256451903988449	0.7884	0.774433627570524	0.773556231003038	0.7126	0.328482900208109	53	0.000402539782987765	-0.084593172052021	0.131628786674745	-0.0153805767367311	0.203711319624644	0.0999737487887521	0.207062427018879
_____ASV1703	0.958973398276507	1	0.0215698502456578	1	1.01025665043088	0.6008	0.0908933853582898	1	0.958973398276532	0.5709	0.74809158538432	0.994139056896638	0.7435	0.328482900208109	76	0.000577226858623965	0.206407649566659	0.316106819965723	-0.109699170399064	0	-0.0967084791675955	0.0129906912314681
_____ASV1735	0.245153933865452	0.8034	0.00574520676063868	1	0.494583808437856	0.8871	0.0463624824637584	1	0.251360612779677	0.7983	0.776576357831743	0.784330681425113	0.6851	0.328482900208109	49	0.000372159422007556	-0.105662457357999	0.170384952236945	0.0650230506818457	0.223158466098071	0.0406394066761536	0.15126265099738
_____ASV181	0.456363598657191	0.7211	0.0106376138164489	1	0.742470597153289	0.7443	0.0692265159256731	1	0.568241974918328	0.6567	0.75252411129941	0.781152225605942	0.7746	0.329015715278422	2477.5	0.0188168360821168	-0.113804414497001	0.0832910010692423	0.134783807076778	0.259281775159568	-0.0209793925797767	0.164457304852715
_____ASV1960	1	0.3968	0.0228531040169631	0.915171919770774	0.471649484536083	0.9115	0.0431146189186006	1	1.01735985533454	0.382	0.737485417416059	0.985389610389609	0.4655	0.328482900208109	41	0.000311398700047139	-0.0539654106466585	0.151633896614483	0.205068560457302	0.256509486677507	-0.151103149810644	0.105693183051999
_____ASV2225	1.34209055338178	0.0172	0.0288670205411514	0.428	1.27501397428731	0.0481	0.109697082639511	0.96500625	1.2930416535126	0.1361	0.669351691837586	1.28459634272938	0.0175	0.0921130310478196	49	0.000372159422007556	-0.119470238696656	0	-0.119470238696656	0	0.238940477393312	0.315191667963854
_____ASV2311	0.928967813540509	0.4014	0.021172453044963	0.916947443181818	0.981687014428414	0.5348	0.0894959843167015	1	0.940923363181766	0.3982	0.737485417416059	0.910892658950373	0.666	0.328482900208109	45	0.000341779061027348	-0.0318290825372364	0.107478186570654	-0.159145412686182	0	0.190974495223419	0.297626229314302
_____ASV2319	0.897081413210446	0.769	0.0202111091884409	1	0.991167434715821	0.5471	0.0893234123550786	1	0.897319063261636	0.6527	0.75252411129941	0.983651525126177	0.7458	0.328482900208109	40	0.000303803609802087	0.198902992087809	0.315904752139462	-0.117001760051653	0	-0.0819012320361568	0.0208677960407961
_____ASV262	1.06376761279481	0.3628	0.0225688228534868	0.894812116564417	0.894027159499662	0.5394	0.0758704827869047	1	1.92042778081757	0.1489	0.669351691837586	1.23863256097693	0.2207	0.328482900208109	1396	0.0106027459820928	0.211217524971759	0.266132059801149	-0.109786691551255	0.0937947205333872	-0.101430833420504	0.142710767232323
_____ASV2889	0.991758241758241	0.7013	0.0223695625232371	1	1.00206043956044	0.3746	0.0904077333002848	1	0.995341319642514	0.489	0.737485417416059	0.976452119309262	0.741	0.328482900208109	22	0.000167091985391148	-0.10516893987422	0.0166056220854031	-0.10516893987422	0.0166056220854031	0.210337879748439	0.315371172859917
_____ASV3063	0.954198473282442	0.4676	0.021654395842356	0.944616740088106	1.14503816793893	0.304	0.103941100043309	1	0.962815405046482	0.4413	0.737485417416059	0.937840785169029	0.5121	0.328482900208109	11	8.35459926955739e-05	0.206948261380025	0.277889478726815	-0.103474130690013	0.0862736260008306	-0.103474130690013	0.124168956828015
_____ASV3139	1.22899159663866	0.2967	0.0254901960784314	0.871585924713584	0.677521008403359	0.8331	0.0562091503267972	1	1.13782696177063	0.3511	0.737485417416059	1.90227527042149	0.0108	0.071294177400737	30	0.000227852707351565	0.217957442229197	0.28915553478452	-0.155683887306569	0.0786430825322262	-0.0622735549226276	0.0994765052073747
_____ASV3359	0.814977973568281	0.4858	0.0179568066003397	0.945016265060241	1.06277533039648	0.3729	0.0936665857801504	1	0.795404002965157	0.496	0.737485417416059	1.12649465072373	0.3047	0.328482900208109	17	0.000129116534165887	0.154907498671298	0.251448206470434	0.0154907498671298	0.169106503216914	-0.170398248538428	0.0929444992027787
_____ASV339	1.66342195019648	0.1768	0.0375776702433551	0.787009383378016	0.823868810433131	0.6445	0.0744467042257911	1	1.39368818255367	0.2568	0.734324045177317	0.893461693917527	0.5809	0.328482900208109	735	0.00558239133011334	-0.20319781817952	0.0481593105833314	-0.0557961222050322	0.142390921274146	0.258993940384553	0.275427312451725
_____ASV363	0.231455335859365	0.8059	0.00551669977038695	1	0.431065760009456	0.9134	0.0410975252816947	1	0.366790047801651	0.7094	0.756169144783248	0.661625849208987	0.8289	0.335883476658854	1026	0.00779256259142353	0.0765124450203307	0.238003105174757	-0.0998394099655535	0.130709234766267	0.0233269649452228	0.167344304962035
_____ASV369	0.707320914854996	0.9135	0.0158587116753298	1	1.13043529293277	0.1351	0.101381124192618	1	0.703792808157029	0.8332	0.780476798356355	1.01669963916352	0.6177	0.328482900208109	970.5	0.00737103508282313	-0.103625861158841	0.0302348007344399	0.176191450935854	0.313340169310483	-0.0725655897770131	0.0397532101817857
_____ASV3772	1	1	0.0224719101123596	1	0.999999999999997	1	0.089887640449438	1	0.999999999999999	0.5099	0.737485417416059	0.999999999999999	0.7473	0.328482900208109	1	7.59509024505217e-06	-0.105409255338946	0	0.210818510677892	0.316227766016838	-0.105409255338946	0
_____ASV4049	0.357548240635642	0.7132	0.00813480534572923	1	1.10953461975028	0.3567	0.100974885402544	1	0.35676625659051	0.7274	0.758867338361898	0.92184206259121	0.5305	0.328482900208109	19.5	0.000148104259778517	-0.0239708433305154	0.174453594545281	0.119854216652577	0.219696408068028	-0.0958833733220614	0.150884396046884
_____ASV424	1.03482009006345	0.2894	0.0232759231875227	0.861944444444444	1.00178326138093	0.4332	0.0901313396071345	1	1.01473770504878	0.4483	0.737485417416059	0.989857063370914	0.7393	0.328482900208109	818	0.00621278382045267	-0.0961185505449085	0.0121082072956726	-0.11806378426179	0.00333856145502971	0.214182334806699	0.315848057948849
_____ASV511	0.906063404540434	0.4894	0.0184955722105651	0.945800120409392	1.5280676325237	0.064	0.124770452479777	0.971675675675676	0.848232263260953	0.5411	0.739060930124481	1.80541092813984	0.0071	0.0565556465294365	583.5	0.00443173515798794	-0.068762325671768	0.0779707366392819	-0.12017919982273	0.067677617814824	0.188941525494498	0.29957816854986
_____ASV553	1.50504272094925	0.2214	0.0287376761768173	0.815553264604811	2.18785860190267	0.0177	0.167102159020411	0.789586206896552	1.3920084857007	0.2532	0.728658922074644	2.40801599531889	8e-04	0.0167696505646958	576	0.00437477198115005	0.233353648693915	0.304043725716055	-0.0744026126270454	0.0703651419837704	-0.15895103606687	0.0443303392716579
_____ASV562	1.42485490868185	0.0953	0.0324494736140187	0.672771241830065	0.892338252643131	0.7635	0.0812880144005969	1	1.46716457723789	0.1034	0.63528088642863	0.924764355187258	0.7243	0.328482900208109	495.5	0.00376336721642335	-0.117958363101918	0.0225153760018901	-0.13517991375887	0.0217716599415201	0.253138276860788	0.313046896469408
_____ASV566	0.424961610178787	0.7586	0.00956461631986768	1	0.927028490731599	0.5214	0.0834585677299503	1	0.366006763576886	0.7842	0.77322678822049	1.01411938319931	0.432	0.328482900208109	428	0.00325069862488233	-0.0777359151774122	0.0867436603207458	-0.0593937329445397	0.154897502321017	0.137129648121952	0.264202010756678
_____ASV597	3.07746735564657	0.0373	0.0666877296993407	0.520578260869565	1.03116490490792	0.4171	0.0893800499008033	1	2.21877550236662	0.0995	0.62432817511857	0.956885350793514	0.4996	0.328482900208109	419	0.00318234281267686	-0.143990546477874	0.105380583678356	-0.216743664698273	0.086998764555488	0.360734211176147	0.2771333975335
_____ASV610	0.874625643479181	0.4858	0.0207937658076424	0.945016265060241	0.555272503944831	0.9108	0.0528052498461958	1	0.895907024622093	0.4771	0.737485417416059	0.681058173532487	0.859	0.341098537969092	470	0.00356969241517452	0.144134349862684	0.279854377766139	-0.195610903385072	0.053376655883426	0.0514765535223872	0.13785547535481
_____ASV623	1.55974902158288	0.2194	0.0357974292458652	0.814931791907514	1.01348799143819	0.4356	0.0930412884714602	1	1.7147988260004	0.1844	0.689289798529961	1.01714719036786	0.4257	0.328482900208109	420.5	0.00319373544804444	-0.234559752986071	0.103186459080137	0.226072393503022	0.253054427899926	0.00848735948304856	0.154767005178997
_____ASV659	0.626343715312081	0.5107	0.014311355601325	0.956445157526254	0.476966656644141	0.9565	0.0435929299924931	1	0.632215076248092	0.5095	0.737485417416059	0.899424332609919	0.607	0.328482900208109	428.5	0.00325449617000485	0.0582490367188367	0.215321121198195	0.107564172100428	0.231896802153608	-0.165813208819265	0.026372395860332
_____ASV66	0.218157771636235	0.833	0.0046462956917826	1	0.87574503127887	0.5543	0.0746060126194505	1	0.126901850716827	0.9061	0.793948491763799	0.869848524235323	0.6208	0.328482900208109	7961.5	0.0604683109859828	-0.0618680454800981	0.145248191722429	-0.0324794142232521	0.160916247036992	0.0943474597033503	0.234163327843852
_____ASV681	0.0731559969038505	0.9368	0.00173040318394188	1	0.352800694745984	0.9662	0.0333800356128139	1	0.116640621283043	0.9085	0.794605411678552	0.746277491128634	0.7643	0.329015715278422	445	0.00337981515904822	0.0367747387905473	0.26180861926108	0.0210141364517413	0.121328049581245	-0.0577888752422886	0.137322917182028
_____ASV728	0.0122595938449499	0.9762	0.000288119750608885	1	0.514760388071132	0.9042	0.0483907171836631	1	0.0244961988656933	0.9507	0.806065764733692	0.750112643620618	0.7706	0.329015715278422	275.5	0.00209244736251187	-0.00756753961711061	0.211421680958589	0.023390576998342	0.175446072120002	-0.0158230373812313	0.163673225830327
_____ASV899	0.513654956689124	0.7109	0.0114924738360825	1	1.33400505293551	0.1104	0.119387678194582	1	0.505734755313024	0.7199	0.758529864963646	1.02940315823175	0.432	0.328482900208109	262	0.00198991364420367	0.0872862395157849	0.268509594086375	-0.150099701597238	0.034621666090577	0.0628134620814527	0.166814633146209
_____ASV935	1.35662731600389	0.0438	0.029779673441805	0.551525096525097	1.13621192071792	0.0957	0.0997651147386115	1	1.33517692760977	0.1283	0.669351691837586	1.18822043518451	0.1638	0.30580374894988	258.5	0.00196333082834599	-0.117561265505629	0.0173850487496182	0.242649319351558	0.313955551958182	-0.125088053845929	0.0195472679863987
_____ASV936	0.372577344408327	0.7228	0.00863301325634741	1	1.29950644035151	0.2415	0.120443784300189	1	0.282401988908012	0.7743	0.77303528037372	0.744472207487645	0.7433	0.328482900208109	175.5	0.00133293833800666	-0.100064018150066	0.122759360504264	-0.0227418223068331	0.17097044384093	0.122805840456899	0.238987342725533
_____ASV97	0.0157882415242051	0.9868	0.000327338183448207	1	0.632489368201992	0.7677	0.0524536999310867	1	0.356741738949013	0.7234	0.758535962183282	1.27645515639601	0.2144	0.328482900208109	4341.5	0.032974084298894	0.0251059187698306	0.230832746641233	-0.00897227916692301	0.130273530414096	-0.0161336396029075	0.178914545541463
_____ASV982	3.71136853676066	0.0223	0.0788354074569665	0.456264150943396	1.17627785058978	0.3139	0.0999440963249508	1	2.82188594405291	0.0475	0.550681499966193	1.80840281936702	0.0338	0.139192421761863	179.5	0.00136331869898686	-0.342706301847311	0.0654706437096959	0.00149002739933616	0.216329301942118	0.341216274447975	0.207724112564598
____g:Coniosporium	0.655577299412917	0.5537	0.0143453591692538	0.970164398475776	1.63405088062622	0.1113	0.143025372015844	1	0.633105246008474	0.5556	0.745287982298517	1.30978430759612	0.2	0.328482900208109	37	0.00028101833906693	-0.164625476577386	0.0960843105641578	0.0514454614304333	0.197230996749309	0.113180015146953	0.229562793164095
_____ASV3612	0.263157894736842	0.7898	0.00573238799215569	1	1.78670360110803	0.0714	0.155679589681702	0.983462151394422	0.25079654073737	0.8066	0.77678719009919	1.3852122318576	0.1533	0.302258423266023	29	0.000220257617106513	-0.097710160370183	0.114057843165837	0.0854963903239102	0.233332726455412	0.0122137700462729	0.185092088024604
_____ASV4890	0.999999999999999	0.4701	0.0228013029315961	0.945016265060241	0.776785714285716	0.8976	0.0708469055374595	1	1.015	0.4132	0.737485417416059	0.908163265306122	0.6959	0.328482900208109	8	6.07607219604174e-05	-0.160527541459829	0	-0.0401318853649573	0.0836519052055858	0.200659426824786	0.304907629043093
____g:Exophiala	1.82986777895389	0.1626	0.0378955561765401	0.768325991189427	0.762504272032542	0.668	0.0631641778887001	1	1.33181519884499	0.2716	0.735756757879065	3.24375167177538	3e-04	0.00943292844264137	2192.5	0.0166522353622769	-0.0321547783019872	0.119253691932751	-0.219371744073426	0.0948548207930624	0.251526522375413	0.274232198453587
_____ASV1357	1.77482526927103	0.112	0.0404775059726749	0.688735632183908	0.558040989971975	0.9549	0.0509077888300873	1	1.83504974690172	0.1132	0.657319970391289	0.936168403784986	0.5978	0.328482900208109	104.5	0.000793686930607952	-0.14763389200728	0.0919934069804609	-0.135216088006668	0.0623548864218074	0.282849980013949	0.292928539836984
_____ASV1894	0.998129967274427	0.4245	0.0200333106570644	0.927600408441116	1.5854371201496	0.0578	0.12728424312088	0.967863636363636	0.889263913824058	0.4936	0.737485417416059	1.93077706141839	0.0142	0.0811587805631031	61	0.000463300504948182	-0.120409619713858	0.0737741695715922	0.197471776330727	0.297381080965367	-0.0770621566168689	0.0798206145627848
_____ASV2076	1.96216216216216	0.144	0.0393687977875386	0.740769230769231	1.85405405405406	0.0748	0.148798872078521	0.983462151394422	1.7827265029636	0.1758	0.680479291743154	1.53503184713376	0.1181	0.265244964065701	31.5	0.000239245342719143	0.241654815907972	0.234205652232609	-0.241654815907972	0.0912197279365668	7.4069078416968e-18	0.187344979943462
_____ASV2136	3.13518696069031	0.0354	0.0686181932640856	0.517085972850679	0.657358581016298	0.7691	0.0575490504668974	1	3.20479891855356	0.0347	0.546901916186616	1.19584237418632	0.2734	0.328482900208109	66	0.000501275956173443	-0.213906414711055	0.0619013684851212	-0.152790296222182	0.097297220700857	0.366696710933237	0.286322824271557
_____ASV2255	0.0938337801608563	0.922	0.00224179343474776	1	0.797587131367294	0.614	0.0762209767814253	1	0.097737120847377	0.908	0.79454430786881	0.648443735035914	0.8304	0.336010168484748	35	0.000265828158576826	0.0125836759869005	0.214470570677555	0.0503347039476021	0.18560462414116	-0.0629183799345026	0.147046983966943
_____ASV2370	0.105820105820106	0.9355	0.00268366320026836	1	0.337301587301587	0.9576	0.0342167058034217	1	0.117053481331989	0.9049	0.793873348735513	0.27588813303099	0.9978	0.371520398880822	23	0.0001746870756362	-0.0364269455229599	0.170085846701204	0.0728538910459199	0.210156904283121	-0.0364269455229599	0.170085846701204
_____ASV2383	2.90625	0.0568	0.0580524344569288	0.586263665594855	1.65625	0.1182	0.132334581772784	1	2.68091451292246	0.0658	0.580041340416631	2.960235640648	0.0024	0.029261329046561	24	0.000182282165881252	-0.052704627669473	0.145494269218684	-0.263523138347365	0.116214229449051	0.316227766016838	0.24836630962107
_____ASV2583	1.90078585461689	0.0241	0.041828793774319	0.463239520958084	0.807956777996071	0.8487	0.0711197578901859	1	1.8989847715736	0.0343	0.546901916186616	1.14469772051536	0.257	0.328482900208109	24	0.000182282165881252	-0.175449518398509	0	-0.109655948999068	0.0366526773585136	0.285105467397578	0.310928278374814
_____ASV3169	0.488958990536277	0.6294	0.0102225886232481	1	0.764984227129334	0.6354	0.0639736191261333	1	0.449275362318843	0.653	0.75252411129941	2.52895752895752	0.0085	0.0634757476452742	17.5	0.000132914079288413	0.0893833002872921	0.180519256216213	-0.14045947188003	0.145086587852955	0.0510761715927384	0.218210383962332
_____ASV3438	1	1	0.0224719101123595	1	1	1	0.0898876404494383	1	0.999999999999998	0.518	0.737485417416059	1	0.745	0.328482900208109	2	1.51901804901043e-05	-0.105409255338946	0	-0.105409255338946	0	0.210818510677892	0.316227766016838
_____ASV3541	0.814648729446937	0.4802	0.0154818549818905	0.945016265060241	3.05680119581465	0.0058	0.232369860095164	0.642	0.684051071196711	0.5334	0.737769161532079	2.25345622119815	0.0133	0.0775187322749748	21.5	0.000163294440268622	-0.15922475903439	0.0952195052156508	0.0167605009509884	0.193898212227636	0.142464258083402	0.232490437925335
_____ASV3646	0.96938775510204	0.4462	0.021889400921659	0.940355976485957	0.58673469387755	0.9656	0.052995391705069	1	0.973498233215557	0.4491	0.737485417416059	0.969387755102042	0.5295	0.328482900208109	8	6.07607219604174e-05	0.167069405876505	0.292814118608667	-0.190936463858863	0	0.0238670579823578	0.119664037889782
_____ASV404	1.59643865084253	0.1785	0.029207541159433	0.787009383378016	1.94595464198053	0.0234	0.142408354420736	0.823434782608696	1.20843092455269	0.3055	0.737485417416059	3.72263953984397	1e-04	0.00442532445457249	761.5	0.00578366122160723	-0.0654611240965295	0.0885318201768712	-0.167545872687593	0.0589967211423908	0.233006996784123	0.296635224470403
_____ASV4875	3.78048780487805	0.0257	0.0814717477003942	0.466084745762712	1.03658536585366	0.4152	0.0893561103810776	1	3.85836909871244	0.0162	0.438468758199204	1.27177700348432	0.2223	0.328482900208109	7	5.31656317153652e-05	0.396528224459632	0.286826160686752	-0.252336142837948	0	-0.144192081621684	0.108144061216263
_____ASV622	0.122252809242294	0.8984	0.00292169186342788	1	0.747901529852431	0.6755	0.0714957088661863	1	0.029348231353309	0.9769	0.810586896590635	0.626980114858436	0.8884	0.347014253130035	427.5	0.0032469010797598	0.0635317336386968	0.136584653489588	-0.0679132325103311	0.222234040923407	0.00438149887163428	0.184273243693525
_____ASV707	0.0332100605324647	0.9766	0.000761329521764846	1	0.751228128277308	0.6843	0.0688866135704351	1	0.0352161827416906	0.9845	0.810586896590635	0.71517861435646	0.8308	0.336010168484748	326.5	0.00247979696500953	-0.0265500188084636	0.136136173945423	0.0377827190735828	0.24955220696729	-0.0112327002651192	0.146327050065885
_____ASV868	0.830701313617113	0.4969	0.017771174532974	0.948869125520523	0.570938913215132	0.8761	0.048856333356368	1	0.834076148483586	0.4816	0.737485417416059	1.45268014492595	0.1127	0.259457028570687	252	0.00191396274175315	0.177730898636396	0.280795451562505	-0.140531408224127	0.111912117287725	-0.0371994904122689	0.0954487937724425
____g:Minimelanolocus	0.421305134443821	0.6855	0.00887504287634921	1	1.07885551188471	0.3858	0.0909069284237668	1	0.470879881703781	0.651	0.75252411129941	1.33237638637912	0.1881	0.32106993296339	1435	0.0108989545016499	-0.0265109767961776	0.127323678554063	-0.0991612497472413	0.130462629228918	0.125672226543419	0.261073030288079
_____ASV310	0.421305134443821	0.6794	0.00887504287634921	1	1.07885551188471	0.3784	0.0909069284237668	1	0.470879881703781	0.651	0.75252411129941	1.33237638637912	0.1896	0.322419193796228	1435	0.0108989545016499	-0.0265109767961776	0.127323678554063	-0.0991612497472413	0.130462629228918	0.125672226543419	0.261073030288079
____g:Phialophora	0.913513513513514	0.4411	0.0213802264532861	0.937948412698413	0.764864864864865	0.6894	0.0716047820861535	1	0.950358735699051	0.4382	0.737485417416059	0.746718146718146	0.7684	0.329015715278422	14.5	0.000110128808553256	0.00790899951436919	0.168352756847082	-0.181906988830492	0.0474539970862154	0.173997989316123	0.263661042640059
_____ASV3993	0.913513513513514	0.4527	0.0213802264532861	0.941230326295585	0.764864864864865	0.6999	0.0716047820861535	1	0.950358735699051	0.4372	0.737485417416059	0.746718146718146	0.7742	0.329015715278422	14.5	0.000110128808553256	0.00790899951436919	0.168352756847082	-0.181906988830492	0.0474539970862154	0.173997989316123	0.263661042640059
___f:Trichomeriaceae	0.193278609699135	0.8567	0.00428794341449503	1	1.2653450238455	0.2442	0.11228822207503	1	0.357083882881771	0.7559	0.766498568145092	1.32918847017046	0.1719	0.312146784057862	833	0.00632671017412846	-0.0476858862374502	0.228497856124393	-0.0443845556517806	0.155291124989573	0.0920704418892307	0.159792350061288
____g:Bradymyces	0.193278609699135	0.85	0.00428794341449503	1	1.2653450238455	0.2568	0.11228822207503	1	0.357083882881771	0.7547	0.766498568145092	1.32918847017046	0.1709	0.310985129478862	833	0.00632671017412846	-0.0476858862374502	0.228497856124393	-0.0443845556517806	0.155291124989573	0.0920704418892307	0.159792350061288
_____ASV1419	0.934842741522386	0.4192	0.0216374511675332	0.924084246575342	0.642864460608543	0.772	0.0595178108827486	1	0.87232581159977	0.4488	0.737485417416059	0.672133660331085	0.8264	0.335855032278861	105.5	0.000801282020853004	0.0847419417565147	0.225522635644873	-0.205801858551536	0.147976827458818	0.121059916795021	0.165311111356498
_____ASV2169	1.0355579142895	0.1824	0.0230594804600078	0.787009383378016	1.06872761045509	0.0672	0.0951923716106922	0.971675675675676	1.02676404545353	0.4456	0.737485417416059	1.05830284880304	0.7031	0.328482900208109	41	0.000311398700047139	0.213505540564576	0.31602872610161	-0.110806672951236	0	-0.102698867613341	0.00810780533789531
_____ASV2222	0.842217484008523	0.4393	0.0195520356391534	0.937948412698413	0.988805970149254	0.4604	0.0918203192674174	1	0.86747444149943	0.4459	0.737485417416059	0.920126671358197	0.5375	0.328482900208109	37	0.00028101833906693	-0.143808497068181	0.157839381583919	-0.0442487683286711	0.175282158145352	0.188057265396852	0.211332899614673
_____ASV2270	0.758526068208582	0.7195	0.0172656093153994	1	1.02802822422579	0.3845	0.0936001249191368	1	0.764249233912152	0.6893	0.754911162911872	0.927695177794112	0.7176	0.328482900208109	39	0.000296208519557035	-0.112721163979314	0.0355878984786073	0.183171891466385	0.309187123495725	-0.0704507274870713	0.0605757602807485
_____ASV3152	1.30281690140845	0.2853	0.0280728376327769	0.859111632270169	1.43485915492958	0.182	0.123672230652504	1	1.25644028103044	0.2895	0.737485417416059	1.98587127158556	0.0307	0.130499993490159	28	0.000212662526861461	-0.193687255628113	0.154112684360916	0.213055981190924	0.216070505375887	-0.0193687255628113	0.170264056037058
_____ASV4131	0.309523809523809	0.8119	0.00725446428571427	1	0.934523809523809	0.4938	0.0876116071428571	1	0.317875210792581	0.7782	0.773064345262683	0.738095238095238	0.7769	0.329300632923869	14	0.00010633126343073	0.116275385519799	0.223048891926535	-0.0830538467998561	0.109880736118533	-0.0332215387199424	0.199329232319655
_____ASV4796	1.44444444444444	0.3232	0.0331210191082803	0.871585924713584	0.611111111111111	0.8631	0.0560509554140127	1	1.4901185770751	0.2036	0.700399908817381	0.873015873015874	0.6196	0.328482900208109	5	3.79754512252608e-05	-0.0709853807103481	0.106478071065522	-0.17746345177587	0	0.248448832486218	0.295927404564427
_____ASV763	0.259600335699865	0.8416	0.00567436014710201	1	1.41167842372279	0.139	0.123426216171885	1	0.17271222086812	0.901	0.793714368633666	1.28614549865278	0.1579	0.305534372905836	301.5	0.00228991970888323	0.0249286225806787	0.231276693317029	0.0767034540943961	0.198678910313359	-0.101632076675075	0.0935743115334251
_____ASV817	5.1302578619134	0.005	0.102781999193623	0.278901639344262	0.644212481755054	0.7738	0.05162582354531	1	5.76839091077037	0.0022	0.212260910831946	2.38323847272798	0.0076	0.0589660115635244	262	0.00198991364420367	-0.29095230840154	0.0622408460346162	-0.152802291462679	0.091491040834394	0.443754599864219	0.282028077909573
____g:Knufia	NA	NA	NA	NA	NA	NA	NA	NA	NA	NA	NA	NA	NA	NA	0	0	NA	NA	NA	NA	NA	NA
_____ASV2575	NA	NA	NA	NA	NA	NA	NA	NA	NA	NA	NA	NA	NA	NA	0	0	NA	NA	NA	NA	NA	NA
__o:Eurotiales	0.83327715698587	0.4405	0.0200605292144722	0.937948412698413	0.49130860881447	0.8591	0.0473115607109411	1	0.053259569430379	0.9451	0.804576685136118	0.676025157720202	0.7911	0.330111916681568	562608	4.27305853258831	-0.0818125945481159	0.182992741951685	0.198184637162655	0.185289524595089	-0.116372042614538	0.180078121831837
_____ASV111	0.609773346472668	0.5487	0.0123941571008192	0.970164398475776	0.617280157672021	0.7623	0.0501869574566483	1	0.75804156169601	0.4811	0.737485417416059	1.03657655165124	0.4274	0.328482900208109	3772.5	0.0286524779494593	-0.012288344878205	0.186714874820359	0.141315966099359	0.170071392025634	-0.129027621221153	0.192987615366212
_____ASV112	1.32988472927729	0.2839	0.0285047780650243	0.857308560677328	0.848573047006325	0.5774	0.0727533322080378	1	0.379127186398073	0.702	0.754911162911872	0.536861665662108	0.9174	0.352005143464579	3921	0.0297803488508496	0.035629509410309	0.21036766633597	0.18548303428308	0.183835125708151	-0.22111254369339	0.146057988686
_____ASV1179	0.982435867806795	0.4514	0.0217319622412907	0.941230326295585	1.20487635775364	0.2008	0.106609819002559	1	1.13837659037463	0.3404	0.737485417416059	1.2189353641269	0.1919	0.323398217157637	118.5	0.000900018194038682	0.195554484895282	0.302721680690901	-0.157397512232788	0.0560443658409975	-0.038156972662494	0.072762001854349
_____ASV160	1.6113332492013	0.2002	0.0371546105655875	0.799977025392987	0.922889669693205	0.5057	0.0851210791794964	1	0.849633738927883	0.4404	0.737485417416059	0.689513419013808	0.7895	0.330111916681568	2672	0.0202940811347794	0.271069090135383	0.218054988132556	-0.13357658213734	0.161058625196164	-0.137492507998043	0.158145875762646
_____ASV251	0.966328033289693	0.6333	0.0216238682625345	1	1.07208826644558	0.0691	0.0959620114114125	0.983462151394422	1.0177461543111	0.4398	0.737485417416059	1.04106711672259	0.7081	0.328482900208109	1524.5	0.011578715078582	-0.100364322807707	0.0121293059495764	0.206772891078183	0.315928486441831	-0.106408568270476	0.0113501144589676
_____ASV2851	1.84880239520958	0.1434	0.0344875733035465	0.73938202247191	2.18562874251497	0.0209	0.163082937726892	0.789586206896552	1.55379609544468	0.2129	0.710126524115513	3.14988290398125	7e-04	0.0154886355910037	34	0.000258233068331774	-0.0332354515587125	0.103502025856838	0.240957023800665	0.293807232168358	-0.207721572241953	0.0416587618124694
_____ASV297	1.33697584235676	0.2751	0.0290671329619498	0.856202268431002	1.13325830801335	0.3038	0.0985524760453176	1	0.692739771991838	0.5367	0.737769161532079	1.23205178212648	0.1631	0.305534372905836	1357	0.0103065374625358	0.128434328640426	0.171590670402411	0.111124543915177	0.261162299993084	-0.239558872555603	0.0409415580599507
_____ASV3259	0.152838427947598	0.8966	0.00355239786856128	1	0.971615720524018	0.4663	0.0903324029434154	1	0.155080213903743	0.8805	0.78722747053761	0.789145352464129	0.713	0.328482900208109	17	0.000129116534165887	-0.07920280006248	0.113009436906531	0.063362240049984	0.243436174882302	0.015840560012496	0.172925244787211
_____ASV3478	0.399999999999999	0.7994	0.00956937799043061	1	0.650000000000001	0.7805	0.0622009569377992	1	0.420289855072465	0.7378	0.762389509992222	0.614285714285715	0.8838	0.34611519937621	8	6.07607219604174e-05	0.137572174281827	0.195393240405865	-0.0687860871409136	0.1433794397808	-0.0687860871409136	0.206358261422741
_____ASV46	0.0622279129321389	0.9418	0.0013146195196654	1	0.921509867284518	0.5056	0.0778708333295767	1	1.77627225020875	0.17	0.680266429771422	2.07353893972823	0.0173	0.0921130310478196	8974.5	0.0681621374042207	-0.0166905403240892	0.212646129127599	0.0500716209722674	0.200533703842326	-0.0333810806481784	0.129353097756624
_____ASV50	0.780486919923079	0.471	0.0162048397991391	0.945016265060241	1.0937984315311	0.3744	0.0908398483206246	1	0.119922531509186	0.8933	0.793714368633666	0.752262928806637	0.7253	0.328482900208109	7341.5	0.0557593550340505	0.0475191892137188	0.18961004931611	0.12571824330814	0.191812185033596	-0.173237432521858	0.167024635789135
_____ASV526	0.763105261858318	0.4733	0.0172031578551856	0.945016265060241	0.934560112595373	0.4922	0.0842734859565065	1	0.379148163386916	0.6988	0.754911162911872	1.24419578018015	0.246	0.328482900208109	605.5	0.00459882714337909	-0.174791268679464	0.143927737863947	0.0363659686514321	0.192985164786494	0.138425300028032	0.206350477938793
_____ASV532	0.678402298889989	0.8295	0.0147649601713268	1	1.30751940031342	0.0562	0.113829047457255	0.967863636363636	0.88880141599146	0.5866	0.749260703187885	1.17461559484797	0.205	0.328482900208109	451.5	0.00342918324564105	-0.0708748696865752	0.0424460764209298	0.170099687247781	0.311594551923845	-0.0992248175612053	0.0435382352450287
_____ASV588	0.116437423396433	0.8911	0.0024995066763139	1	1.67688047573653	0.111	0.143987176020327	1	0.168978424935493	0.8506	0.782702310514857	1.63994791878586	0.0796	0.218140076095578	508.5	0.00386210338960903	-0.0279382837504217	0.211200401158321	-0.0419074256256326	0.178591136129728	0.069845709376054	0.159820995370381
___f:Aspergillaceae	0.498193526844257	0.6127	0.0119925245279213	0.996302125506073	0.573500894759992	0.7865	0.0552212999695926	1	0.072845532252951	0.9291	0.799359267479461	0.510528541038241	0.9256	0.35378812702851	514947.5	3.911072733964	-0.0871216358831911	0.184441637009089	0.153543893020722	0.180581211867277	-0.06642225713753	0.185590241009516
_____ASV1275	0.256953398415915	0.7719	0.00588849843289962	1	1.04439123227114	0.4115	0.0957355874252065	1	0.146537842190016	0.8661	0.785579253553325	1.07824468775696	0.3785	0.328482900208109	121.5	0.000922803464773839	-0.0678388107295248	0.166540366523063	0.10660384543211	0.208134616364925	-0.0387650347025856	0.175044999192794
_____ASV387	1.80386094326297	0.1685	0.040104996767921	0.777133620689655	0.957945538727147	0.4789	0.0851914952269044	1	1.50829458735533	0.2358	0.72788192901508	1.35368075019472	0.1763	0.313909997404823	847.5	0.00643683898268171	-0.0373833426651397	0.180241097475283	-0.223053944568667	0.0990811934237485	0.260437287233807	0.236415353548967
_____ASV4672	1.66666666666667	0.211	0.0402336145360156	0.811149700598802	0.456989247311827	0.9202	0.044127190136275	1	1.8235294117647	0.1606	0.679709904113039	0.560675883256528	0.9242	0.35359235108783	13	9.87361731856782e-05	0.278653892713588	0.266268433951059	-0.101328688259486	0.127009788975331	-0.177325204454101	0.105606025580477
____g:Aspergillus	0.458675268498344	0.7064	0.00993144016481999	1	0.654569467902683	0.8084	0.0566921127051526	1	0.47021137343167	0.7245	0.758535962183282	1.14264835073122	0.31	0.328482900208109	1986	0.0150838492266736	-0.0978219739245917	0.120664788494513	0.135829237678733	0.275352657018878	-0.0380072637541407	0.104421256224577
_____ASV1319	2.44127516778523	0.0654	0.0559400230680508	0.61680523255814	0.62709731543624	0.8173	0.0574778931180314	1	2.57758094074528	0.0614	0.580041340416631	0.87727708533078	0.5706	0.328482900208109	24	0.000182282165881252	0.321727005474391	0.295938134216984	-0.233983276708648	0	-0.0877437287657429	0.0948518383053187
_____ASV1336	4.16003743565746	0.0157	0.0753102630352832	0.409464566929134	1.43717828731867	0.1821	0.104070481596002	1	4.1081130355515	0.017	0.438468758199204	2.11989598318025	0.0217	0.108033233247251	86	0.000653177761074487	-0.265349827254386	0.0725579025369613	-0.110023099105477	0.162084081782586	0.375372926359863	0.251115109943342
_____ASV245	0.0493159139111996	0.9813	0.00109659571153474	1	0.546647369702026	0.9156	0.0486213162279735	1	0.0685748380892809	0.9869	0.810586896590635	1.10715327774327	0.3355	0.328482900208109	1549	0.0117647947895858	-0.0404401933475996	0.125963665297597	0.0402215977078828	0.271846774530512	0.000218595639716735	0.111441268370515
_____ASV2714	1.15384615384615	0.2214	0.0229885057471264	0.815553264604811	2.11538461538462	0.0954	0.168582375478927	1	1.0235294117647	0.4092	0.737485417416059	1.81318681318682	0.055	0.181866165499102	3	2.27852707351565e-05	-0.184660815708795	0	0.184660815708795	0.256607747354038	1.94008943748177e-17	0.184660815708795
_____ASV3042	0.466781214203894	0.9588	0.0106969418558866	1	0.856958762886599	0.7668	0.0785536159600998	1	0.470348258706467	0.9281	0.799359267479461	0.876697758141054	0.7371	0.328482900208109	32	0.000243042887841669	-0.0968375264351711	0.0431621317557189	0.142408127110546	0.30748695195843	-0.0455706006753746	0.0692341713015102
_____ASV3099	0.751863217886891	0.4835	0.0157162821599578	0.945016265060241	1.48619026742657	0.1623	0.124264015212261	1	0.694574401228962	0.5218	0.737485417416059	1.81039949270767	0.0467	0.168576785642612	54.5	0.000413932418355343	-0.133273753937954	0.120378201648742	-0.0333184384844884	0.204087487928341	0.166592192422442	0.211065105627044
_____ASV3617	0.535714285714285	0.6404	0.0119047619047619	1	0.535714285714282	0.8481	0.0476190476190473	1	0.524096385542169	0.6072	0.75252411129941	1.07142857142857	0.3916	0.328482900208109	6	4.5570541470313e-05	7.41413585618004e-18	0.184660815708795	0.13288615487977	0.222087055225022	-0.13288615487977	0.13288615487977
_____ASV3878	0.65040650406504	0.5499	0.0149462867818776	0.970164398475776	0.752032520325205	0.6636	0.0691265763661842	1	0.660028449502135	0.5381	0.737769161532079	0.859465737514518	0.6085	0.328482900208109	17	0.000129116534165887	0.0859657400617992	0.177985165836481	0.0859657400617992	0.239750685195173	-0.171931480123598	0.10775320091381
_____ASV3936	2.01030927835052	0.1351	0.0422764227642276	0.725512195121951	1.43041237113402	0.1805	0.120325203252032	1	1.92020373514432	0.1577	0.679709904113039	1.43593519882179	0.1443	0.29675570752943	15	0.000113926353675783	0.208361786674864	0.243345219014535	-0.277815715566485	0.0694539288916213	0.0694539288916213	0.184209872872784
_____ASV940	5.68675217353878	1e-04	0.0859116383136022	0.0356666666666667	3.72583283119567	2e-04	0.225149535511718	0.1605	4.24549650867237	0.0016	0.192544976426607	7.03849681996087	1e-04	0.00442532445457249	199.5	0.00151522050388791	-0.182827050286737	0.0373238710422525	0.411360863145158	0.301808263838482	-0.228533812858421	0.0320763036128442
____g:Penicillium	0.496571529678388	0.6142	0.0119499203049591	0.99722486104093	0.60110976339328	0.7728	0.0578624696565658	1	0.094822627753843	0.9066	0.7941194943337	0.485956516040201	0.9364	0.356320360254986	511979.5	3.88853050611669	-0.0825992218314114	0.184965692549129	0.153588263653445	0.179617578522549	-0.0709890418220353	0.186015068014859
_____ASV1	1.66415069708567	0.1955	0.0406123986168733	0.799977025392987	0.19542929952801	0.9901	0.0190772449340008	1	0.0937468711989472	0.9099	0.794605411678552	1.13421799110986	0.3304	0.328482900208109	402214.5	3.05485542536854	-0.0337139092492956	0.1821053030589	0.260556059787913	0.199550904408554	-0.226842150538618	0.158623277058187
_____ASV104	0.406678919835038	0.8715	0.009481276330673	1	0.943957171398603	0.5365	0.0880293356732725	1	0.791804795554319	0.6376	0.75252411129941	0.974378367736011	0.5677	0.328482900208109	4272.5	0.0324500230719854	0.00197631558548573	0.0916973878057716	0.1175907773364	0.299026784306455	-0.119567092921886	0.0591903559800263
_____ASV123	0.100975155583868	0.9107	0.00246149803047905	1	0.350436124859117	0.9489	0.0341706957978576	1	0.956088481413478	0.4127	0.737485417416059	0.923997852451366	0.5443	0.328482900208109	4047.5	0.0307411277668487	-0.0354008648351166	0.203815693990155	0.069770636519696	0.152518641953916	-0.0343697716845792	0.192987742862979
_____ASV132	1.69777190197794	0.1916	0.0340216398950764	0.799977025392987	1.0805696513179	0.3875	0.0866141123335979	1	0.706945804563114	0.4944	0.737485417416059	0.82097407979319	0.6503	0.328482900208109	3949	0.029993011377711	-0.0964426076930131	0.160144878075977	-0.160320179022152	0.166129959056517	0.256762786715164	0.213478173705627
_____ASV1335	0.00479846449136281	0.9943	0.000108932461873639	1	0.780550223928344	0.6289	0.0708787218591141	1	0.00510174162903859	0.9951	0.811532794174814	0.873626373626375	0.5907	0.328482900208109	75	0.000569631768378913	-0.0127115361691351	0.208858514663808	0.0127115361691351	0.189265192784118	-4.07045635623475e-17	0.15114401927265
_____ASV134	0.391740644008266	0.6801	0.00863817137118631	1	1.36064471555094	0.2207	0.120012895347975	1	0.339343586528645	0.7252	0.758535962183282	0.760575596487297	0.7105	0.328482900208109	3360	0.0255195032233753	0.0689990251514461	0.148681948543474	-0.130638154286738	0.172856280910379	0.0616391291352918	0.222327595901905
_____ASV139	5.82254041187004	3e-04	0.0987886488092089	0.04815	2.62781808297468	0.0067	0.178340435184785	0.642	4.36893606307996	0.0026	0.218485570973645	4.67282276714893	1e-04	0.00442532445457249	3444	0.0261574908039597	-0.222964927804109	0.0183836591896896	-0.219049647186477	0.0212924432803642	0.442014574990586	0.302326906321041
_____ASV1619	0.988250261936837	0.4418	0.0216546408658577	0.937948412698413	1.0237988325101	0.4177	0.0897343391275829	1	0.962826540618007	0.4705	0.737485417416059	1.17828424041442	0.2565	0.328482900208109	65	0.000493680865928391	0.203362754987853	0.304184488660726	-0.134904005784021	0.0679432245749634	-0.0684587492038316	0.0542136587687615
_____ASV1638	3.91922180383719	2e-04	0.0596474232149435	0.0428	4.02680652680653	1e-04	0.245139106823671	0.107	2.75924474915659	0.0223	0.50079268970186	6.0093853514906	1e-04	0.00442532445457249	98	0.000744318844015113	-0.174480927124629	0.00550992401446196	0.343451930234795	0.309911586467584	-0.168971003110167	0.0110198480289239
_____ASV164	0.563802896804083	0.9677	0.0128848944931092	1	0.886087571699275	0.7983	0.0810009663853702	1	0.963116976846337	0.5182	0.737485417416059	1.03347464757445	0.6246	0.328482900208109	2789.5	0.021186504238573	0.158974603456499	0.313985279948629	-0.0669214714732084	0.0353252811601634	-0.0920531319832909	0.0338542340753384
_____ASV1864	4.67312552653749	1e-04	0.0657246956367191	0.0356666666666667	4.76649817467005	1e-04	0.268151702755809	0.107	3.06015180626631	0.0174	0.440071385299418	6.31630445977958	1e-04	0.00442532445457249	67.5	0.000512668591541021	-0.180269827260076	0.00838464312837565	0.360539654520153	0.308925047990484	-0.180269827260076	0.00838464312837565
_____ASV187	1.60611410921585	0.2123	0.0329983306312674	0.811289285714286	0.355279026184734	0.9471	0.0291974641281805	1	0.99733951317473	0.389	0.737485417416059	0.930727207828844	0.5347	0.328482900208109	2293	0.0174155419319046	-0.00938817112837837	0.152631448986775	0.2257855156375	0.237210183950914	-0.216397344509121	0.139133492338907
_____ASV20	1.06124964469012	0.3462	0.0205535918690431	0.878499604743083	0.806339903684818	0.6046	0.0624666641670373	1	0.374419503860817	0.7038	0.754911162911872	2.28892633163647	0.0111	0.0713048246793213	19890.5	0.15107014251921	-0.157282279122196	0.158137024133359	0.187886466439076	0.188236789439028	-0.0306041873168806	0.199388651761478
_____ASV2168	1.78178286207641	0.1589	0.0385203159085871	0.75903125	1.19630908698467	0.2886	0.103451896268126	1	1.70395337711477	0.1865	0.689289798529961	0.917687945856959	0.5422	0.328482900208109	68.5	0.000520263681786074	0.268322582691975	0.261197046641098	-0.0781192329356381	0.115342734332432	-0.190203349756336	0.129732120140602
_____ASV2325	0.74938574938575	0.5161	0.017516152189519	0.960777264858627	0.71867321867322	0.7031	0.0671931083991387	1	0.775537045155645	0.4964	0.737485417416059	0.743440233236152	0.7505	0.328482900208109	35	0.000265828158576826	0.154901827151514	0.197361108840417	-0.166817352317015	0.0842264278322551	0.0119155251655011	0.233369813624496
_____ASV2414	0.345454545454545	0.7248	0.00781089414182939	1	1.07272727272727	0.3817	0.0970195272353546	1	0.342448725916717	0.7282	0.758894504852812	0.961038961038962	0.482	0.328482900208109	25	0.000189877256126304	-0.0997999597916776	0.129049565161135	0.114057096904774	0.257242265774594	-0.0142571371130968	0.136647105761219
_____ASV246	0.480652091783738	0.6632	0.0116873528211831	1	0.398912146796537	0.9492	0.038799182060894	1	0.846655735660697	0.4776	0.737485417416059	0.600721735723478	0.9075	0.349666276840253	1662.5	0.0126268375323992	0.145951755021098	0.263826873387241	-0.0361003582222138	0.149611335791161	-0.109851396798884	0.0954729118459355
_____ASV2486	1.24938875305624	0.3129	0.027059228467791	0.871585924713584	1.0721271393643	0.3784	0.09288040456459	1	1.20981304596294	0.3215	0.737485417416059	1.37619306277644	0.1579	0.305534372905836	30.5	0.000231650252474091	0.209792453580793	0.252462601874483	-0.0204675564469067	0.180036383073692	-0.189324897133887	0.0581399864940469
_____ASV279	0.652912772426138	0.8181	0.0148297507093916	1	1.07318743012821	0.334	0.0975021639972856	1	0.737378578100599	0.7715	0.77303528037372	0.91404200522538	0.7155	0.328482900208109	1294.5	0.00983184432222003	0.160903048703055	0.308848500608477	-0.131246408353865	0.0460660179707597	-0.0296566403491906	0.0572041063477566
_____ASV2864	3.32688588007737	0.0312	0.0483078219351214	0.499669811320755	4.34235976789169	8e-04	0.252211768010111	0.233454545454545	2.20805666223994	0.0948	0.62432817511857	19.3882433356118	1e-04	0.00442532445457249	44	0.000334183970782295	-0.117842855006918	0.0716141748345821	0.306391423017987	0.298610969014049	-0.188548568011069	0.0553164990236592
_____ASV294	3.94978554121564	0.0192	0.0898952555512416	0.453176470588235	0.459022436574343	0.8963	0.041788536424592	1	7.20591938375723	8e-04	0.148858301102923	1.61867732058299	0.0877	0.230808937796965	1260.5	0.00957361125388826	-0.326769141424519	0.0810643432527096	0.394168181974384	0.270874690613394	-0.0673990405498652	0.114708951254057
_____ASV296	0.115301066388998	0.8944	0.00245021364260643	1	0.994645614161074	0.4517	0.0845471539752787	1	1.4506115749516	0.2441	0.72788192901508	0.521858420706357	0.934	0.355709779628629	1135	0.00862042742813421	0.0295288906142985	0.121283970821019	-0.0693585570242823	0.199255638611992	0.039829666409984	0.218255779851589
_____ASV3075	0.321782178217821	0.7345	0.0071350164654226	1	0.600247524752476	0.7953	0.0532381997804612	1	0.312603648424545	0.7443	0.764255650942392	1.2530612244898	0.2436	0.328482900208109	26	0.000197472346371356	-0.032946900180315	0.187177432388978	0.115314150631103	0.207045459743857	-0.0823672504507876	0.153836708867529
_____ASV3110	0.770416024653313	0.7262	0.0174993437746085	1	1.09784283513097	0.276	0.0997462595152682	1	0.774779588565314	0.6694	0.75252411129941	0.932203389830509	0.6686	0.328482900208109	19	0.000144306714655991	0.186037128668216	0.307485683975841	-0.0930185643341082	0.0466374071540684	-0.0930185643341082	0.0615320585110975
_____ASV3135	1.3349131121643	0.1669	0.0305412487575675	0.776253256150506	0.706292785676672	0.9886	0.0646366073311045	1	1.37039798676485	0.1636	0.679709904113039	0.886932972241033	0.7381	0.328482900208109	33	0.000250637978086722	0.245590000529315	0.31130344600597	-0.130981333615635	0.0273629509207161	-0.114608666913681	0.0389351942773607
_____ASV3532	1	0.5104	0.0226772719580301	0.956441330998249	1	0.4238	0.0907090878321206	1	1.00935064935066	0.4355	0.737485417416059	0.942430703624732	0.7082	0.328482900208109	22	0.000167091985391148	0.206983981300658	0.311561409613147	-0.142301487144202	0	-0.0646824941564556	0.0539303231874708
_____ASV3672	5.55045871559633	0.0048	0.11303129378795	0.278901639344262	1.25	0.2758	0.101821578701541	1	5.5434439178515	0.0032	0.245178378287167	2.05357142857143	0.0267	0.12175531465128	17	0.000129116534165887	-0.236405785169948	0.128948610092699	-0.236405785169948	0.08959456892171	0.472811570339896	0.25706214874253
_____ASV403	2.77104626911704	0.0501	0.047205348676852	0.568272084805654	2.66177907375495	0.0099	0.181375837246323	0.676148936170213	2.2844480072989	0.0908	0.622462738033012	6.05292571299548	1e-04	0.00442532445457249	845.5	0.00642164880219161	0.237188588744582	0.290917665224474	-0.285409902847674	0.0531614112091564	0.0482213141030917	0.100052856444401
_____ASV415	0.451516334765068	0.6381	0.0106715312524514	1	0.713783678250683	0.6864	0.0674807464842242	1	0.593110312116137	0.5668	0.747419252908197	1.5700101545752	0.1019	0.248477452487047	621.5	0.00472034858729992	0.124563655551637	0.195027152088061	0.00246660704062641	0.185664131222685	-0.127030262592264	0.169411940309591
_____ASV4211	0.48611111111111	0.5793	0.0104477611940298	0.982091052631579	1.00694444444444	0.4323	0.0865671641791044	1	0.45927601809955	0.6468	0.75252411129941	1.28968253968254	0.2152	0.328482900208109	10	7.59509024505217e-05	0.135828640458567	0.236879047120018	-0.108662912366853	0.113249845627886	-0.0271657280917133	0.179702103811436
_____ASV43	0.463203307729258	0.6376	0.00898606262809868	1	1.71658713092197	0.1068	0.13320595261439	1	0.618706081083834	0.5678	0.747419252908197	1.2611257417865	0.2436	0.328482900208109	9349.5	0.0710102962461153	-0.123885975594472	0.156474207568604	0.0192988203187365	0.225805566480353	0.104587155275734	0.160957308653351
_____ASV45	0.766321143976675	0.477	0.0173000939411627	0.945016265060241	0.578602426547224	0.8019	0.0522489894088389	1	0.298466893775508	0.7487	0.765773801516919	1.06955201406733	0.4035	0.328482900208109	11876	0.0901992917502396	-0.173990285066599	0.160233350832976	0.141376587342695	0.181227396816724	0.032613697723905	0.204965789276082
_____ASV456	0.0626327741557395	0.9595	0.00125659990520387	1	0.727266622713843	0.7174	0.0583645339986209	1	0.198820806431965	0.9125	0.795276345178087	0.953527685634091	0.535	0.328482900208109	400.5	0.00304183364314339	-0.0297140837903259	0.257039947573908	0.0495234729838764	0.128274069552794	-0.0198093891935506	0.140166081062236
_____ASV4824	2.53246753246753	0.0513	0.0538302277432712	0.572895833333333	0.746753246753245	0.7137	0.0634920634920633	1	2.47483588621444	0.0633	0.580041340416631	1.36363636363636	0.1463	0.298709400683643	9	6.83558122054695e-05	-0.0783719784855035	0.108907007573055	-0.235115935456511	0	0.313487913942014	0.291429826633932
_____ASV488	0.867782440615541	0.7226	0.0192535950541925	1	1.18678298715969	0.0533	0.105325196650763	0.967863636363636	0.865591274587735	0.6607	0.75252411129941	0.98940125199441	0.7177	0.328482900208109	532	0.00404058801036775	0.194891051705194	0.313947680677636	-0.0889245045336482	0.0361374909188988	-0.105966547171546	0.0214514679790835
_____ASV550	1.05061112547463	0.3993	0.0235140910950134	0.916455	0.913941188995179	0.7306	0.081820935843636	1	1.18663163044111	0.2484	0.72788192901508	1.15015016848405	0.2628	0.328482900208109	394	0.00299246555655055	-0.0827648087161904	0.0336333775371939	-0.131075488917044	0.0247593196050383	0.213840297633234	0.313287660292454
_____ASV569	1.93918396643109	0.1364	0.0441234665611397	0.725512195121951	0.535591044611307	0.8561	0.0487465530995408	1	2.91429279333574	0.0471	0.550681499966193	0.913282703037816	0.5439	0.328482900208109	357	0.00271144721748362	-0.142061275144536	0.144523199155257	-0.153276638971736	0.0879790775362088	0.295337914116273	0.262978701578558
_____ASV61	2.79595803599957	0.0512	0.0595027299864865	0.572895833333333	1.05520960044696	0.4003	0.0898266012953181	1	1.35858553737108	0.2759	0.736224542366911	0.684063917971133	0.839	0.337417956477384	7227	0.054889717200992	0.265729324680969	0.265952778597297	0.0550271344914573	0.136380997400411	-0.320756459172426	0.0829525936633907
_____ASV643	0.815552523874488	0.4449	0.0184653781881195	0.940177090190915	0.601364256480219	0.7768	0.0544632900991842	1	0.518473710488919	0.5877	0.749260703187885	1.49303465027924	0.1324	0.283244304052504	326.5	0.00247979696500953	0.15904363348538	0.198812803511376	0.0122341256527216	0.198153706233341	-0.171277759138101	0.147032110358855
_____ASV67	1.12518979675602	0.3342	0.0200063250084312	0.874385179153095	1.6218878560009	0.1272	0.115351261335398	1	1.98999484205956	0.1368	0.669351691837586	0.590136190361999	0.9026	0.348829205688389	11355.5	0.0862460472776899	-0.123379373785384	0.125154723102144	0.196816280706608	0.250073718449021	-0.0734369069212241	0.148498003853357
_____ASV72	1.56370346714491	0.2132	0.0359904736119613	0.81236524822695	0.511117373119446	0.8817	0.0470558688814768	1	0.906106775123546	0.4443	0.737485417416059	1.09222175596332	0.3612	0.328482900208109	6051.5	0.0459616886179332	0.0590263645875191	0.155708409535984	-0.254841354974767	0.096067153049224	0.195814990387248	0.255231384820442
_____ASV830	0.97564532594429	0.3959	0.0202130070246997	0.915171919770774	1.233593408196	0.2897	0.102228264974696	1	0.736172389538972	0.5199	0.737485417416059	0.553370710067223	0.9304	0.35482824946832	240	0.00182282165881252	-0.127548423539683	0.118112130943702	-0.0695718673852814	0.217930590705308	0.197120290924964	0.196943812667981
_____ASV865	0.665428161844299	0.5552	0.0159428035712721	0.970164398475776	0.770018431292238	0.6694	0.0737946080450001	1	0.828352913843662	0.4839	0.737485417416059	0.736694373798152	0.7821	0.330111916681568	227.5	0.00172788303074937	-0.0618701242118763	0.115262762761868	0.175079287663395	0.274061243441024	-0.113209163451518	0.11078289786106
_____ASV91	3.26231415952151	0.0141	0.0744005223943692	0.397026315789474	0.461108460900286	0.9601	0.0420642632118259	1	3.68286244814615	0.0062	0.336481784784732	0.92908020598291	0.5399	0.328482900208109	5261	0.0399577697792195	-0.137627791557999	0.0568545629931639	-0.241274346707122	0.034270351546579	0.378902138265122	0.300467742567053
_____ASV92	2.0597904607502	0.1261	0.0471364084972229	0.718699115044248	0.606148399533532	0.7873	0.0554845924666421	1	0.241831945689151	0.7938	0.775061877725358	0.820108287854622	0.6529	0.328482900208109	4311.5	0.0327462315915424	0.111504273100314	0.204335626559176	0.190406559716753	0.184207791234404	-0.301910832817068	0.147618737064229
_____ASV954	4.33113835505655	4e-04	0.0836073741792535	0.05136	1.61067667232692	0.0833	0.124368640468677	0.997735074626866	3.96873640655961	0.0025	0.217085022441763	2.40438529783433	1e-04	0.00442532445457249	345.5	0.00262410367966552	-0.211226827884511	0.00507917057654218	-0.195310206631047	0.0126965826743332	0.406537034515558	0.305874011827179
___f:Trichocomaceae	0.792416322751427	0.4537	0.0172209579086522	0.941230326295585	0.89939554721711	0.5293	0.0781834115081127	1	0.853525481870732	0.4438	0.737485417416059	1.22772397429014	0.2746	0.328482900208109	16354.5	0.124213903412706	0.00997453835403819	0.170629805636476	0.154605344487592	0.220330151208209	-0.164579882841631	0.151252306666339
_____ASV1737	0.695488721804511	0.5063	0.0156646909398815	0.953403868698711	1.2359022556391	0.275	0.111346316680779	1	0.692258064516125	0.5003	0.737485417416059	0.948345439870865	0.5076	0.328482900208109	46	0.0003493741512724	-0.144683432708939	0.172116886461031	0.159151775979833	0.202146572770425	-0.0144683432708939	0.1738071092018
____g:Sagenomella	0.0323276355144896	0.9719	0.000681618373305461	1	1.67427638412461	0.1161	0.141206435577295	1	0.208075292886038	0.8093	0.776969035328573	1.11301655271248	0.3595	0.328482900208109	7762.5	0.0589568880272175	-0.00253769951207934	0.171121398169956	0.0329900936570315	0.195623399265882	-0.0304523941449522	0.186220499802288
_____ASV49	0.0323276355144896	0.9712	0.000681618373305461	1	1.67427638412461	0.1227	0.141206435577295	1	0.208075292886038	0.8141	0.776969035328573	1.11301655271248	0.3501	0.328482900208109	7762.5	0.0589568880272175	-0.00253769951207934	0.171121398169956	0.0329900936570315	0.195623399265882	-0.0304523941449522	0.186220499802288
____g:Talaromyces	1.17788327857475	0.3211	0.0261696472543594	0.871585924713584	0.629055453354361	0.7645	0.0559042126402683	1	0.563058792495802	0.5957	0.750754994882776	1.03048264878045	0.4273	0.328482900208109	8546	0.0649076412342158	0.0187006552118116	0.174529282252721	0.187006552118114	0.228233456566267	-0.205707207329925	0.130655059912773
_____ASV1114	0.792263610315186	0.4612	0.0174436944041385	0.941681214421252	0.80121776504298	0.6106	0.0705633713961265	1	0.966666666666665	0.3879	0.737485417416059	1.20001612383102	0.2772	0.328482900208109	112	0.000850650107445843	0.169818060131157	0.175854756592334	-0.150071774069395	0.146532326326439	-0.0197462860617625	0.219357613527787
_____ASV1385	1.31927710843373	0.2812	0.027588813303099	0.856202268431002	1.07078313253012	0.3956	0.0895691609977324	1	1.43980956699161	0.2427	0.72788192901508	1.04071883530482	0.415	0.328482900208109	72	0.000546846497643756	0.023676879190756	0.195887044976938	-0.213091912716804	0.111661977954065	0.189415033526048	0.220536652225145
_____ASV1459	0.680283592167454	0.5474	0.0136554621848739	0.970164398475776	1.53274814314652	0.137	0.123068582271618	1	0.602236421725237	0.5854	0.749260703187885	1.71913340116105	0.0647	0.196208103799307	94	0.000713938483034904	-0.151447166993078	0.0717100179530734	0.130981333615635	0.261145405508254	0.020465833377443	0.16602006805273
_____ASV1569	0.390250774866159	0.7053	0.00909971912419309	1	0.69315300084531	0.7155	0.0646507120448089	1	0.399472872843005	0.7006	0.754911162911872	0.758799504382543	0.7268	0.328482900208109	66.5	0.000505073501295969	0.0201512905207985	0.201868366206739	-0.124938001228951	0.108236359777175	0.104786710708152	0.22113799518618
_____ASV1603	0.0600343053173242	0.936	0.00134498991257566	1	0.831903945111492	0.5905	0.0745508694399077	1	0.0585858585858587	0.9425	0.803583968543913	1.18165784832451	0.2902	0.328482900208109	61	0.000463300504948182	-0.03898784543512	0.148604653344427	0.0487348067938999	0.214188572511155	-0.00974696135878006	0.184935588956366
_____ASV1721	1.32911392405063	0.2939	0.0312599681020733	0.867113051470588	0.843128390596747	0.5858	0.0793195108984585	1	1.40368784985183	0.2596	0.734889928602852	0.747142857142857	0.7402	0.328482900208109	45	0.000341779061027348	0.153810366753307	0.218269489312224	0.0922862200519842	0.210351904875966	-0.246096586805291	0.0849205388542837
_____ASV2036	0.139760410724473	0.8846	0.00322357817177067	1	0.902738163148889	0.5291	0.0832867339890136	1	0.140679140679141	0.88	0.78722747053761	0.946693719450338	0.5013	0.328482900208109	36.5	0.000277220793944404	0.0114066944835912	0.16340483692126	-0.074143514143343	0.172861359877241	0.0627368196597517	0.213041995308742
_____ASV2105	0.755395683453237	0.5346	0.0176100628930818	0.967516038266742	0.935251798561151	0.5016	0.0872117400419287	1	0.779769526248398	0.4693	0.737485417416059	0.770811921891059	0.7049	0.328482900208109	15	0.000113926353675783	-0.061087283328745	0.145269264169224	-0.12217456665749	0.134698068748485	0.183261849986235	0.247488651346607
_____ASV2242	2.2593984962406	0.096	0.0512711141443439	0.672771241830065	0.750939849624059	0.7292	0.0681624296195188	1	2.35082276773671	0.0832	0.591275717800507	0.953290407071917	0.5209	0.328482900208109	44	0.000334183970782295	-0.149377686253942	0.0606503495170469	0.318239418541006	0.302473734408171	-0.168861732287065	0.0434171582061359
_____ASV2989	0.306324110671937	0.8197	0.00712971481140754	1	0.380434782608697	0.9755	0.0354185832566698	1	0.312369701181376	0.8168	0.776969035328573	0.794768611670021	0.709	0.328482900208109	32	0.000243042887841669	-0.117302337979041	0.0883145734491971	0.042655395628742	0.262736653558012	0.0746469423502985	0.157287876005126
_____ASV3088	3.1715210355987	0.0463	0.0698876805134605	0.559044943820225	0.72411003236246	0.6822	0.0638259939383135	1	3.26854514088558	0.0404	0.547585893342895	1.3327859879584	0.1958	0.328119498759368	31	0.000235447797596617	0.345226699746735	0.246330992931173	-0.292114899785699	0.0878340363084341	-0.0531117999610362	0.163571529234656
_____ASV353	2.65477756836528	0.0767	0.0475079108260191	0.63455412371134	0.581371572845916	0.7906	0.0416151607858485	1	0.0055624539406605	0.9957	0.811532794174814	1.56188508461236	0.1062	0.251222265190346	694.5	0.00527479017518873	0.304791985424868	0.204440321046329	-0.180617472844366	0.174721510387483	-0.124174512580502	0.158478373421724
_____ASV3976	1.77777777777778	0.2017	0.0420499342969776	0.799977025392987	0.527777777777776	0.8837	0.0499342969776608	1	1.90946502057613	0.1475	0.669351691837586	0.682539682539683	0.819	0.334366751076149	7	5.31656317153652e-05	-0.144192081621684	0.108144061216263	-0.144192081621684	0.108144061216263	0.288384163243369	0.273142663596692
_____ASV565	0.56110183639399	0.5859	0.0122982011913997	0.982266701461378	1.59887312186978	0.1296	0.140176075406525	1	1.8394518004963	0.1624	0.679709904113039	0.998100924592221	0.4581	0.328482900208109	413	0.00313677227120655	0.151993051700207	0.232145453362862	-0.106260629064746	0.180691894903937	-0.0457324226354604	0.120414643327428
_____ASV79	1.16985560689784	0.3159	0.0271001943083971	0.871585924713584	0.815999185561822	0.5986	0.0756118493729639	1	0.0305677419743595	0.9707	0.810586896590635	0.692715130610915	0.7838	0.330111916681568	5500.5	0.0417767938929095	0.108426699449321	0.202018646943221	0.122934497262963	0.167039033675715	-0.231361196712285	0.17553620527551
_____ASV855	1.68214808301889	0.1977	0.0379999091174276	0.799977025392987	0.748883099354681	0.762	0.067669404382006	1	1.3360440408548	0.275	0.736224542366911	1.05406402087916	0.3849	0.328482900208109	952	0.00723052591328967	-0.127019579013797	0.059431512458187	0.273904779389942	0.304920625707969	-0.146885200376145	0.0436212206941658
_____ASV920	2.4229217110573	0.0112	0.0546553544769326	0.382468085106383	0.870258272800644	0.6827	0.07852383206496	1	2.24583921881717	0.0147	0.43697114194729	0.943751574703955	0.6382	0.328482900208109	164	0.00124559480018856	-0.131536552832789	0.0436499959339086	-0.195183271945429	0.0433287995469114	0.326719824778219	0.304835961820062
_____ASV989	1.61802165145404	0.2029	0.0342900200184439	0.799977025392987	0.810735512630013	0.5893	0.0687262421556939	1	0.780180646832205	0.4634	0.737485417416059	0.872378056348518	0.5886	0.328482900208109	206	0.00156458859048075	-0.242885244947434	0.154884937682463	0.202797388985236	0.190568146623208	0.040087855962198	0.196177110062151
__o:Onygenales	0.754560538953283	0.4821	0.0172314382093158	0.945016265060241	0.876889768807639	0.5388	0.0800999844945537	1	1.88945259836118	0.1566	0.679709904113039	0.733516909998153	0.7428	0.328482900208109	5663	0.0430109960577304	-0.0923037859049342	0.153542601001801	-0.0923037859049342	0.135441507389774	0.184607571809868	0.242108161790837
_____ASV238	1.40592718063576	0.2585	0.0261054808118105	0.840312436804853	0.250394103255878	0.9818	0.0185974310703089	1	1.34183598929386	0.2679	0.734889928602852	1.56911914774816	0.0909	0.234332374674237	1404.5	0.0106673042491758	-0.120970998283863	0.198233537129984	-0.106090738813866	0.119944520189037	0.227061737097729	0.214348003787115
_____ASV3266	0.407129455909944	0.7286	0.00935647299773635	1	0.974671669793621	0.4546	0.0895979303654199	1	0.410850688777176	0.7157	0.757804840322293	0.859019029750735	0.6132	0.328482900208109	27.5	0.000208864981738935	-0.1154316694624	0.11329430741952	0.120048936240896	0.269051695320931	-0.00461726677849598	0.126953847097577
_____ASV3795	0.619047619047619	0.6558	0.0146975692481628	1	0.797619047619048	0.6304	0.0757490107405314	1	0.648881239242684	0.5727	0.748666405559536	0.65986394557823	0.8484	0.338690351540265	11	8.35459926955739e-05	-0.118216973446088	0.0985657660134597	-0.0472867893784352	0.156401763006404	0.165503762824523	0.25810576210742
_____ASV968	0.0660132603055638	0.9335	0.00155570123742787	1	0.460219083309311	0.9022	0.043383004813163	1	0.116975221997311	0.8994	0.793714368633666	0.361867571383031	0.9914	0.369482844463835	218.5	0.0016595272185439	-0.0531498576961934	0.151659104877506	0.012829275995633	0.21264301142414	0.0403205817005607	0.18417972126842
___f:Gymnoascaceae	1.26918197969976	0.2909	0.0299076256972475	0.86381961147086	0.492765694002272	0.8657	0.0464470884975869	1	0.898068274700203	0.4251	0.737485417416059	0.456291889630292	0.9637	0.362323787839933	1687.5	0.0128167147885255	-0.0538424389189023	0.16887066542812	0.232320153113042	0.211595396078466	-0.178477714194139	0.161088241528444
_____ASV1039	0.878610451580184	0.531	0.0198898660310676	0.965724957555178	0.87140683709458	0.6418	0.0789071662746356	1	0.772199995721104	0.6074	0.75252411129941	0.96882821975073	0.5615	0.328482900208109	178.5	0.00135572360874181	-0.0374822505800234	0.0780520340641083	0.187411252900117	0.296087678357841	-0.149929002320094	0.0806480430312371
_____ASV1384	1.07204861111111	0.389	0.0248941745615803	0.915171919770774	0.924207899305555	0.5942	0.0858445877847208	1	1.11054263565891	0.3645	0.737485417416059	0.802889245585873	0.7929	0.330214965217234	88	0.000668367941564591	-0.141185187551002	0.0475179638803963	-0.0776518531530509	0.0680012646190957	0.218837040704053	0.304745920809322
_____ASV1625	NA	NA	NA	NA	NA	NA	NA	NA	NA	NA	NA	NA	NA	NA	0	0	NA	NA	NA	NA	NA	NA
_____ASV1717	0.587454764776838	0.5629	0.0130379492671173	0.975611948331539	0.991556091676722	0.4462	0.088026236530353	1	0.57464295886398	0.5759	0.748748340876978	1.25253073922276	0.2471	0.328482900208109	77.5	0.000588619493991543	0.0909575852683966	0.190997486582948	-0.160085350072378	0.147012857888195	0.0691277648039814	0.207056183402904
_____ASV1730	0.996948118006102	0.4101	0.022571543732366	0.922509460406447	1.10291624279417	0.3176	0.0998829197136332	1	1.00453608247422	0.4004	0.737485417416059	0.994085532302092	0.4479	0.328482900208109	57	0.000432920143967974	-0.182978477431116	0.0423860449681645	2.40557357020221e-17	0.161154717907396	0.182978477431116	0.268742232786995
_____ASV2039	1.68478260869565	0.1919	0.0382042253521126	0.799977025392987	0.345496894409939	0.9578	0.0313380281690142	1	1.72789676002197	0.1909	0.689289798529961	1.07840649581324	0.3789	0.328482900208109	50	0.000379754512252608	0.00933006314272639	0.191750233417176	0.23325157856816	0.231572558666067	-0.242581641710886	0.0894237121316466
_____ASV2099	2.09377421854818	0.1138	0.0406974554675437	0.689757062146893	1.52867476104366	0.1163	0.118853642309285	1	1.84544419581518	0.148	0.669351691837586	2.15623627141659	0.0116	0.0718140735322334	77	0.000584821948869017	-0.091606063206508	0.10716528306639	0.278341499742851	0.292422297870904	-0.186735436536343	0.0337690608733504
_____ASV2331	0.05567063697566	0.9322	0.00125518127152781	1	0.214267219057485	0.9918	0.0193239535291028	1	0.0546690048224464	0.9347	0.800302553707573	1.00953652489033	0.4095	0.328482900208109	62	0.000470895595193234	0.0493879614591102	0.19541018588444	-0.0303925916671447	0.130738707464796	-0.0189953697919655	0.216547215628406
_____ASV2392	0.442176870748299	0.6474	0.0100658149438637	1	0.158730158730157	0.9971	0.0144534778681118	1	0.442315213140393	0.6703	0.75252411129941	0.784989122552576	0.6927	0.328482900208109	39	0.000296208519557035	-0.101670141407843	0.15670000801263	0.135560188543791	0.193049190843898	-0.0338900471359477	0.198610791950527
_____ASV2676	0.459905660377359	0.6371	0.0103174603174603	1	1.18219339622642	0.3	0.106084656084656	1	0.453488372093023	0.6603	0.75252411129941	1.01078167115903	0.4393	0.328482900208109	30	0.000227852707351565	-0.137244230610903	0.103523052704025	0.102933172958178	0.207535692531458	0.0343110576527259	0.217842374499806
_____ASV4454	1.0458452722063	0.4006	0.0235142535029795	0.916947443181818	0.687679083094556	0.7727	0.061845707843453	1	1.04750123701138	0.3871	0.737485417416059	0.996725337699549	0.4479	0.328482900208109	9.5	7.21533573279956e-05	-0.126201035587259	0.113580932028533	-0.0883407249110814	0.10522263750918	0.214541760498341	0.275537543547838
_____ASV627	0.2325890770503	0.841	0.00547188795359933	1	0.583414230755403	0.8602	0.0549015859508918	1	0.336379438646307	0.7771	0.773064345262683	0.96559657337382	0.4809	0.328482900208109	435.5	0.00330766180172022	-0.0142275936834243	0.187695020919521	0.0963596117650102	0.236685551355883	-0.0821320180815858	0.10241880505048
_____ASV987	1.09397569886991	0.3449	0.0211982135874375	0.878231562252181	0.714801597416942	0.6715	0.0554034863858074	1	0.480048170146756	0.6307	0.75252411129941	1.52174991935283	0.1216	0.271554000621494	197.5	0.0015000303233978	0.201752890673149	0.196367611656012	-0.0706135117356022	0.165184349442159	-0.131139378937547	0.185159902469095
_____ASV992	1.3587095573698	0.2455	0.0268955268891961	0.83702518363064	2.19547368176215	0.0037	0.173836773641785	0.469153846153846	0.728165101203866	0.6252	0.75252411129941	2.04740679327852	0.0013	0.020438011625723	180.5	0.00137091378923192	-0.135495637208598	0.0765676925898925	0.229382377951564	0.298986903922237	-0.0938867407429657	0.0655109824594444
____g:Gymnoascoideus	1.69639032747946	0.1492	0.0383831753674551	0.752827371695179	0.869903819944706	0.6613	0.0787311041165108	1	1.73631334822196	0.1384	0.669351691837586	0.958839567988313	0.5615	0.328482900208109	66.5	0.000505073501295969	-0.187434298369979	0.00885516370251871	0.268606632309734	0.308120604242898	-0.0811723339397548	0.057927326625761
_____ASV1709	1.69639032747946	0.1587	0.0383831753674551	0.75903125	0.869903819944706	0.6605	0.0787311041165108	1	1.73631334822196	0.1364	0.669351691837586	0.958839567988313	0.5588	0.328482900208109	66.5	0.000505073501295969	-0.187434298369979	0.00885516370251871	0.268606632309734	0.308120604242898	-0.0811723339397548	0.057927326625761
____g:Gymnoascus	1.58991956313187	0.1728	0.0359399305222508	0.784163610719323	0.761567411999114	0.776	0.0688605398913211	1	1.62166967309914	0.1635	0.679709904113039	0.947676177033975	0.559	0.328482900208109	139	0.00105571754406225	0.266029878431009	0.303562152958195	-0.117784220984722	0.0627953123873334	-0.148245657446288	0.050289213814835
_____ASV1188	1.58991956313187	0.1823	0.0359399305222508	0.787009383378016	0.761567411999114	0.7895	0.0688605398913211	1	1.62166967309914	0.1747	0.680479291743154	0.947676177033975	0.5543	0.328482900208109	139	0.00105571754406225	0.266029878431009	0.303562152958195	-0.117784220984722	0.0627953123873334	-0.148245657446288	0.050289213814835
___f:Onygenaceae	1.52738412018785	0.2231	0.0344673243292781	0.816163450624291	0.937773256997264	0.5049	0.0846480844445939	1	0.985254030668047	0.4128	0.737485417416059	0.947478473713492	0.5224	0.328482900208109	1391	0.0105647705308676	0.0162123156915236	0.143419030830764	-0.233781592271771	0.106928226969789	0.217569276580247	0.258399339755548
_____ASV4699	1	1	0.0224719101123596	1	0.999999999999999	1	0.0898876404494381	1	1.00000000000001	0.5206	0.737485417416059	0.999999999999997	0.739	0.328482900208109	12	9.1141082940626e-05	0.210818510677892	0.316227766016838	-0.105409255338946	0	-0.105409255338946	0
_____ASV697	1.60595247216962	0.2017	0.029117268376908	0.799977025392987	1.30999813916832	0.2412	0.095005470093103	1	1.28048501487074	0.288	0.737485417416059	3.27968202799525	0.001	0.0183821169651473	352.5	0.00267726931138089	-0.176515297682455	0.153662026916571	-0.052534314786445	0.153379849154841	0.2290496124689	0.22843552885882
____g:Amauroascus	0.681037486931845	0.5508	0.015453829143685	0.970164398475776	0.588315826156224	0.9266	0.0533993058203212	1	0.68279333935716	0.551	0.741791301490923	0.938453441813828	0.569	0.328482900208109	183	0.00138990151484455	0.0694689326949993	0.15870889642396	-0.173672331737498	0.00289453886229164	0.104203399042499	0.274810934020099
_____ASV1123	0.666648738772658	0.5692	0.0151786506981629	0.9760112	0.571182703167859	0.9348	0.0520200953334375	1	0.670447798312029	0.5475	0.740523674684518	0.917165446289313	0.591	0.328482900208109	171	0.00129876043190392	0.0663010458242083	0.165150674246564	-0.171779982362722	0	0.105478936538513	0.271055984717033
_____ASV4558	0.552631578947367	0.7713	0.0128205128205128	1	0.585526315789472	0.9071	0.0543345543345542	1	0.564935064935079	0.6629	0.75252411129941	0.800751879699254	0.7416	0.328482900208109	12	9.1141082940626e-05	0.104244476433578	0.174219419739807	-0.156366714650367	0.0521222382167892	0.0521222382167891	0.260611191083946
____g:Auxarthron	1.05793450881612	0.3603	0.0221606648199446	0.894812116564417	1.61069129582983	0.1292	0.134957276231514	1	1.24832634674342	0.3032	0.737485417416059	2.80219780219781	0.0016	0.0230330140286183	201	0.00152661313925549	0.205581014738459	0.255605133526644	-0.0685270049128196	0.132939033107961	-0.137054009825639	0.130480148784433
_____ASV1079	0.134784862623121	0.8786	0.00295446152097952	1	1.15215137376879	0.3375	0.101019857390415	1	0.170692826486818	0.8593	0.785436462249292	1.53152513490486	0.1135	0.260295715758875	157	0.00119242916847319	-0.0212009947906892	0.192921922534427	0.0742034817674124	0.186300745408988	-0.0530024869767231	0.173406391527894
_____ASV3257	1.9406674907293	0.1435	0.0448507356091987	0.73938202247191	0.619592088998766	0.8832	0.0572775317811743	1	2.04262000897264	0.111	0.653313209750244	0.824209782800641	0.721	0.328482900208109	34	0.000258233068331774	0.297121253390968	0.308706472643056	-0.166387901898942	0.024773078759892	-0.130733351492026	0.0423943415033155
_____ASV4526	0.625	0.6278	0.0142857142857143	1	1.2109375	0.2297	0.110714285714286	1	0.630434782608696	0.644	0.75252411129941	0.892857142857143	0.5746	0.328482900208109	10	7.59509024505217e-05	0.168089167568789	0.262776947500977	-0.0840445837843943	0.126066875676591	-0.0840445837843943	0.126066875676591
____g:Myriodontium	1.12772810499445	0.3279	0.0233803568150568	0.871585924713584	1.17041217272764	0.3252	0.0970611767069247	1	0.474702823560785	0.668	0.75252411129941	1.06244296244296	0.3959	0.328482900208109	642.5	0.00487984548244602	0.00165531082620221	0.224666695346958	-0.187050123360855	0.143912363970283	0.185394812534653	0.169473226336396
_____ASV1209	0.229087335708143	0.8443	0.00508628271822945	1	0.891628792531631	0.5628	0.0791851038733475	1	0.222384408215293	0.8454	0.782702310514857	1.12744737905448	0.2984	0.328482900208109	119	0.000903815739161208	0.0649149298037944	0.245892738225019	0.0337557634979731	0.189732424259897	-0.0986706933017676	0.0729170636518252
_____ASV3284	2.75641025641026	0.0761	0.0556994818652849	0.63455412371134	1.23397435897436	0.2854	0.0997409326424868	1	2.56584362139918	0.0784	0.580041340416631	2.96825396825397	0.0026	0.0310657776710989	16	0.000121521443920835	0.126537749139922	0.209589003703601	-0.328998147763797	0.0759226494839532	0.202460398623875	0.216584991225514
_____ASV494	2.72914596009794	0.0698	0.058948195176228	0.621548476454294	0.944189231776199	0.4768	0.0815760709493732	1	3.77161317253333	0.0263	0.524807003158481	1.7650965523619	0.0579	0.187992111951989	507.5	0.00385450829936398	-0.0659897344527386	0.175821561623488	-0.257132413557222	0.116356871771053	0.323122148009961	0.227632104116848
___f:Onygenales_fam_Incertae_sedis	0.212232563897674	0.8163	0.00498393748901525	1	0.483853949782223	0.8674	0.0454501004980633	1	0.240263930461895	0.7916	0.775061877725358	0.751635119908795	0.7248	0.328482900208109	923	0.00701026829618315	0.0371523549111257	0.200551952088792	-0.0983108468417482	0.164136095830226	0.0611584919306223	0.18608400269028
____g:Arthropsis	2.77210884353741	0.0699	0.0631171345595353	0.621548476454294	0.683460884353741	0.7176	0.0622458857696031	1	4.45381062355658	0.0098	0.375429391752225	1.02377677343289	0.4371	0.328482900208109	110	0.000835459926955739	0.110695144790245	0.173051795495717	-0.345922327469517	0.0959680544593701	0.235227182679271	0.238086641491484
_____ASV962	2.77210884353741	0.0636	0.0631171345595353	0.614927710843373	0.683460884353741	0.7136	0.0622458857696031	1	4.45381062355658	0.0113	0.390753040395173	1.02377677343289	0.4397	0.328482900208109	110	0.000835459926955739	0.110695144790245	0.173051795495717	-0.345922327469517	0.0959680544593701	0.235227182679271	0.238086641491484
____g:Chrysosporium	0.0368761710100492	0.9648	0.000870432240971021	1	0.49325072389712	0.862	0.0465711402461332	1	0.0526509253849837	0.9532	0.80645676194112	0.972937434690694	0.4891	0.328482900208109	813	0.00617480836922741	0.0189948382468435	0.203000673032335	-0.0414432834476585	0.167320285284188	0.022448445200815	0.181671283470435
_____ASV1224	1.27611376793355	0.2797	0.0282443385978106	0.856202268431002	0.958343820790336	0.5024	0.0848444333026936	1	1.2643391521197	0.2932	0.737485417416059	1.12770675710932	0.3124	0.328482900208109	114	0.000865840287935947	0.204684559554662	0.293485609227549	-0.204684559554662	0.0401951481384242	1.85398571495021e-18	0.107981639380861
_____ASV1811	1.14493201483313	0.3338	0.0261541719610335	0.874385179153095	0.955655129789864	0.5237	0.0873217563179444	1	1.16826138958356	0.3225	0.737485417416059	0.917012822828244	0.6783	0.328482900208109	54	0.000410134873232817	0.225586909241975	0.302935633594548	-0.0877282424829901	0.061087450613939	-0.137858666758984	0.0641999542174648
_____ASV3225	1.09929078014184	0.3665	0.0253994264645637	0.900617444529457	0.656028368794328	0.8056	0.0606308889799264	1	1.13366960907946	0.358	0.737485417416059	0.825734549138805	0.6615	0.328482900208109	13	9.87361731856782e-05	0.22140251202096	0.273738097489254	-0.080510004371258	0.133144021711278	-0.140892507649701	0.0839085329846793
_____ASV3593	2.23661485319516	0.0693	0.0517948205179482	0.621377094972067	0.36917098445596	0.9873	0.0341965803419659	1	2.37614678899083	0.0622	0.580041340416631	0.811744386873922	0.7146	0.328482900208109	23	0.0001746870756362	0.308257554571218	0.296042042763026	-0.228707217907678	0	-0.07955033666354	0.0967440379904495
_____ASV453	1.3585478361148	0.2683	0.0315764320338636	0.851665019762846	0.425855109989338	0.9079	0.0395922309966141	1	1.72444012579927	0.1836	0.689289798529961	0.9766078878768	0.4853	0.328482900208109	609	0.00462540995923677	-0.249056616541498	0.120745620813845	0.142318066595142	0.208727587538295	0.106738549946356	0.202291638796863
__o:Phaeomoniellales	0.999999999999999	1	0.0224719101123595	1	1	1	0.0898876404494382	1	1	0.5184	0.737485417416059	1	0.7494	0.328482900208109	1	7.59509024505217e-06	0.210818510677892	0.316227766016838	-0.105409255338946	0	-0.105409255338946	0
_____ASV4804	0.999999999999999	1	0.0224719101123595	1	1	1	0.0898876404494382	1	1	0.5154	0.737485417416059	1	0.7379	0.328482900208109	1	7.59509024505217e-06	0.210818510677892	0.316227766016838	-0.105409255338946	0	-0.105409255338946	0
___f:Phaeomoniellaceae	NA	NA	NA	NA	NA	NA	NA	NA	NA	NA	NA	NA	NA	NA	0	0	NA	NA	NA	NA	NA	NA
____g:Aequabiliella	NA	NA	NA	NA	NA	NA	NA	NA	NA	NA	NA	NA	NA	NA	0	0	NA	NA	NA	NA	NA	NA
_____ASV4898	NA	NA	NA	NA	NA	NA	NA	NA	NA	NA	NA	NA	NA	NA	0	0	NA	NA	NA	NA	NA	NA
____g:Neophaeomoniella	NA	NA	NA	NA	NA	NA	NA	NA	NA	NA	NA	NA	NA	NA	0	0	NA	NA	NA	NA	NA	NA
_____ASV4424	NA	NA	NA	NA	NA	NA	NA	NA	NA	NA	NA	NA	NA	NA	0	0	NA	NA	NA	NA	NA	NA
_c:Geoglossomycetes	0.46862865317801	0.6771	0.0104395967119596	1	0.445636623748213	0.9332	0.0397096216841306	1	0.458913327030181	0.6819	0.754527093281455	1.12176390524616	0.3096	0.328482900208109	134.5	0.00102153963795952	0.0870215025899081	0.268859858682464	-0.142535219759332	0.0929094287740576	0.0555137171694241	0.142524055038928
__o:Geoglossales	0.46862865317801	0.6717	0.0104395967119596	1	0.445636623748213	0.9415	0.0397096216841306	1	0.458913327030181	0.6801	0.754527093281455	1.12176390524616	0.3069	0.328482900208109	134.5	0.00102153963795952	0.0870215025899081	0.268859858682464	-0.142535219759332	0.0929094287740576	0.0555137171694241	0.142524055038928
___f:Geoglossaceae	0.46862865317801	0.6711	0.0104395967119596	1	0.445636623748213	0.9382	0.0397096216841306	1	0.458913327030181	0.6806	0.754527093281455	1.12176390524616	0.3047	0.328482900208109	134.5	0.00102153963795952	0.0870215025899081	0.268859858682464	-0.142535219759332	0.0929094287740576	0.0555137171694241	0.142524055038928
_____ASV3286	0.753846153846154	0.5477	0.017250484069706	0.970164398475776	1.06153846153846	0.4668	0.0971659919028341	1	0.763567974207416	0.4795	0.737485417416059	0.885714285714284	0.6026	0.328482900208109	13	9.87361731856782e-05	0.0263870809642863	0.197903107232147	-0.171516026267861	0	0.145128945303575	0.247726676057274
____g:Geoglossum	0.315177332120806	0.7972	0.00706088606882353	1	0.516799885128989	0.9065	0.0463112633731948	1	0.309332706995279	0.7996	0.776576357831743	1.00175138319468	0.4392	0.328482900208109	121.5	0.000922803464773839	0.0879203129143289	0.269293837999966	-0.112342622057198	0.100822316330272	0.0244223091428691	0.137448970133936
_____ASV1166	0.693141425324865	0.5927	0.0152612992311615	0.986808609958506	0.532894353475904	0.935	0.0469321837642613	1	0.674154997703667	0.5986	0.751501269013817	1.16553363441883	0.2583	0.328482900208109	94.5	0.00071773602815743	0.170973387574634	0.291033082267922	-0.112201285595854	0.0815500740699967	-0.0587721019787805	0.0968863646231969
_____ASV1901	0.968289920724801	0.3723	0.021978021978022	0.906095454545455	0.996602491506228	0.4581	0.0904826167984062	1	0.977528089887637	0.3797	0.737485417416059	0.936741627568357	0.546	0.328482900208109	27	0.000205067436616409	-0.167407261440733	0.0332331315383572	-0.0239153230629618	0.168288512983894	0.191322584503695	0.265753757366249
_c:GS35	1.31119485294117	0.2797	0.0285626533166859	0.856202268431002	0.401911764705882	0.9168	0.0350204742596151	1	0.118443271520741	0.8938	0.793714368633666	1.05009891313226	0.4093	0.328482900208109	2348	0.0178332718953825	-0.0351521626143706	0.160096709274548	-0.185994986997556	0.206244837632761	0.221147149611927	0.176660789651661
_____ASV169	0.723573658436666	0.4815	0.0159817222482992	0.945016265060241	0.327633720114253	0.9554	0.0289460571317981	1	0.0385461999625814	0.9632	0.808706421339929	0.826444801777821	0.6446	0.328482900208109	2245.5	0.0170547751452646	0.012288003920498	0.165880060678289	-0.159744050966473	0.207122093287609	0.147456047045975	0.173920046860716
_____ASV615	3.66486850977748	0.022	0.0789376766864642	0.456264150943396	0.915855890569308	0.525	0.0789065539331378	1	3.67548013945708	0.0155	0.43697114194729	1.40369230769231	0.145	0.297682907897789	102.5	0.000778496750117847	-0.240072820037686	0.113280157731556	-0.151744140967217	0.095123192845121	0.391816961004903	0.268966170790887
_c:GS37	0.372175679106372	0.6907	0.00655720106811707	1	0.773610053313023	0.6271	0.0545195933282938	1	0.313831211043555	0.7354	0.762240324524341	0.432595573440643	0.9656	0.362581769076211	788	0.00598493111310111	0.0904345682448058	0.201236445887652	0.0147219064584566	0.181696185564626	-0.105156474703263	0.167685555252169
__o:GS37	0.372175679106372	0.6856	0.00655720106811707	1	0.773610053313023	0.628	0.0545195933282938	1	0.313831211043555	0.7265	0.758535962183282	0.432595573440643	0.9636	0.362323787839933	788	0.00598493111310111	0.0904345682448058	0.201236445887652	0.0147219064584566	0.181696185564626	-0.105156474703263	0.167685555252169
_____ASV4045	1.28571428571429	0.2774	0.0266666666666667	0.856202268431002	1.28571428571429	0.2409	0.106666666666667	1	1.19178082191781	0.323	0.737485417416059	1.53061224489795	0.1065	0.251222265190346	15	0.000113926353675783	0.198885785202351	0.268588223656139	2.77555756156289e-17	0.137638045568476	-0.198885785202351	0.0921250006859352
_____ASV4317	0.21875	0.8254	0.00499286733238231	1	0.921875000000005	0.5111	0.0841654778887308	1	0.218279569892473	0.8235	0.777360659746973	0.901785714285712	0.5615	0.328482900208109	16	0.000121521443920835	-0.0187795310847612	0.142296056313183	0.093897655423806	0.238795347657499	-0.0751181243390448	0.156578096425993
_____ASV619	0.853726829814638	0.4276	0.0178646237677423	0.929313473256601	0.757826062608499	0.6426	0.0634314256836923	1	0.742834508115134	0.4841	0.737485417416059	0.711182232567162	0.7641	0.329015715278422	407.5	0.00309499927485876	0.175313031844105	0.203197839335502	-0.146377871248476	0.171676294342053	-0.0289351605956289	0.172363592871835
_____ASV647	0.609670019410622	0.5529	0.0111809583909776	0.970164398475776	1.27360155284983	0.2646	0.0934281530383568	1	0.251671646037843	0.7845	0.77322678822049	1.7072755306942	0.0633	0.195434677656585	349.5	0.00265448404064573	-0.0538905424644378	0.198391714370887	0.146974206721194	0.197020729350237	-0.0930836642567561	0.151586975886034
_c:Lecanoromycetes	0.143258594993883	0.8681	0.00202475618395309	1	1.37555824665052	0.2231	0.0777662259332429	1	0.716016524935591	0.4942	0.737485417416059	1.03182837852377	0.4226	0.328482900208109	12632.5	0.0959449775206215	0.0314990614169596	0.195075175179472	0.0317819871183096	0.195237283700836	-0.0632810485352693	0.160996271466819
_____ASV3222	1.13207547169811	0.3733	0.0229885057471264	0.906424357034796	0.984669811320754	0.4474	0.0799808429118774	1	1.02352941176471	0.3897	0.737485417416059	1.677897574124	0.0626	0.193774181168871	18	0.000136711624410939	-2.22162060160384e-17	0.154307936794927	-0.184660815708795	0.0641519368385095	0.184660815708795	0.268366805887599
_____ASV3468	0.134560906515581	0.9951	0.00304878048780489	1	1.40049575070822	0.0949	0.126925545571246	1	0.133027522935779	0.9933	0.81114012522019	0.960237753638041	0.573	0.328482900208109	26	0.000197472346371356	0.00890727843875818	0.102776998477532	0.0623509490713069	0.293940188479018	-0.071258227510065	0.0708732531779379
_____ASV3683	1.91823899371069	0.077	0.0421416234887737	0.635398457583548	1.05345911949686	0.3957	0.092573402417962	1	1.91381175622069	0.1064	0.643095491075737	1.1455525606469	0.246	0.328482900208109	15	0.000113926353675783	-0.160058998909266	0	-0.128047199127413	0.0320117997818532	0.288106198036679	0.311388913748042
_____ASV739	2.1592116515925	0.1084	0.0492472603468454	0.676904854368932	0.601935237256071	0.8326	0.0549157120733885	1	2.80451247106557	0.0424	0.549375561743709	1.09144739670422	0.3356	0.328482900208109	291	0.00221017126131018	-0.235917827256414	0.0835100722921909	0.294897284070517	0.289380244508257	-0.0589794568141035	0.0809076903722464
_____ASV969	0.711203200914547	0.5227	0.0166425905862526	0.961713058419244	0.856066018862532	0.5795	0.0801298770782339	1	0.556464568334625	0.6203	0.75252411129941	0.909656371466541	0.5529	0.328482900208109	207	0.0015721836807258	-0.146585241377092	0.104886608179632	0.165872773137236	0.209122781795329	-0.0192875317601437	0.214156004459154
__o:Lecanorales	0.161633333850772	0.8448	0.00218562749426162	1	1.35874660565181	0.2282	0.0734926111661851	1	0.930400927645717	0.4042	0.737485417416059	0.793039075024549	0.6786	0.328482900208109	11354	0.0862346546423223	0.0541050930391447	0.202268770446947	0.0052970021157205	0.188495394769049	-0.0594020951548651	0.160100262482626
_____ASV174	0.551175584288167	0.586	0.00876401849469764	0.982266701461378	1.46571358491888	0.1857	0.0932228591565678	1	0.708286181903204	0.496	0.737485417416059	0.45931992166637	0.9554	0.36056470172224	2362	0.0179396031588132	-0.127801737236859	0.206967579356141	0.0912869551691851	0.181639920926246	0.0365147820676741	0.159917671874174
_____ASV253	0.600442435816561	0.553	0.0113571866670535	0.970164398475776	0.649319927758527	0.741	0.0491267584454621	1	0.134689105314876	0.8805	0.78722747053761	0.609083647211804	0.8648	0.342604628264211	1521.5	0.0115559298078469	-0.149383099505967	0.17216565739692	0.0642029491493732	0.205890987579808	0.0851801503565942	0.170601615113715
_____ASV3475	0.639344262295082	0.6756	0.0148656375071469	1	0.844262295081967	0.6077	0.0785210596531351	1	0.656413232733599	0.6369	0.75252411129941	0.78688524590164	0.72	0.328482900208109	27	0.000205067436616409	0.166447349505933	0.273047866031942	-0.0475563855731238	0.143826044567111	-0.11889096393281	0.0744113210758521
_____ASV399	4.673329871928	0.0131	0.0853826278249321	0.389361111111111	2.02435036839243	0.0542	0.147941068855392	0.967863636363636	1.43373957936609	0.2465	0.72788192901508	1.32767741992086	0.2026	0.328482900208109	784	0.0059545507521209	0.343732295131458	0.217568738564119	-0.366896862846839	0.133358226291488	0.023164567715381	0.168652700450304
_____ASV436	7.53528808604402	9e-04	0.125315538317667	0.0996206896551724	1.5829460915854	0.1358	0.105300680918764	1	6.67165733461045	2e-04	0.104200810772046	1.7903533052629	0.0476	0.169979873246168	603.5	0.00458363696288898	0.453652914339107	0.250397132190894	-0.404404581258452	0.0741658396219731	-0.0492483330806547	0.14587638420734
_____ASV606	1.06086956521739	0.3569	0.0232875218150087	0.893769588828549	1.18302277432712	0.3139	0.103875799883653	1	0.422043729440071	0.664	0.75252411129941	0.695809391717852	0.7871	0.330111916681568	363	0.00275701775895394	-0.197874467348338	0.164232407445342	0.0269828819111371	0.202287167518023	0.170891585437201	0.178953016354982
_____ASV644	0.00969214415240626	0.9918	0.000228257548145773	1	0.97864601788357	0.4533	0.0921915056285121	1	0.0145443775298648	0.9894	0.810586896590635	0.735610193911051	0.7719	0.329015715278422	429	0.00325829371512738	0.0165242253673686	0.17485011807177	-0.0198290704408422	0.153792581125473	0.00330484507347373	0.219204877434229
_____ASV96	0.731272207091116	0.4925	0.0105995407862992	0.947228879568604	1.20059463960789	0.3103	0.0696088363645434	1	1.23699750274941	0.2901	0.737485417416059	1.42063480880429	0.156	0.305534372905836	5264	0.0399805550499546	0.035796947792051	0.211637715095165	0.10359879382191	0.186438306354201	-0.139395741613961	0.147189555365621
__o:Lecanoromycetes_ord_Incertae_sedis	0.952460984393756	0.3894	0.020442710681793	0.915171919770774	0.921548619447779	0.5046	0.0791169491045042	1	0.282322414499484	0.7527	0.766498568145092	1.08000333000333	0.3925	0.328482900208109	650.5	0.00494060620440644	0.121313877456226	0.162000453759924	-0.199529403710898	0.177483101468658	0.0782155262546719	0.206065975949401
___f:Lecanoromycetes_fam_Incertae_sedis	0.952460984393756	0.3933	0.020442710681793	0.915171919770774	0.921548619447779	0.5066	0.0791169491045042	1	0.282322414499484	0.7558	0.766498568145092	1.08000333000333	0.3835	0.328482900208109	650.5	0.00494060620440644	0.121313877456226	0.162000453759924	-0.199529403710898	0.177483101468658	0.0782155262546719	0.206065975949401
_____ASV1042	0.878923766816143	0.4268	0.0199501246882793	0.929313473256601	0.811659192825112	0.5985	0.073693317726093	1	0.162578836720393	0.8601	0.785579253553325	0.628213726805275	0.848	0.338643812539745	139	0.00105571754406225	0.184449240058947	0.173396826577351	-0.156072433896032	0.159509414243033	-0.0283768061629149	0.21153785252533
_____ASV428	0.678092399403874	0.5187	0.0153587016327481	0.960777264858627	0.829359165424739	0.5866	0.0751394941417524	1	0.5104662226451	0.6098	0.75252411129941	0.681372453834057	0.7876	0.330111916681568	419.5	0.00318614035779938	0.0730811366467822	0.16418351499029	-0.173567699536108	0.183533824799846	0.100486562889326	0.200216836482688
____g:Sarea	0.183574879227053	0.8272	0.00382255306307212	1	0.799516908212561	0.6023	0.0665928980987829	1	1.46746987951807	0.2294	0.724669274914684	0.525058124515629	0.9213	0.353161335707206	92	0.0006987483025448	-0.0797900429219767	0.160651248935283	0.0698162875567297	0.212376312297877	0.00997375536524715	0.176054781191502
_____ASV1563	0.130609511051574	0.8806	0.00248970602317342	1	1.21064969859344	0.2965	0.0923106387053529	1	0.102707643093796	0.9097	0.794605411678552	1.06643087805628	0.3995	0.328482900208109	70.5	0.000535453862276178	0.0505641826785638	0.168547275595212	0.0168547275595213	0.207987517059335	-0.0674189102380849	0.174290462008675
_____ASV3431	0.424528301886793	0.7352	0.00980392156862745	1	0.719339622641511	0.714	0.0664488017429195	1	0.430693069306927	0.7068	0.754911162911872	0.828840970350402	0.6455	0.328482900208109	12	9.1141082940626e-05	-0.139247902007562	0.139247902007562	0.0696239510037811	0.175851278502184	0.0696239510037811	0.225792538191051
_____ASV4616	0.90717299578059	0.4383	0.0195055568156044	0.937948412698413	1.54008438818565	0.1382	0.132456339305965	1	0.86537126995142	0.4639	0.737485417416059	1.49509803921568	0.1101	0.25590405355655	9.5	7.21533573279956e-05	-0.194691527052102	0.0898576278702009	0.0748813565585008	0.213686888160463	0.119810170493601	0.215793825385471
__o:Ostropales	0.514264813460132	0.9167	0.0114281998553187	1	1.21653255303584	0.1479	0.108137105885604	1	0.502873634098818	0.8867	0.78996972393616	1.10331146039982	0.3495	0.328482900208109	71	0.000539251407398704	0.147425749793185	0.305478259061834	-0.0481968797400798	0.0729949611144698	-0.0992288700531055	0.0498450374442962
_____ASV1884	0.77789457876558	0.6894	0.017188601766975	1	1.27158732542424	0.0805	0.112389564063213	0.993397727272727	0.760780937428791	0.6886	0.754911162911872	1.14574090505767	0.2629	0.328482900208109	55	0.000417729963477869	0.177578685741017	0.308774563423876	-0.045826757610585	0.0695684716038857	-0.131751928130432	0.0189465857625746
_____ASV4022	0.339805825242718	0.686	0.00718317085684966	1	2.03883495145631	0.0421	0.172396100564392	0.954769230769231	0.314728682170541	0.7425	0.764255650942392	1.40083217753121	0.1588	0.305534372905836	11	8.35459926955739e-05	-0.112625785611095	0.0939040013292827	0.0901006284888758	0.239737800783117	0.0225251571222189	0.187808002658565
___f:Stictidaceae	1	1	0.0224719101123595	1	1	1	0.0898876404494384	1	0.999999999999993	0.5093	0.737485417416059	1	0.7409	0.328482900208109	5	3.79754512252608e-05	-0.105409255338946	0	-0.105409255338946	0	0.210818510677892	0.316227766016838
____g:Cryptodiscus	1	1	0.0224719101123595	1	1	1	0.0898876404494384	1	0.999999999999993	0.5179	0.737485417416059	1	0.7479	0.328482900208109	5	3.79754512252608e-05	-0.105409255338946	0	-0.105409255338946	0	0.210818510677892	0.316227766016838
_____ASV4667	1	1	0.0224719101123595	1	1	1	0.0898876404494384	1	0.999999999999993	0.5175	0.737485417416059	1	0.7354	0.328482900208109	5	3.79754512252608e-05	-0.105409255338946	0	-0.105409255338946	0	0.210818510677892	0.316227766016838
_c:Leotiomycetes	1.41787376796944	0.2545	0.0292182191837079	0.840312436804853	0.882737662519278	0.5496	0.0727625352492115	1	0.763822552072036	0.485	0.737485417416059	1.29739045562037	0.2119	0.328482900208109	496179.5	3.76852808024486	0.0372501443599954	0.146668364102026	0.187043784273046	0.223368341834346	-0.224293928633043	0.167047403973212
_____ASV1014	0.233439752241487	0.9792	0.00535424460141438	1	1.07230113364813	0.3961	0.0983784895382638	1	0.234163408326409	0.9529	0.80645676194112	0.873129602271761	0.6525	0.328482900208109	203.5	0.00154560086486812	0.0507526515637419	0.223150838540556	-0.102902165097128	0.0471178149412947	0.0521495135333862	0.223012852275596
_____ASV1535	1.34979702300406	0.2607	0.0282377919320594	0.84238376753507	1.34133964817321	0.1636	0.112243453644728	1	1.26403757920035	0.2955	0.737485417416059	1.55570568726201	0.0605	0.19136317278625	60	0.00045570541470313	0.0177463451775871	0.12544233180036	0.195209796953457	0.284800767502687	-0.212956142131044	0.050625103848424
_____ASV1859	0.798841059602649	0.472	0.017259881953139	0.945016265060241	1.77669701986755	0.0788	0.153550348774817	0.993397727272727	0.76399126399126	0.4885	0.737485417416059	1.28996960486322	0.2133	0.328482900208109	46	0.0003493741512724	0.152942027374282	0.239530789730791	0.0132993067281985	0.187577296846147	-0.166241334102481	0.0892913375904257
_____ASV1868	0.155737704918033	0.9859	0.00366229760986893	1	0.755122950819671	0.7992	0.0710292983808788	1	0.159895531050497	0.9772	0.810586896590635	0.724030000590563	0.8398	0.33746034812873	56	0.000425325053722921	0.0780995900166202	0.292923953634602	-0.0683371412645427	0.0886996367241393	-0.00976244875207754	0.0908412547845959
_____ASV1904	1.86666666666667	0.1656	0.0435120435120435	0.774892128279883	0.338888888888888	0.9499	0.0315980315980315	1	1.97887896019496	0.1431	0.669351691837586	0.997536945812808	0.456	0.328482900208109	33	0.000250637978086722	0.2880688858306	0.225722638588599	-0.0960229619435332	0.156720332096052	-0.192045923887066	0.149451150793754
_____ASV196	2.1592095703598	0.0644	0.0396763647195197	0.61680523255814	1.83965344162659	0.0247	0.135217557219947	0.8346	1.36966691517948	0.2281	0.722877279108994	1.51700723864799	0.0446	0.165496140006093	2370	0.0180003638807736	-0.13943106953028	0.0724169883379821	-0.140694795235993	0.0922730328927223	0.280125864766273	0.290656964942796
_____ASV1978	0.372790161414297	0.6889	0.00802150093032872	1	1.15103766333589	0.3362	0.0990696712838536	1	0.351756908840816	0.7116	0.756357819942102	1.69613773848301	0.068	0.203122392464878	42.5	0.000322791335414717	-0.121493852552029	0.150964949017925	0.0319720664610603	0.211945690039442	0.0895217860909689	0.183757636280444
_____ASV200	0.229178127902887	0.9087	0.00526786147399373	1	0.95094853942515	0.5086	0.087433564807041	1	0.322551966056048	0.8972	0.793714368633666	1.05560384696823	0.4127	0.328482900208109	1764	0.013397739192272	-0.0808190965530152	0.111748540411111	-0.0135830414374816	0.10661814872546	0.0944021379904967	0.279114292860968
_____ASV24	0.289257040220584	0.7531	0.00532623108681291	1	1.02308742823738	0.4297	0.075354433007403	1	2.43649868363973	0.0948	0.62432817511857	1.36703169816784	0.183	0.318739477114325	18195.5	0.138196464553847	0.0864701977358479	0.141591428337947	0.00464762024605699	0.235893639886261	-0.0911178179819045	0.16143122789308
_____ASV2970	1	1	0.0224719101123595	1	0.999999999999999	1	0.0898876404494382	1	0.999999999999999	0.5145	0.737485417416059	0.999999999999997	0.744	0.328482900208109	4	3.03803609802087e-05	-0.105409255338946	0	0.210818510677892	0.316227766016838	-0.105409255338946	0
_____ASV313	1.29433860860815	0.2843	0.0242919562973343	0.857709586466165	2.09056110780771	0.0321	0.156941371384669	0.895563025210084	1.63624085826845	0.1884	0.689289798529961	2.36187014368672	0.0055	0.0486785690002974	896	0.00680520085956674	0.0257526057379422	0.117052692634588	0.175632771132766	0.282351035396239	-0.201385376870708	0.0799397981292722
_____ASV3303	0.556818181818182	0.9009	0.0126877265665458	1	1.08238636363636	0.2838	0.0986535473847746	1	0.559008654602676	0.8503	0.782702310514857	0.912337662337661	0.7	0.328482900208109	14	0.00010633126343073	0.14709434216665	0.305503633730734	-0.124464443371781	0.0339448481923038	-0.0226298987948692	0.0807229074616844
_____ASV3430	NA	NA	NA	NA	NA	NA	NA	NA	NA	NA	NA	NA	NA	NA	0	0	NA	NA	NA	NA	NA	NA
_____ASV3738	0.155096011816837	0.9039	0.00364298724954457	1	0.782865583456425	0.6427	0.0735536473241391	1	0.159049360146254	0.8799	0.78722747053761	0.724836463388901	0.7654	0.329015715278422	19.5	0.000148104259778517	0.0277842823505815	0.153400338266876	0.0555685647011631	0.242272701320564	-0.0833528470517447	0.140351172353034
_____ASV4589	NA	NA	NA	NA	NA	NA	NA	NA	NA	NA	NA	NA	NA	NA	0	0	NA	NA	NA	NA	NA	NA
_____ASV673	0.54317548746518	0.5979	0.01206677146493	0.989446961894954	1.31705454218708	0.2471	0.117034708186741	1	1.81704700015112	0.1651	0.679709904113039	3.27188297193877	2e-04	0.00702845648667396	277.5	0.00210763754300198	-0.0933018885573272	0.118630818180807	0.153281674058466	0.232238069391954	-0.059979785501139	0.181814855901692
__o:Helotiales	1.30714214459691	0.2822	0.029055014420466	0.856202268431002	0.738826870555435	0.655	0.0656902555454999	1	0.225131766877854	0.8064	0.77678719009919	0.991311074592375	0.462	0.328482900208109	441713	3.35485009741273	0.0816914113613909	0.160290080860855	0.154328976009056	0.207488978143783	-0.236020387370448	0.17487701370545
_____ASV1010	0.480647081293807	0.7147	0.0110355926162187	1	1.02587792159337	0.4425	0.0942160787595184	1	0.485405010758112	0.7056	0.754911162911872	0.883887361525085	0.6189	0.328482900208109	169.5	0.00128736779653634	0.10438550989453	0.250810203253801	-0.142731207406806	0.0515239642094626	0.0383456975122763	0.188704650686176
_____ASV1037	1.90656565656566	0.1485	0.0411700553088728	0.752827371695179	1.20686026936027	0.2581	0.104242943574563	1	1.96966371762339	0.1376	0.669351691837586	1.51643596706184	0.0776	0.217651168948833	174	0.00132154570263908	0.281238215601979	0.297031107995489	-0.0988134271033981	0.073138450594642	-0.182424788498581	0.0671601754472455
_____ASV1096	0.275590551181102	0.7734	0.00581699258802557	1	0.808991617983236	0.6089	0.0683027516787519	1	0.0551812805348426	0.9513	0.806065764733692	1.49956884162116	0.1161	0.263727463265179	90.5	0.000687355667177221	0.105578657886208	0.198924342305485	-0.0364064337538647	0.212143096597445	-0.069172224132343	0.130874716899535
_____ASV118	0.886674762307061	0.4221	0.0188211395252391	0.926577580314422	0.822311398530696	0.5951	0.0698196823587091	1	1.49536340286604	0.2338	0.72788192901508	1.40455203204775	0.1651	0.306792672179593	3884	0.0294993305117826	-0.165733116470923	0.110537548872602	0.16840850237827	0.239742579496174	-0.00267538590734718	0.175152549226473
_____ASV1196	1.00057191878753	0.4241	0.0225270321166332	0.927600408441116	0.648126965970833	0.8377	0.0583681260844233	1	1.06365701985171	0.3973	0.737485417416059	0.968042571274046	0.5239	0.328482900208109	129.5	0.000983564186734256	-0.199828206867521	0.0637131526052917	0.0410361496245803	0.130369422386585	0.158792057242941	0.280960511413979
_____ASV120	0.117032858463694	0.8953	0.00289288873091618	1	0.613737439037265	0.7722	0.06068292766456	1	0.311052429554153	0.7439	0.764255650942392	0.47248849095639	0.9539	0.360226166007746	3740.5	0.0284094350616176	-0.00887387836498832	0.165570488892484	-0.0606173381270331	0.168510398604473	0.0694912164920216	0.214926894903278
_____ASV1211	0.457972805933251	0.6527	0.0108935344447385	1	0.279511742892459	0.9793	0.0265943371262238	1	0.231971449667733	0.8116	0.776969035328573	0.780665207259373	0.698	0.328482900208109	108	0.000820269746465634	0.113235693091356	0.175182056237025	-0.137500484468075	0.139649314058014	0.0242647913767191	0.225818003662272
_____ASV122	1.65415690141532	0.1978	0.0342290296085508	0.799977025392987	1.00449841782592	0.436	0.0831432763266583	1	1.44149890347355	0.2474	0.72788192901508	1.64677798218218	0.0714	0.208585341895473	4033.5	0.0306347965034179	0.248392326527871	0.267027536905749	-0.191270746211357	0.0826257386345504	-0.057121580316514	0.143758624223432
_____ASV126	1.46827956313095	0.2497	0.0332772496062466	0.837143899895725	0.973284979976535	0.4666	0.0882345515934998	1	1.13520519525579	0.3248	0.737485417416059	0.847551387323947	0.6229	0.328482900208109	3779	0.0287018460360521	0.225248222487821	0.202931425970559	-0.00628182293790727	0.16662589815097	-0.218966399549913	0.173058581436009
_____ASV1269	1.45723607550687	0.1684	0.0329943145092142	0.777133620689655	0.883943136797948	0.6939	0.0800559315102826	1	1.48422362214177	0.1685	0.679709904113039	0.952325465259516	0.6089	0.328482900208109	97.5	0.000740521298892587	-0.145478248058473	0.0178533890344789	-0.109108686043855	0.0415739588070899	0.254586934102328	0.311249791283479
_____ASV1271	1.01900798560342	0.4088	0.0239554207071608	0.922002105263158	0.5852828703183	0.8406	0.0550366536445423	1	1.06763648184645	0.39	0.737485417416059	0.732772724298147	0.7681	0.329015715278422	123	0.000934196100141417	-0.0767013150471325	0.16195198626141	-0.138062367084839	0.117632637815059	0.214763682131971	0.244504305152265
_____ASV1386	0.0517875041764114	0.9615	0.00118185284025924	1	0.902209321750752	0.5446	0.082357987037743	1	0.0514714302072601	0.962	0.808135923594876	0.948652082642802	0.5124	0.328482900208109	100	0.000759509024505217	0.0477586773379104	0.260737568877915	-0.0173667917592401	0.151839609678077	-0.0303918855786702	0.105539573128043
_____ASV141	0.423411967286415	0.7014	0.00982794291298918	1	0.839889686256976	0.5931	0.0779797315852276	1	0.768954989229534	0.5262	0.737485417416059	0.737523490556832	0.7715	0.329015715278422	3025.5	0.0229789455364053	0.114323812163066	0.239500819869629	-0.126268091045774	0.0764566175116477	0.0119442788827084	0.195159437977395
_____ASV143	1.26237702011188	0.2972	0.0277608044889155	0.871585924713584	0.526333372992683	0.8695	0.0462981744149503	1	1.46274709966146	0.2433	0.72788192901508	0.837796729467574	0.6435	0.328482900208109	3110.5	0.0236245282072348	-0.166342442808873	0.112549578238655	-0.0597489326986174	0.111168899518999	0.22609137550749	0.272824156559684
_____ASV152	0.997205430886466	0.4968	0.0223104044698491	0.948869125520523	1.01747991469891	0.1954	0.0910560160776532	1	0.998803503060086	0.4839	0.737485417416059	1.01653734698425	0.7462	0.328482900208109	3019	0.0229295774498125	-0.106004157468715	0.00465179522560726	-0.104052388186476	0.00643432634305594	0.210056545655191	0.316154206183122
_____ASV153	1.09631639583939	0.3573	0.023136232774711	0.893769588828549	1.18571663998886	0.3095	0.100091602357643	1	0.421257980577845	0.6928	0.754911162911872	1.12317310782941	0.315	0.328482900208109	5207	0.0395476349059866	0.213892208359806	0.232493680757403	-0.109463580041156	0.152070376488853	-0.10442862831865	0.150842068262286
_____ASV157	1.69417750266328	0.18	0.0337289139256917	0.787009383378016	1.40301739269364	0.1661	0.111729149513604	1	2.56749827035965	0.0516	0.550897729081719	0.905484383911522	0.5849	0.328482900208109	2721.5	0.0206700381019095	0.249245371926475	0.283446397315003	-0.183263804242431	0.106206173442044	-0.0659815676840435	0.085010646515156
_____ASV1588	0.769230769230769	0.4902	0.0155086848635236	0.946206855081179	1.53846153846154	0.1351	0.124069478908189	1	0.685255198487714	0.5381	0.737769161532079	1.81079211345555	0.0456	0.167130658542014	62	0.000470895595193234	0.0875681624302399	0.182789837197996	-0.17513632486048	0.123797372098851	0.0875681624302399	0.227978981526363
_____ASV1599	0.405660377358495	0.6846	0.00914504466184612	1	1.32547169811321	0.24	0.119523606975755	1	0.472169632714882	0.6424	0.75252411129941	0.841269841269843	0.6273	0.328482900208109	64	0.000486085775683339	0.0512728481528109	0.157591221772401	0.0820365570444976	0.243978811362714	-0.133309405197309	0.130394284551396
_____ASV1618	0.59059633027523	0.6131	0.0131076609824383	0.996302125506073	0.934633027522937	0.4965	0.0829727666072794	1	0.577756286266923	0.6086	0.75252411129941	0.970278044103547	0.4757	0.328482900208109	58	0.000440515234213026	0.158647317864939	0.250912623211864	-0.103120756612211	0.112228937567219	-0.0555265612527288	0.159390943933337
_____ASV1622	0.7918637653737	0.7259	0.0179035518336702	1	1.13363292336802	0.1947	0.102522967668795	1	0.793002058218174	0.6898	0.754911162911872	0.9729441374405	0.6585	0.328482900208109	63	0.000478490685438287	0.175614099286823	0.311323745268142	-0.146345082739019	0.0258763466344992	-0.0292690165478039	0.0536216198747458
_____ASV1729	0.791562238930659	0.7054	0.0180218735140276	1	0.910783904204957	0.7156	0.0829449992074814	1	0.798339063483607	0.6702	0.75252411129941	0.92248155036899	0.7319	0.328482900208109	60	0.00045570541470313	-0.058789231327535	0.0562521843180689	-0.125976924273289	0.0297952596939897	0.184766155600824	0.310488595423791
_____ASV1766	1.71929824561403	0.1863	0.0384313725490196	0.791035714285714	0.388888888888889	0.9323	0.0347712418300653	1	1.73858075040783	0.1806	0.685611131746506	1.03223593964335	0.4224	0.328482900208109	45	0.000341779061027348	0.27286904613728	0.23366536792919	-0.10232589230148	0.145952839086201	-0.1705431538358	0.14988538931508
_____ASV180	2.31783274259002	0.1066	0.043424570605378	0.676904854368932	2.7340820362665	0.0108	0.204891985936969	0.720842105263158	1.22193988725346	0.2989	0.737485417416059	2.5131392838532	0.0053	0.0476138292819041	2105	0.0159876649658348	0.0701830689003093	0.194180647556943	-0.281503518116625	0.123724571468528	0.211320449216316	0.211760887428197
_____ASV1878	1.48253653703245	0.2302	0.031814376270781	0.824712053571429	1.76430517711172	0.0811	0.151443873008279	0.993397727272727	1.42940086473131	0.2481	0.72788192901508	1.75162120923136	0.0503	0.174203859181302	64.5	0.000489883320805865	-0.184881543513755	0.0867213632475317	-0.054376924562869	0.154805551708369	0.239258468076624	0.259920993317618
_____ASV1885	1.26916325336454	0.3034	0.0296779754941198	0.871585924713584	0.915155061439436	0.5079	0.0855995457313109	1	1.33047782219685	0.283	0.737485417416059	0.73533155688318	0.7534	0.328482900208109	64.5	0.000489883320805865	0.109243448499658	0.240293824411422	-0.2418962073921	0.0567889677129623	0.132652758892442	0.195695474884088
_____ASV1898	1.42636457260556	0.2485	0.0304044783491576	0.83702518363064	0.879248197734294	0.5551	0.0749684430053235	1	1.3640686024792	0.2654	0.734889928602852	1.48051948051948	0.105	0.251222265190346	47	0.000356969241517452	0.228375409121644	0.267360711272887	-0.191540665714927	0.0821830181595614	-0.0368347434067167	0.144750505978774
_____ASV2061	0.988048916064482	0.393	0.0230455075845975	0.915171919770774	0.576361867704278	0.8807	0.0537728510307271	1	1.02612720214989	0.3809	0.737485417416059	0.767688398316526	0.7738	0.329015715278422	66	0.000501275956173443	-0.0480394841709814	0.0839210621477393	0.204167807726671	0.299782587743454	-0.15612832355569	0.0550361431400388
_____ASV2091	1.48577680525164	0.2001	0.032845567783287	0.799977025392987	1.14113785557987	0.2133	0.100907002055871	1	1.47730512416535	0.1881	0.689289798529961	1.10503282275711	0.3116	0.328482900208109	35	0.000265828158576826	-0.112483827700108	0.0586872144522302	-0.141827434926223	0.0293436072261151	0.254311262626331	0.307625665897379
_____ASV2115	0.559254327563249	0.5972	0.0127766370066165	0.989446961894954	0.883821571238349	0.5289	0.080766598220397	1	0.562976658192744	0.6002	0.751698637324304	0.89235694277711	0.5685	0.328482900208109	51	0.000387349602497661	-0.156098917374451	0.09528497894615	0.0520329724581504	0.196182366721579	0.104065944916301	0.231138631711527
_____ASV2151	1.09422797811767	0.0321	0.0244058224358759	0.499669811320755	1.04008038405716	0.0917	0.0927924260024976	1	1.08821198442507	0.3558	0.737485417416059	1.04781575463723	0.7338	0.328482900208109	49.5	0.000375956967130082	-0.109851369201828	0	-0.109851369201828	0	0.219702738403657	0.315914803376151
_____ASV2200	0.0874271440466277	0.9705	0.00199345009255304	1	1.01894254787677	0.424	0.0929327447909249	1	0.0868882864888	0.9718	0.810586896590635	0.929058165003648	0.5453	0.328482900208109	39	0.000296208519557035	-0.0616586904262757	0.13654601422942	0.0411057936175171	0.267296670210977	0.0205528968087585	0.10955637367926
_____ASV2223	1.24928856004553	0.2483	0.0282124610391697	0.83702518363064	1.02518497438816	0.4128	0.0926062787185503	1	1.2628707469497	0.2639	0.734889928602852	0.973765936580583	0.5751	0.328482900208109	37	0.00028101833906693	-0.0732808214772636	0.0482419921951855	-0.157835615489491	0.0372888327529002	0.231116436966754	0.309346086736987
_____ASV2228	2.6678445229682	0.0704	0.0561233971380784	0.622545454545455	1.5856890459364	0.1285	0.133432447500465	1	2.58653278204372	0.0752	0.580041340416631	1.57657657657657	0.097	0.242467044906388	37	0.00028101833906693	0.311795676375406	0.213604059370117	-0.257570341353596	0.0906245273217501	-0.0542253350218097	0.206683314337312
_____ASV2274	0.216548157724627	0.8616	0.00477735391636063	1	1.62249515190692	0.0936	0.143178009911227	1	0.208812466415907	0.864	0.785579253553325	1.23989218328841	0.207	0.328482900208109	61	0.000463300504948182	0.0653142196665784	0.238160541771927	0.0296882816666265	0.188166180572544	-0.095002501333205	0.0984031381203033
_____ASV2292	1.55948553054662	0.2216	0.0315601106230682	0.815553264604811	1.5058949624866	0.1505	0.121902282956456	1	1.4176045691248	0.2662	0.734889928602852	1.91063653327804	0.0363	0.146035707000892	28.5	0.000216460071983987	0.175748957023979	0.249515554702292	-0.241654815907972	0.0832051936620022	0.0659058588839923	0.172884849663694
_____ASV2299	1.48936170212766	0.1956	0.0292275574112735	0.799977025392987	1.75531914893617	0.0587	0.137787056367432	0.967863636363636	1.30967741935484	0.2679	0.734889928602852	1.92249240121581	0.0094	0.0666886103851855	8	6.07607219604174e-05	0.227183086853857	0.300564582846339	-0.0454366173707715	0.0947092212239078	-0.181746469483086	0
_____ASV2312	0.876923076923077	1	0.0197607904316173	1	1.03076923076923	0.5946	0.0929103830819899	1	0.876923076923093	0.6294	0.75252411129941	0.982417582417581	0.7154	0.328482900208109	27	0.000205067436616409	0.196387905419459	0.314220648671135	-0.117832743251676	0	-0.0785551621677837	0.0392775810838919
_____ASV2333	1.63652802893309	0.2074	0.0387538807408199	0.800185096153846	0.540235081374322	0.8451	0.0511722513649502	1	1.75375877046442	0.1756	0.680479291743154	0.675536037199691	0.8161	0.33394074232592	37	0.00028101833906693	-0.0720236460026066	0.135641733629809	0.267516399438253	0.266949489295444	-0.195492753435646	0.0931325044354474
_____ASV2363	0.661157024793387	0.5171	0.012265235722499	0.960777264858627	1.43595041322314	0.1806	0.10655423533921	1	0.540162980209546	0.6075	0.75252411129941	1.4359351988218	0.1419	0.294353221923674	19	0.000144306714655991	-0.0778747562615203	0.189412608274089	-0.0778747562615203	0.14751793658145	0.155749512523041	0.208339754420108
_____ASV2456	1.06986899563319	0.3612	0.0241319871952721	0.894812116564417	1.06986899563319	0.3818	0.0965279487810884	1	1.07570022710068	0.3609	0.737485417416059	0.832813474734873	0.637	0.328482900208109	23	0.0001746870756362	-0.0312095315138635	0.160530182388709	-0.171652423326249	0.111327237790711	0.202861954840113	0.248327369999143
_____ASV2518	1.49921996879875	0.0329	0.0333512641204949	0.499669811320755	0.99219968798752	0.6091	0.0882888823335474	1	1.50083472454091	0.1094	0.650660313839146	1.06463115667484	0.5066	0.328482900208109	31	0.000235447797596617	0.256829494097372	0.314463121192251	-0.128414747048686	0	-0.128414747048686	0
_____ASV258	1.53016812373907	0.2236	0.0314848449710122	0.816163450624291	0.825258910558173	0.594	0.067922337308606	1	0.576649530976734	0.5865	0.749260703187885	1.13630248668484	0.3331	0.328482900208109	1401.5	0.0106445189784406	0.236457395307507	0.178836720914758	-0.0491747680506763	0.218845768969411	-0.187282627256831	0.13857107844099
_____ASV2610	3.26164874551971	0.0371	0.0672828096118299	0.520578260869565	1.34632616487455	0.213	0.111090573012939	1	3.13793103448276	0.0392	0.547331386369125	1.16541353383459	0.3021	0.328482900208109	40	0.000303803609802087	-0.15296078398618	0.108624812372502	-0.210321077980998	0.12648002011102	0.363281861967178	0.260037211063609
_____ASV2614	0.615458015267181	0.6438	0.0136507936507938	1	1.19394083969465	0.2152	0.105925925925926	1	0.602027679433543	0.6711	0.75252411129941	1.08369683751364	0.3601	0.328482900208109	30	0.000227852707351565	0.15190152755675	0.283824391744946	-0.0217002182223928	0.136591953625727	-0.130201309334357	0.0410943174918655
_____ASV2629	0.0036864094372083	0.9974	8.63446013038068e-05	1	1.00208896534775	0.4374	0.0938853631510024	1	0.00375631449419285	0.9961	0.811532794174814	0.684761361785305	0.8318	0.336040504560903	64.5	0.000489883320805865	-0.0113171473997341	0.232844730193045	-3.14617400419085e-17	0.139732757927998	0.0113171473997341	0.168961846593868
_____ASV2659	1	1	0.0224719101123595	1	1	1	0.0898876404494382	1	1	0.5087	0.737485417416059	0.999999999999999	0.7502	0.328482900208109	2	1.51901804901043e-05	0.210818510677892	0.316227766016838	-0.105409255338946	0	-0.105409255338946	0
_____ASV2677	1.84455739093604	0.0121	0.0388414457401503	0.384564356435644	1.37335874629395	0.0453	0.115677049655511	0.954769230769231	1.75788155056024	0.0358	0.546901916186616	1.42705875234464	0.0109	0.0713048246793213	31	0.000235447797596617	0.277044401410295	0.313252249240624	-0.145565702435918	0	-0.131478698974377	0.0140870034615404
_____ASV2700	0.95	0.4403	0.0212527964205817	0.937948412698413	1.15833333333333	0.3079	0.10365398956003	1	0.944571428571433	0.4287	0.737485417416059	0.923809523809528	0.5307	0.328482900208109	24	0.000182282165881252	0.203666979719074	0.253252899365544	-0.122200187831444	0.118395354427927	-0.0814667918876295	0.148223557311988
_____ASV276	1.01620007113131	0.3888	0.0221384795163156	0.915171919770774	0.778986850821466	0.6624	0.0678826342580008	1	0.629137291972526	0.5836	0.749260703187885	1.07195941124406	0.365	0.328482900208109	1414.5	0.0107432551516263	0.188012532447197	0.209252565829147	-0.173550029951259	0.0951301798854952	-0.0144625024959383	0.217250367400365
_____ASV2782	1.58333333333333	0.1967	0.0340807174887893	0.799977025392987	1.27083333333334	0.2409	0.109417040358745	1	1.53481894150417	0.217	0.71449168798613	1.2797619047619	0.208	0.328482900208109	20	0.000151901804901043	-0.208465578355859	0.0620758376347909	-0.0297807969079798	0.149314189131254	0.238246375263839	0.269563157079864
_____ASV281	0.840407433951002	0.6211	0.0188196791968867	0.998523785678518	1.11693124700075	0.1307	0.100048080987148	1	0.793756276046729	0.6867	0.754911162911872	0.980720019147542	0.6884	0.328482900208109	1373.5	0.0104318564515792	-0.0610668254711793	0.0585064938612336	0.189023127214278	0.310912261016435	-0.127956301743099	0.0168574953774181
_____ASV2854	0.492227979274611	0.6505	0.0117975783918038	1	0.589378238341968	0.8336	0.0565041912449549	1	0.519321394910459	0.6266	0.75252411129941	0.603256846780162	0.902	0.348829205688389	17	0.000129116534165887	-0.140174292634941	0.115907142271951	0.122652506055573	0.23829985156782	0.0175217865793676	0.175700560553377
_____ASV287	0.960381211444867	0.4123	0.0202512950827709	0.923461377870564	0.535184948386495	0.8672	0.0451411926200708	1	0.799958573352813	0.501	0.737485417416059	1.29423725011074	0.1756	0.313909997404823	1360	0.0103293227332709	0.124262372764763	0.254102135378301	-0.197993499315722	0.108271600034664	0.073731126550959	0.154714355465862
_____ASV3011	1.26696832579186	0.3461	0.0268714011516315	0.878499604743083	1.32352941176471	0.2173	0.112284069097889	1	1.20118343195267	0.3385	0.737485417416059	1.37847446670976	0.1627	0.305534372905836	22	0.000167091985391148	-0.0435667222509865	0.165502142073875	0.217833611254933	0.260553918978807	-0.174266889003946	0.0653500833764798
_____ASV3029	0.437499999999999	0.582	0.00906735751295334	0.982266701461378	1.375	0.2078	0.1139896373057	1	0.398039215686275	0.6724	0.75252411129941	1.12676056338028	0.3217	0.328482900208109	16	0.000121521443920835	-0.0253075498279844	0.220676150035677	0.126537749139922	0.178889682963318	-0.101230199311938	0.143776870386382
_____ASV3053	3.14356435643564	0.0388	0.0647959183673469	0.526873417721519	1.13242574257426	0.3319	0.0933673469387756	1	3.01391162029459	0.0452	0.550681499966193	1.81632653061224	0.0461	0.167422533392291	20	0.000151901804901043	-0.317658668193484	0	0.0158829334096742	0.177184267367034	0.30177573478381	0.253527193810462
_____ASV309	2.69502411373454	0.0751	0.0574687153492792	0.63455412371134	1.17948732600398	0.3199	0.100605587980845	1	0.539734121122598	0.588	0.749260703187885	1.6305914284113	0.0861	0.229939858659587	910	0.00691153212299747	-0.304267276387922	0.149179348585308	0.0263905290744626	0.190109083965253	0.277876747313459	0.19499724408317
_____ASV320	1.06699683587839	0.3462	0.0246357132080266	0.878499604743083	0.76210620442977	0.6467	0.0703845756803328	1	2.62841600510827	0.0779	0.580041340416631	1.05106117519014	0.4035	0.328482900208109	922.5	0.00700647075106063	0.186672996556382	0.212801716705643	-0.195355461512493	0.128342620234385	0.0086824649561108	0.194992939946416
_____ASV3221	0.592734225621415	0.7229	0.0136084284460053	1	1.11257170172084	0.2746	0.102172958735733	1	0.60013351134846	0.695	0.754911162911872	0.865200764818362	0.6918	0.328482900208109	26	0.000197472346371356	-0.058930738319125	0.111933637899387	-0.103128792058469	0.0691565502317051	0.162059530377594	0.289127923682955
_____ASV3246	0.540740740740741	0.8928	0.0123844261599796	1	1.07777777777778	0.3062	0.0987361099329885	1	0.545477969595466	0.8238	0.777360659746973	0.880423280423279	0.7283	0.328482900208109	19	0.000144306714655991	-0.0915873018089835	0.0605852740700435	0.155698413075272	0.302539408680207	-0.0641111112662884	0.0763627446783286
_____ASV3267	2.17532467532467	0.0594	0.0475345867328839	0.597724137931035	0.653409090909093	0.869	0.0571124512238385	1	2.17094972067039	0.0658	0.580041340416631	1.18042671614099	0.2666	0.328482900208109	28	0.000212662526861461	-0.0936475058218618	0.0745132582890333	0.299672018629958	0.300598986942835	-0.206024512808096	0.0390402404896248
_____ASV3341	NA	NA	NA	NA	NA	NA	NA	NA	NA	NA	NA	NA	NA	NA	0	0	NA	NA	NA	NA	NA	NA
_____ASV3342	0.816326530612244	0.4698	0.0179372197309417	0.945016265060241	1.3265306122449	0.2199	0.116591928251121	1	0.794520547945206	0.4843	0.737485417416059	1.14431486880467	0.3189	0.328482900208109	14	0.00010633126343073	0.0941751487641161	0.187332730399066	0.0941751487641161	0.236086462317961	-0.188350297528232	0.0981505172943694
_____ASV3346	0.606484069312464	0.3618	0.0134078902653773	0.894812116564417	1.33314700950252	0.0897	0.117890574314931	1	0.591169563175201	0.5237	0.737485417416059	1.10476722829993	0.3393	0.328482900208109	14.5	0.000110128808553256	0.105017749741585	0.233366535418111	-0.160290249605577	0	0.0552724998639922	0.21556274946957
_____ASV338	0.996962665574732	0.4435	0.0203712402192425	0.939693069306931	1.53692887209151	0.0428	0.125618133293753	0.954769230769231	1.27271175777783	0.2482	0.72788192901508	1.79685420139305	0.0027	0.0316280541900328	855.5	0.00649759970464213	-0.133721204478655	0.0436472070316637	0.196499791002318	0.307537878412532	-0.0627785865236634	0.0610759426890547
_____ASV3403	1.38392857142857	0.244	0.0297504798464491	0.83702518363064	1.04910714285714	0.3968	0.0902111324376198	1	1.33382789317508	0.27	0.735727481915598	1.28826530612245	0.2268	0.328482900208109	16	0.000121521443920835	0.239616972380426	0.268349985787089	-0.087133444501973	0.123755302682703	-0.152483527878453	0.109216852492446
_____ASV344	0.747721032823297	0.5104	0.0182592482732319	0.956441330998249	0.566266465634255	0.8381	0.0553126074080353	1	0.683647331678079	0.568	0.747419252908197	0.834085341364754	0.663	0.328482900208109	885	0.00672165486687117	-0.105665888881288	0.116885291543052	-0.0839537199330785	0.153025281452034	0.189619608814367	0.251698316087781
_____ASV3456	2.98019801980198	0.0435	0.0622866011381272	0.551525096525097	1.27227722772277	0.2468	0.106363166063114	1	2.88944058258855	0.0495	0.550681499966193	1.77298948082797	0.0509	0.175772352541011	17.5	0.000132914079288413	0.343915489618511	0.274963326276841	-0.111266776053048	0.11493220544588	-0.232648713565463	0.0843371817539473
_____ASV35	0.128552619856064	0.8975	0.00229208491964316	1	1.88431478783845	0.0611	0.134388844471656	0.970906403940887	0.0699759876334445	0.9517	0.806065764733692	1.64525765959916	0.0617	0.192988167771527	12769	0.0969817073390711	-0.0564298227727891	0.229464515921713	-0.00359204210668667	0.15529275593471	0.0600218648794762	0.159042663486971
_____ASV352	1.17378296272022	0.1291	0.0255120242130733	0.723230366492147	1.2291316552309	0.0093	0.10686008417309	0.648978260869565	1.11201753789836	0.319	0.737485417416059	1.22431872935949	0.0645	0.196099301212163	1152.5	0.00875334150742262	0.2245377861824	0.315078728544003	-0.11773907117685	0.0125721596461164	-0.10679871500555	0.0160104791560945
_____ASV3559	2.03030303030303	0.1244	0.047034047034047	0.71691921005386	0.62878787878788	0.8591	0.0582660582660584	1	2.14696132596685	0.0994	0.62432817511857	0.809523809523812	0.7198	0.328482900208109	22	0.000167091985391148	-0.0931531463639779	0.0664571492949762	-0.204936922000751	0	0.298090068364729	0.305075021810764
_____ASV3602	0.636363636363636	0.6656	0.0148777895855473	1	0.863636363636363	0.5932	0.0807651434643995	1	0.656957928802588	0.551	0.741791301490923	0.753246753246753	0.7435	0.328482900208109	7	5.31656317153652e-05	0.162087282551576	0.231272032256606	-0.0324174565103153	0.194504739061892	-0.129669826041261	0.0972523695309458
_____ASV3611	0.384615384615385	0.729	0.00881057268722468	1	0.178571428571429	0.9967	0.0163624921334173	1	0.386666666666666	0.7162	0.757804840322293	0.879120879120877	0.5934	0.328482900208109	11	8.35459926955739e-05	-0.124733125362743	0.103998738000499	0.0997865002901947	0.242707935123879	0.0249466250725487	0.17797376165635
_____ASV3640	1.16666666666667	0.5506	0.0265151515151515	0.970164398475776	0.888888888888889	0.7022	0.0808080808080808	1	1.18482490272373	0.3161	0.737485417416059	0.928571428571427	0.658	0.328482900208109	12	9.1141082940626e-05	-0.0749579006422063	0.0749579006422063	-0.149915801284413	0	0.224873701926619	0.306541504829626
_____ASV378	1.07554530945203	0.357	0.025835575790764	0.893769588828549	0.473651543293417	0.8878	0.0455101621015072	1	0.653416739043162	0.5443	0.739060930124481	0.589484620139134	0.8929	0.347705918215134	680.5	0.005168458911758	-0.211436013777393	0.126907728438265	0.036480157306663	0.220065990696732	0.174955856470731	0.187406747660502
_____ASV3922	0.886363636363636	0.4484	0.020440251572327	0.940355976485957	0.914772727272728	0.578	0.0843815513626835	1	0.907704654895666	0.4107	0.737485417416059	0.837662337662338	0.6845	0.328482900208109	12	9.1141082940626e-05	0.0482937378477167	0.19749799483246	0.14488121354315	0.24739114448695	-0.193174951390867	0
_____ASV398	1.34509390907495	0.2615	0.0277449406125032	0.84238376753507	0.300684570826748	0.9637	0.0248086040815438	1	1.91347468508172	0.1535	0.67529468390441	1.98165325330786	0.0291	0.126435542689368	255.5	0.00194054555761083	-0.234147371299519	0.120823975169922	0.123094618054604	0.201759329348888	0.111052753244915	0.210131661311699
_____ASV3997	1	1	0.0224719101123596	1	1	1	0.0898876404494383	1	1.00000000000001	0.5153	0.737485417416059	1	0.7486	0.328482900208109	11	8.35459926955739e-05	0.210818510677892	0.316227766016838	-0.105409255338946	0	-0.105409255338946	0
_____ASV4006	1	1	0.0224719101123596	1	0.999999999999997	1	0.0898876404494377	1	0.999999999999993	0.5205	0.737485417416059	1	0.7424	0.328482900208109	12	9.1141082940626e-05	-0.105409255338946	0	-0.105409255338946	0	0.210818510677892	0.316227766016838
_____ASV4189	1.58461538461538	0.2073	0.0346509671993272	0.800185096153846	1.27692307692307	0.2467	0.111690496215307	1	1.56142185049661	0.212	0.710126524115513	1.44204851752022	0.1366	0.287981105306977	12.5	9.49386280631521e-05	-0.167664520572309	0.154767249759054	0.25794541626509	0.24098850978533	-0.0902808956927817	0.129328005522329
_____ASV4220	0.31	1	0.00709057639524246	1	1.06	0.3645	0.0969807868252516	1	0.310642709053214	0.9051	0.793873348735513	0.888571428571429	0.6627	0.328482900208109	16	0.000121521443920835	-0.042538156573411	0.0998389718419163	-0.0744417740034691	0.0957108522901746	0.11697993057688	0.287132556870524
_____ASV4240	1	1	0.0224719101123596	1	1	1	0.0898876404494382	1	0.999999999999996	0.5143	0.737485417416059	0.999999999999999	0.7554	0.328482900208109	10.5	7.97484475730478e-05	-0.105409255338946	0	-0.105409255338946	0	0.210818510677892	0.316227766016838
_____ASV4270	1.18257261410788	0.1828	0.0252827677977378	0.787009383378016	1.39004149377593	0.0631	0.118873364382347	0.971675675675676	1.12832764505119	0.3284	0.737485417416059	1.3248369887374	0.0607	0.19136317278625	9	6.83558122054695e-05	-0.0888556158617494	0.0444278079308747	-0.133283423792624	0	0.222139039654373	0.312631768014887
_____ASV4278	0.999999999999999	1	0.0224719101123595	1	1	1	0.0898876404494383	1	0.999999999999999	0.516	0.737485417416059	0.999999999999997	0.7404	0.328482900208109	1	7.59509024505217e-06	-0.105409255338946	0	-0.105409255338946	0	0.210818510677892	0.316227766016838
_____ASV44	0.540511812968138	0.6257	0.0127533118890528	1	0.807485536996198	0.6283	0.0762101005168511	1	0.496208243957564	0.642	0.75252411129941	0.819474702601792	0.664	0.328482900208109	10541.5	0.0800636438182174	-0.158671623579822	0.0981580919350434	0.0734282286685622	0.227141156876249	0.0852433949112602	0.19941435572203
_____ASV441	1.31687263761678	0.2817	0.0309017523664029	0.856202268431002	0.631717828288487	0.8345	0.0592955987924276	1	1.68260792797999	0.1544	0.67529468390441	0.720697286782592	0.8416	0.337554658093796	550.5	0.00418109717990122	-0.223719901734918	0.0755776163953115	0.202962385079101	0.285575573680958	0.0207575166558172	0.108959866206232
_____ASV4430	1.56	0.2405	0.0359612724757952	0.83702518363064	0.66	0.8336	0.0608575380359613	1	1.62266857962695	0.1688	0.679709904113039	0.839999999999999	0.669	0.328482900208109	9	6.83558122054695e-05	-0.19217039465254	0	0.256227192870053	0.286717561624184	-0.0640567982175132	0.128113596435026
_____ASV447	1.06122387126295	0.3753	0.0223064292687289	0.90768848758465	1.72170977688053	0.0332	0.144758135956964	0.895563025210084	0.975520764627954	0.4311	0.737485417416059	1.21670505482412	0.1828	0.318739477114325	708.5	0.00538112143861946	0.206185704982605	0.294671909693293	-0.137783793348642	0.0464925249430582	-0.0684019116339631	0.10499447253176
_____ASV4617	0.999999999999999	1	0.0224719101123595	1	1	1	0.0898876404494383	1	0.999999999999995	0.5094	0.737485417416059	0.999999999999997	0.745	0.328482900208109	1	7.59509024505217e-06	-0.105409255338946	0	-0.105409255338946	0	0.210818510677892	0.316227766016838
_____ASV470	0.265869817716358	0.8046	0.00559289136215234	1	1.26047419821272	0.2559	0.10606236263976	1	0.476852377675484	0.6803	0.754527093281455	1.48513861488475	0.1167	0.264587378062855	519	0.00394185183718208	0.0816066299387887	0.246172571523749	-0.0982610442120109	0.103250421202032	0.0166544142732222	0.174542601584722
_____ASV4783	1.30246913580247	0.2927	0.0289517014270033	0.865162983425414	1.29475308641975	0.2345	0.115120746432492	1	1.2969478592624	0.2987	0.737485417416059	1.06966490299824	0.3746	0.328482900208109	38	0.000288613429311982	0.107077425586024	0.193646113152782	-0.238865026307284	0.0741305254057089	0.13178760072126	0.237366747587865
_____ASV4802	NA	NA	NA	NA	NA	NA	NA	NA	NA	NA	NA	NA	NA	NA	0	0	NA	NA	NA	NA	NA	NA
_____ASV4805	0.333333333333334	0.8457	0.00765974601894781	1	1.12280701754386	0.2732	0.103204998992138	1	0.335770871419866	0.7932	0.775061877725358	0.859649122807024	0.6497	0.328482900208109	6.5	4.93680865928391e-05	-0.0141185187551001	0.169422225061202	-0.0988296312857011	0.084711112530601	0.112948150040801	0.256194075712963
_____ASV4810	NA	NA	NA	NA	NA	NA	NA	NA	NA	NA	NA	NA	NA	NA	0	0	NA	NA	NA	NA	NA	NA
_____ASV4828	-1.37222508537591e-31	1	-3.15454042615151e-33	1	0.833333333333335	0.71	0.0766283524904216	1	9.79696488585485e-31	1	0.811532794174814	0.857142857142856	0.6084	0.328482900208109	3	2.27852707351565e-05	1.94081223893009e-17	0.184660815708795	1.93972803675761e-17	0.184660815708795	1.93972803675761e-17	0.184660815708795
_____ASV4860	NA	NA	NA	NA	NA	NA	NA	NA	NA	NA	NA	NA	NA	NA	0	0	NA	NA	NA	NA	NA	NA
_____ASV4887	0.173058933582788	0.8737	0.00407466549198832	1	0.862956033676332	0.5709	0.0812730576510102	1	0.177973129872284	0.8528	0.783896007642916	0.710276627021248	0.7909	0.330111916681568	18.5	0.000140509169533465	-0.0737910804593602	0.139343315400805	0.0811701885052963	0.254205572717113	-0.00737910804593598	0.133585119796639
_____ASV4912	1	1	0.0224719101123595	1	1	1	0.0898876404494383	1	1	0.5076	0.737485417416059	0.999999999999997	0.7421	0.328482900208109	1	7.59509024505217e-06	0.210818510677892	0.316227766016838	-0.105409255338946	0	-0.105409255338946	0
_____ASV4941	1.91428571428571	0.152	0.0425531914893616	0.753417431192661	0.700000000000001	0.7343	0.0622419815814545	1	1.93333333333333	0.1471	0.669351691837586	1.12736660929432	0.32	0.328482900208109	19	0.000144306714655991	0.194930637650772	0.19244271368031	-0.283535472946578	0.0531629011774833	0.0886048352958056	0.241008746494431
_____ASV642	0.99883471788896	0.4636	0.0224893983205738	0.941681214421252	0.96016426718791	0.755	0.0864748342092423	1	1.00079612974447	0.4701	0.737485417416059	0.988122458803607	0.7393	0.328482900208109	211	0.00160256404170601	0.210888621115028	0.315467118253713	-0.103503617725167	0.0182373860825988	-0.107385003389861	0.012087432563322
_____ASV646	2.88027692674969	0.0611	0.054045579259757	0.604697247706422	0.921696574225124	0.512	0.0691789387237062	1	2.9830686462995	0.0458	0.550681499966193	1.19524217660743	0.271	0.328482900208109	360	0.00273423248821878	-0.253614150575988	0.0856539642464706	0.305489772284713	0.23664201094788	-0.0518756217087248	0.182849684170367
_____ASV654	0.618255690340618	0.555	0.0146307631999517	0.970164398475776	0.751139524385093	0.657	0.0711016149667658	1	0.48870442366292	0.6374	0.75252411129941	0.654845804033965	0.8236	0.335515939179064	362.5	0.00275322021383141	-0.0932253869696739	0.138602421879393	0.169836348538812	0.230062854481635	-0.076610961569138	0.169300301102082
_____ASV689	0.859662621501061	0.4627	0.018191879865372	0.941681214421252	1.14497097609911	0.3251	0.0969179020958843	1	0.908195342797231	0.437	0.737485417416059	1.67066750140485	0.0685	0.20389517300396	334	0.00253676014184742	0.0499673502836108	0.179327780511345	-0.183451557469828	0.0741620229640931	0.133484207186217	0.250558144272821
_____ASV714	2.10478355444943	0.1258	0.0459919004069066	0.718699115044248	1.06958788140077	0.3947	0.0934868180888767	1	1.88674794448044	0.1509	0.669672161222392	1.2518236222348	0.2191	0.328482900208109	353.5	0.00268486440162594	-0.301467015281054	0.0990399124164477	0.158450240113592	0.226027368955202	0.143016775167463	0.191563713315102
_____ASV76	0.919982579420983	0.4807	0.021220667683537	0.945016265060241	0.639372245774859	0.9867	0.0589920124887772	1	0.923515716075776	0.4769	0.737485417416059	0.898714237864945	0.7196	0.328482900208109	5382.5	0.0408805732439933	-0.151350688538062	0.0200592618272099	0.195245618751742	0.304403261807027	-0.0438949302136801	0.0840492764897399
_____ASV767	1.20393600311441	0.1908	0.0273477512730381	0.799361147327249	0.894108228595837	0.8136	0.0812396984011183	1	1.22307554620285	0.2274	0.722877279108994	0.936246821643831	0.7375	0.328482900208109	303	0.00230131234425081	-0.126462712859098	0.020881588922768	-0.105798870888657	0.0270781984992558	0.232261583747755	0.313579236340312
_____ASV818	1.01713602550478	0.3823	0.0219670193477313	0.91390868596882	1.27268198724761	0.246	0.109944114204402	1	1.06763107499612	0.361	0.737485417416059	1.49787398531117	0.1132	0.260106955056834	244	0.00185320201979273	-0.177460320651221	0.101193225684152	0.183415364968376	0.24549650739994	-0.00595504431715513	0.171880905498414
_____ASV89	0.891978149450619	0.4418	0.0172382284225901	0.937948412698413	1.61106070231988	0.1178	0.124540415732621	1	0.664630983711478	0.559	0.745698699469855	1.91452228430769	0.0328	0.136078726978104	4783	0.0363273166420845	0.117224418199049	0.22545614757855	0.0649348089149252	0.204051724364617	-0.182159227113974	0.0898210383150994
_____ASV919	0.934237879160426	0.448	0.02090353589599	0.940355976485957	1.13792833672352	0.2452	0.101844407572687	1	0.928717286613514	0.4411	0.737485417416059	1.04750945639432	0.4208	0.328482900208109	119.5	0.000907613284283734	-0.0756136805433425	0.113584490564007	-0.12565214560879	0.0348002383489228	0.201265826152132	0.293339308299755
_____ASV922	1.33075067987069	0.2787	0.0267756897179183	0.856202268431002	0.980553132536304	0.4585	0.0789178223264963	1	1.09484692300791	0.3561	0.737485417416059	1.8919990441432	0.0341	0.139534117305647	181.5	0.00137850887947697	0.0718924814267	0.179737263367243	0.153370627043627	0.238848649195261	-0.225263108470327	0.101022607509795
_____ASV958	0.0869322789943228	0.9218	0.00182194836927653	1	0.938830596107055	0.4948	0.0787049824710506	1	0.0191931925622439	0.9844	0.810586896590635	1.16958732679257	0.3019	0.328482900208109	190	0.00144306714655991	0.0453772063423514	0.202771417830562	0.0113443015855878	0.133998325363731	-0.0567215079279392	0.207462450244445
_____ASV972	0.967188534986058	0.7095	0.0217754445646041	1	0.997599474194987	0.4836	0.0898404861605365	1	0.968317379989173	0.5354	0.737769161532079	0.988068158061334	0.7471	0.328482900208109	239.5	0.00181902411368999	-0.103044863436566	0.00823626431588248	-0.104479362695544	0.00763260711505366	0.20752422613211	0.316141036380516
_____ASV973	1.02992845710319	0.4159	0.0235657277041914	0.924084246575342	0.900341323254335	0.7708	0.0824026108544249	1	1.0498496255381	0.4091	0.737485417416059	0.892723920261929	0.7477	0.328482900208109	199.5	0.00151522050388791	0.215791299646637	0.312490012101751	-0.113500618645309	0.0278503535882762	-0.102290681001328	0.0382420430844462
_____ASV974	0.623116468711221	0.6771	0.0140936839045318	1	1.05300478638539	0.3667	0.0952676897785709	1	0.621839255757203	0.6632	0.75252411129941	0.986196119286366	0.4862	0.328482900208109	41.5	0.000315196245169665	-0.110194874857464	0.0715471384053415	-0.0535232249307681	0.11681843296369	0.163718099788232	0.286516218767508
_____ASV990	0.739187046506987	0.5269	0.0170027915301244	0.965196123147092	1.00629508678714	0.4213	0.0925872587150026	1	0.752414579805067	0.5134	0.737485417416059	0.85325210398783	0.6259	0.328482900208109	181.5	0.00137850887947697	0.159957020785943	0.220287471906962	-0.0023182176925499	0.215275545015865	-0.157638803093394	0.0754278064349015
___f:Chaetomellaceae	0.444444444444445	0.7899	0.0105124835742444	1	0.583333333333332	0.8519	0.055190538764783	1	0.462151394422309	0.7176	0.758529864963646	0.682539682539677	0.8087	0.332662531184758	7	5.31656317153652e-05	-0.144192081621684	0.108144061216263	0.0720960408108423	0.180736632174544	0.0720960408108422	0.238458733122187
____g:Pilidium	0.444444444444445	0.7824	0.0105124835742444	1	0.583333333333332	0.8512	0.055190538764783	1	0.462151394422309	0.7077	0.755562641223125	0.682539682539677	0.8242	0.335645927802943	7	5.31656317153652e-05	-0.144192081621684	0.108144061216263	0.0720960408108423	0.180736632174544	0.0720960408108422	0.238458733122187
_____ASV2930	0.444444444444445	0.7893	0.0105124835742444	1	0.583333333333332	0.8529	0.055190538764783	1	0.462151394422309	0.7095	0.756169144783248	0.682539682539677	0.8228	0.335304358639157	7	5.31656317153652e-05	-0.144192081621684	0.108144061216263	0.0720960408108423	0.180736632174544	0.0720960408108422	0.238458733122187
___f:Dermateaceae	0.0503457862328831	0.9578	0.00103985127694686	1	2.37011476426799	0.0159	0.195811172973595	0.789586206896552	0.0156067716067716	0.9881	0.810586896590635	1.44355652336671	0.1331	0.283244304052504	844	0.00641025616682403	-0.0417007756062037	0.134823557697074	0.0362850904625408	0.150978290787837	0.00541568514366276	0.247428048096814
_____ASV1509	1.56992928678847	0.0733	0.0356312260692908	0.63455412371134	0.714811378107701	0.978	0.0648936382666223	1	1.60722575835446	0.0803	0.584682327109814	0.948871498451988	0.6976	0.328482900208109	64.5	0.000489883320805865	-0.140689774567707	0.0251584949079016	-0.12461094318854	0.0292543934677948	0.265300717756247	0.311713085545116
_____ASV829	0.512364181341326	0.6008	0.0104853550069008	0.990024640657084	2.01690708130386	0.0548	0.165101211470633	0.967863636363636	0.41942559462609	0.6846	0.754911162911872	0.746767175338603	0.7336	0.328482900208109	194	0.00147344750754012	-0.123144961841241	0.198710073816253	0.126223585887272	0.182482536143711	-0.00307862404603097	0.168643533454851
____g:Mollisia	NA	NA	NA	NA	NA	NA	NA	NA	NA	NA	NA	NA	NA	NA	0	0	NA	NA	NA	NA	NA	NA
_____ASV4018	NA	NA	NA	NA	NA	NA	NA	NA	NA	NA	NA	NA	NA	NA	0	0	NA	NA	NA	NA	NA	NA
____g:Pezicula	0.292080983275193	0.7946	0.00636697558710103	1	1.66372705636879	0.1004	0.145068116831408	1	0.231692791654343	0.862	0.785579253553325	0.717371390817269	0.8038	0.331537553514898	585.5	0.00444692533847805	0.0403092286364718	0.146401124077395	0.0705411501138257	0.162351444021324	-0.110850378750297	0.232069463272489
_____ASV478	0.292080983275193	0.7881	0.00636697558710103	1	1.66372705636879	0.098	0.145068116831408	1	0.231692791654343	0.8646	0.785579253553325	0.717371390817269	0.8088	0.332662531184758	585.5	0.00444692533847805	0.0403092286364718	0.146401124077395	0.0705411501138257	0.162351444021324	-0.110850378750297	0.232069463272489
___f:Helotiaceae	0.558057370974262	0.6466	0.0115628618220431	1	0.918915703746126	0.5226	0.0761591611269085	1	0.671843449665172	0.5954	0.750754994882776	1.63604841879551	0.0546	0.181721819245982	1670	0.0126838007092371	0.151208835444377	0.282249065767828	-0.0737350777235629	0.0839354707119442	-0.077473757720814	0.12002618352058
_____ASV1204	0.452322738386308	0.6609	0.009525035397091	1	1.7359413202934	0.0973	0.146222165014802	1	0.418323586744641	0.6776	0.754020390635823	1.59551176792555	0.0967	0.242223891371977	49	0.000372159422007556	0.124103455214943	0.240154025937907	-0.0112821322922674	0.16676302838062	-0.112821322922675	0.125859392152698
_____ASV2406	1.09010011123471	0.0531	0.0241542917000431	0.575880398671096	1.09010011123471	0.0531	0.0966171668001726	0.967863636363636	1.07671907558251	0.3879	0.737485417416059	1.0901001112347	0.373	0.328482900208109	28	0.000212662526861461	0.218567658546061	0.315955525821835	-0.109283829273031	0	-0.109283829273031	0
____g:Anguillospora	1	1	0.0224719101123596	1	0.999999999999999	1	0.0898876404494381	1	0.999999999999998	0.5081	0.737485417416059	0.999999999999993	0.7475	0.328482900208109	24	0.000182282165881252	-0.105409255338946	0	0.210818510677892	0.316227766016838	-0.105409255338946	0
_____ASV2775	1	1	0.0224719101123596	1	0.999999999999999	1	0.0898876404494381	1	0.999999999999998	0.5174	0.737485417416059	0.999999999999993	0.7404	0.328482900208109	24	0.000182282165881252	-0.105409255338946	0	0.210818510677892	0.316227766016838	-0.105409255338946	0
____g:Articulospora	0.598637733851853	0.9725	0.0135069870836029	1	0.774164912796205	0.9835	0.0698695380288515	1	0.595598681839342	0.9176	0.796696968731956	0.982994442453177	0.6736	0.328482900208109	245.5	0.00186459465516031	0.162453827136623	0.312848060330362	-0.0967810034005414	0.0337755434184566	-0.0656728237360817	0.0436165695080507
_____ASV1286	0.885293201305826	0.9189	0.019946208869814	1	0.997978272354145	0.5934	0.0899402956604674	1	0.885318840342775	0.6533	0.75252411129941	0.983433347330777	0.7423	0.328482900208109	135	0.00102533718308204	0.198047503248985	0.31531247227799	-0.112053192627715	0.00362118567741178	-0.08599431062127	0.028693347212186
_____ASV1324	0.246529536933833	0.9484	0.00554410503036953	1	0.591042658830683	0.9525	0.0531668962468483	1	0.24251308684579	0.9426	0.803583968543913	1.02777321036189	0.4203	0.328482900208109	94.5	0.00071773602815743	0.0987157318152434	0.286291323258563	-0.0191062706739181	0.112601860172245	-0.0796094611413253	0.0842009163563635
_____ASV4188	0.999999999999999	1	0.0224719101123595	1	1	1	0.0898876404494383	1	0.999999999999998	0.5182	0.737485417416059	0.999999999999997	0.7472	0.328482900208109	16	0.000121521443920835	-0.105409255338946	0	-0.105409255338946	0	0.210818510677892	0.316227766016838
____g:Collophora	0.642857142857142	0.7672	0.0147058823529412	1	1.08928571428571	0.3522	0.099673202614379	1	0.649253731343286	0.6467	0.75252411129941	0.887755102040817	0.6124	0.328482900208109	6	4.5570541470313e-05	0.0852715769179001	0.2558147307537	0.0852715769179002	0.188024677217464	-0.1705431538358	0
_____ASV3309	0.642857142857142	0.7714	0.0147058823529412	1	1.08928571428571	0.354	0.099673202614379	1	0.649253731343286	0.6384	0.75252411129941	0.887755102040817	0.614	0.328482900208109	6	4.5570541470313e-05	0.0852715769179001	0.2558147307537	0.0852715769179002	0.188024677217464	-0.1705431538358	0
____g:Helicodendron	3.43373493975905	0.0254	0.0699815837937387	0.466084745762712	1.09939759036145	0.3219	0.0896255371393498	1	3.27326732673268	0.0294	0.527904769805399	1.65232358003442	0.0642	0.196099301212163	9	6.83558122054695e-05	-0.221745959869018	0	0.369576599781696	0.2994600815918	-0.147830639912679	0.0739153199563393
_____ASV4747	3.43373493975905	0.0263	0.0699815837937387	0.468344262295082	1.09939759036145	0.3304	0.0896255371393498	1	3.27326732673268	0.0242	0.521004053860231	1.65232358003442	0.0722	0.209896046027825	9	6.83558122054695e-05	-0.221745959869018	0	0.369576599781696	0.2994600815918	-0.147830639912679	0.0739153199563393
____g:Infundichalara	1	1	0.0224719101123596	1	1	1	0.0898876404494382	1	0.999999999999998	0.5145	0.737485417416059	1.00000000000001	0.7393	0.328482900208109	3	2.27852707351565e-05	-0.105409255338946	0	-0.105409255338946	0	0.210818510677892	0.316227766016838
_____ASV3138	1	1	0.0224719101123596	1	1	1	0.0898876404494382	1	0.999999999999998	0.5156	0.737485417416059	1.00000000000001	0.7408	0.328482900208109	3	2.27852707351565e-05	-0.105409255338946	0	-0.105409255338946	0	0.210818510677892	0.316227766016838
____g:Scytalidium	0.393927580076724	0.8134	0.00915176695292279	1	0.668367744752518	0.8335	0.0621103588394019	1	0.467095063109124	0.7974	0.776541356061857	0.872385577791431	0.6836	0.328482900208109	877	0.00666089414491075	0.1273950205343	0.281566459062945	-0.0262408347944404	0.117262433650331	-0.101154185739859	0.091282452420262
_____ASV1062	0.194598888006354	0.8927	0.00463685829193282	1	0.604977495366692	0.8428	0.0576610677391372	1	0.0108660742961138	0.9963	0.811532794174814	0.739795918367347	0.7872	0.330111916681568	135	0.00102533718308204	-0.0592383910368624	0.140872486179859	0.09478142565898	0.256578151070304	-0.0355430346221175	0.127071241168173
_____ASV4878	0.0439146800501878	0.9877	0.00102571616968275	1	1.17314930991217	0.2857	0.109605099274672	1	0.0446644664466452	0.9851	0.810586896590635	0.75909661229611	0.7678	0.329015715278422	14.5	0.000110128808553256	0.0340473506139897	0.166234640652081	-0.0425591882674871	0.0967146473977167	0.00851183765349739	0.255355129604923
_____ASV528	0.561215370866845	0.7678	0.0129999068478013	1	0.748195504227676	0.8174	0.0693243440134585	1	0.447943680927606	0.8698	0.786479219103833	0.821292157997992	0.7565	0.328482900208109	461	0.00350133660296905	0.152618021727991	0.291965017742594	-0.0337179350329282	0.104238537714597	-0.118900086695063	0.0697117688507022
_____ASV712	0.175729227570974	0.838	0.00390274165797989	1	1.07873708828688	0.3829	0.0958299818569402	1	0.140169955853356	0.8741	0.78722747053761	1.0911579018067	0.3651	0.328482900208109	266.5	0.0020240915503064	-0.0321065722199927	0.1877858643061	-0.054770034963517	0.16250476092749	0.0868766071835096	0.200569879173622
____g:Tetracladium	0.344850285347941	0.7649	0.00755465588821441	1	1.06358651165719	0.3821	0.0932002140558984	1	0.208465177122143	0.8589	0.785436462249292	1.11069249438821	0.3228	0.328482900208109	428.5	0.00325449617000485	-0.087972650952419	0.191152272201741	-0.0295098132941659	0.100880312256463	0.117482464246585	0.234115333526044
_____ASV1184	1.74369001066477	0.187	0.0414369891655579	0.791912928759894	0.503910415926058	0.8574	0.0478996388519293	1	2.07926547937621	0.1262	0.668727764253528	0.595924248662	0.881	0.345812065706031	141	0.00107090772455236	-0.260491285324247	0.0964756734176119	0.233071150026958	0.24845645943104	0.0274201352972891	0.164382865340064
_____ASV1515	1.19815668202765	0.3011	0.0256853544084959	0.871585924713584	1.02534562211982	0.4145	0.0879229439367746	1	1.1467680608365	0.3385	0.737485417416059	1.54114906832298	0.0978	0.243687253281209	19	0.000144306714655991	-0.156278725303342	0.103378844193566	0.218790215424679	0.273791689556555	-0.0625114901213367	0.118415343790782
_____ASV3305	0.928934010152286	1	0.0209083119108827	1	1.01776649746193	0.5993	0.0916309625821193	1	0.928934010152279	0.6117	0.75252411129941	0.989847715736046	0.7386	0.328482900208109	15	0.000113926353675783	-0.112741536705994	0	0.202934766070789	0.315676302776782	-0.0901932293647949	0.0225483073411987
_____ASV809	0.591710032597354	0.6166	0.0127936340793659	0.998523785678518	1.25094778590731	0.2262	0.108189263954439	1	0.563735305670793	0.6304	0.75252411129941	1.26175384594614	0.1876	0.32106993296339	253.5	0.00192535537712072	0.00353138188927512	0.205157106780926	-0.139489584626369	0.0705210069763933	0.135958202737094	0.232222793080342
___f:Helotiales_fam_Incertae_sedis	1.8139504762881	0.1043	0.0395198385932191	0.676369696969697	1.07451645926791	0.3477	0.0936403007493804	1	2.0606112393119	0.0554	0.559224428467738	1.31417906662046	0.0935	0.23769911544847	11567.5	0.087856206409641	-0.13044331818573	0.0405157460050891	0.279369970944248	0.308589582444274	-0.148926652758518	0.0372419178379398
_____ASV1168	0.405102237036087	0.9649	0.00928848308930244	1	1.07733478623165	0.3054	0.0988077085591461	1	0.407837203351171	0.9337	0.800101126791607	0.886723361865406	0.714	0.328482900208109	115	0.000873435378180999	-0.0991199227300502	0.0436409998166585	-0.0304984377630924	0.0891039668770786	0.129618360493143	0.302497265529567
_____ASV1354	0.488065384972601	0.6287	0.0117692510120324	1	0.53450357574069	0.8663	0.051556262282966	1	0.518059592405623	0.6165	0.75252411129941	0.575251016178093	0.9171	0.352003072749077	133	0.00101014700259194	0.0541202309875286	0.216334470031024	0.0964751943690727	0.220581971039002	-0.150595425356601	0.0750856900680906
_____ASV213	0.966941871659342	0.762	0.0217445511869331	1	1.02432267332167	0.1556	0.0921397136882963	1	0.977809086216426	0.5293	0.737485417416059	0.992403966234149	0.7501	0.328482900208109	1955.5	0.0148521989741995	-0.106851061934203	0.00548136751902355	0.207346145299947	0.316223091150014	-0.100495083365744	0.00687889639970202
_____ASV418	1.60317537979793	0.1737	0.0369920145951738	0.784215189873418	0.630011987181056	0.8849	0.0581481300639076	1	1.05528287110424	0.3891	0.737485417416059	0.672023106358206	0.8925	0.347705918215134	570.5	0.00433299898480226	0.262566373903699	0.283725190531306	-0.187547409931214	0.0653580212923543	-0.0750189639724855	0.117230351496126
_____ASV433	0.514061829111206	0.626	0.0128230531129842	1	0.453950193215972	0.8979	0.045294375957244	1	1.4755092276681	0.2443	0.72788192901508	0.883624129367527	0.5851	0.328482900208109	526	0.00399501746889744	0.111610174481757	0.245795276320209	-0.154183127634592	0.140206468155432	0.0425729531528352	0.144616373230861
_____ASV4704	1	1	0.0224719101123595	1	1	1	0.0898876404494382	1	1.00000000000002	0.5294	0.737485417416059	0.999999999999989	0.7424	0.328482900208109	8.5	6.45582670829434e-05	0.210818510677892	0.316227766016838	-0.105409255338946	0	-0.105409255338946	0
_____ASV4848	NA	NA	NA	NA	NA	NA	NA	NA	NA	NA	NA	NA	NA	NA	0	0	NA	NA	NA	NA	NA	NA
____g:Cadophora	0.35622427983539	0.7361	0.00835343787696018	1	0.635931069958848	0.7832	0.0596501809408927	1	0.366435544202173	0.7203	0.758529864963646	0.748139004226986	0.7376	0.328482900208109	100	0.000759509024505217	-0.11970524605121	0.207907631842593	0.100397948301015	0.174443442231758	0.0193072977501951	0.166697947094415
_____ASV2286	1.60531697341513	0.2099	0.0365328679464805	0.807888489208633	0.714894342194956	0.7213	0.0650765949195269	1	1.6494384736143	0.2012	0.700399908817381	0.920245398773004	0.5232	0.328482900208109	45	0.000341779061027348	-0.24152093858999	0.025817040140709	0.222942404852299	0.242504534346375	0.0185785337376916	0.19770334199353
_____ASV2465	0.249653259361998	0.932	0.00576230492196879	1	0.659963014331947	0.8711	0.0609310390822996	1	0.252113016179666	0.9176	0.796696968731956	0.832177531206658	0.7089	0.328482900208109	45	0.000341779061027348	0.0924522523662189	0.276957969319293	9.68553940753717e-19	0.141483787895676	-0.0924522523662189	0.0706115741062264
_____ASV4422	0.999999999999999	1	0.0224719101123595	1	1	1	0.0898876404494384	1	0.999999999999985	0.5243	0.737485417416059	0.999999999999998	0.7389	0.328482900208109	10	7.59509024505217e-05	-0.105409255338946	0	-0.105409255338946	0	0.210818510677892	0.316227766016838
____g:Chalara	0.0371475604143111	0.9835	0.000792528372457435	1	1.09146063035635	0.3614	0.0931435073883814	1	0.447802818353815	0.7668	0.770752331993462	1.03107034145603	0.4367	0.328482900208109	5409	0.0410818431354872	0.0277130558205	0.120031388385214	0.0106296652462191	0.265824875101286	-0.0383427210667193	0.130947995070051
_____ASV115	0.0994950080344488	0.9727	0.00215815713002814	1	1.15001473445686	0.3033	0.0997803828689037	1	0.378349519738712	0.8647	0.785579253553325	1.13419411889945	0.3097	0.328482900208109	3924.5	0.0298069316667072	0.0371042087730074	0.12309495353144	0.0280174637673729	0.279633743573324	-0.0651216725403803	0.0934380835163704
_____ASV1181	0.840565446899883	0.4356	0.0187151322727811	0.936357429718876	1.17039800139022	0.0972	0.104235326296611	1	0.829634982297806	0.5149	0.737485417416059	1.05909702715642	0.4579	0.328482900208109	131.5	0.00099875436722436	-0.132330086061329	0.013986822122567	-0.0547785007416662	0.0883247648832884	0.187108586802995	0.303952987763037
_____ASV1541	0.565988523735002	0.6167	0.0121558412458337	0.998523785678518	1.43757607372631	0.1685	0.123500359446918	1	0.535285945164307	0.6423	0.75252411129941	1.61693356587918	0.0691	0.203946418397798	70.5	0.000535453862276178	0.0820397881913617	0.252798446196382	-0.154964044361461	0.13306911226223	0.0729242561700993	0.139430552426404
_____ASV1973	1.83908045977011	0.1567	0.0356744704570791	0.75863963963964	1.98275862068966	0.0433	0.153846153846154	0.954769230769231	1.6092485549133	0.2038	0.700399908817381	2.42559523809524	0.0059	0.0507161284613956	36	0.000273423248821878	-7.40510083807599e-18	0.121292517625016	-0.230037238676699	0.0544535037865274	0.230037238676699	0.284556381663894
_____ASV2405	0.355555555555555	0.7132	0.00845442536327608	1	0.355555555555555	0.9491	0.0338177014531043	1	0.370903277378103	0.7033	0.754911162911872	0.650793650793651	0.8347	0.336367941653473	25	0.000189877256126304	0.129309607560182	0.22583351031597	-0.064654803780091	0.166280090403051	-0.064654803780091	0.150944127847689
_____ASV2654	0.578274760383387	0.679	0.0120501980626477	1	1.58466453674121	0.0738	0.132086148929796	0.983462151394422	0.530577175780856	0.7182	0.758529864963646	1.80245964642582	0.0308	0.130499993490159	26.5	0.000201269891493882	0.109010958155586	0.282717852045179	0.0401619319520582	0.124612212119694	-0.149172890107645	0.0748901988867903
_____ASV267	0.517143767028767	0.6062	0.00980979469237416	0.993477794793262	1.64045268509017	0.1242	0.124472187962334	1	1.47715459583413	0.2412	0.72788192901508	0.859176410777835	0.5976	0.328482900208109	1162.5	0.00882929240987315	0.0937096293135972	0.169932339217558	0.0423924513561511	0.235501488335456	-0.136102080669748	0.130220462804978
_____ASV3094	2.57028112449799	0.0224	0.057373375168086	0.456264150943396	0.788152610441769	0.6988	0.0703720304796057	1	2.64764621968616	0.027	0.524807003158481	1.04274239816408	0.3899	0.328482900208109	16	0.000121521443920835	-0.168427867678977	0	0.336855735357954	0.310531190448602	-0.168427867678977	0
_____ASV4442	0.830663615560641	0.5388	0.0182959098813034	0.970013445378151	0.939359267734555	0.5709	0.0827600110884303	1	0.810704659222183	0.5636	0.746922647917121	1.12880026152337	0.2601	0.328482900208109	16.5	0.000125318989043361	0.164738984428702	0.299989847020473	-0.164738984428702	0	1.94289029309402e-17	0.102143485882703
____g:Coleophoma	0.913461538461538	0.432	0.0213004484304933	0.932778076664425	0.252403846153847	0.9889	0.023542600896861	1	0.946735395189004	0.4086	0.737485417416059	0.76923076923077	0.7115	0.328482900208109	14	0.00010633126343073	0.164806510337203	0.194982087729446	0.023543787191029	0.229059600547678	-0.188350297528232	0.0981505172943694
_____ASV4922	0.913461538461538	0.4413	0.0213004484304933	0.937948412698413	0.252403846153847	0.9912	0.023542600896861	1	0.946735395189004	0.4037	0.737485417416059	0.76923076923077	0.7165	0.328482900208109	14	0.00010633126343073	0.164806510337203	0.194982087729446	0.023543787191029	0.229059600547678	-0.188350297528232	0.0981505172943694
____g:Cyclaneusma	0.978181974428513	0.7312	0.0219730066909739	1	1.00081789486091	0.441	0.0899259192056694	1	0.977300010732276	0.5363	0.737769161532079	1.00258301104263	0.7283	0.328482900208109	544.5	0.00413552663843091	-0.106756592686741	0.00383224699110489	0.208444623109422	0.316240398027666	-0.101688030422682	0.0053255783590467
_____ASV540	0.978181974428513	0.7225	0.0219730066909739	1	1.00081789486091	0.4409	0.0899259192056694	1	0.977300010732276	0.5245	0.737485417416059	1.00258301104263	0.7461	0.328482900208109	544.5	0.00413552663843091	-0.106756592686741	0.00383224699110489	0.208444623109422	0.316240398027666	-0.101688030422682	0.0053255783590467
____g:Leohumicola	1.01346302360152	0.3678	0.018335510142728	0.902184110007639	0.823878015020082	0.5932	0.059622199721066	1	1.53035185098848	0.226	0.722373718849154	2.31986294467399	0.0113	0.0715657939137895	1936.5	0.0147078922595435	-0.148860924926348	0.129127135611355	0.177279828775923	0.254814838034179	-0.0284189038495754	0.137181376756586
_____ASV1330	0.197860962566845	0.8613	0.004554687019142	1	0.845301757066463	0.5922	0.0778341496012451	1	0.339296575906114	0.8251	0.777360659746973	0.916247126269533	0.5574	0.328482900208109	95.5	0.000725331118402482	0.0383337662822942	0.248999001418548	0.0560262737971993	0.167040070073687	-0.0943600400794935	0.109224647448596
_____ASV205	1.01795108036863	0.3686	0.018510542745626	0.902323170731707	0.807856782230164	0.5995	0.0587606527983646	1	1.63055915608519	0.2086	0.7066413890458	2.50576857460774	0.0054	0.0481501720504977	1841	0.013982561141141	-0.153905166754161	0.12841760219926	0.175401579346867	0.255376907798076	-0.021496412592706	0.136736234178095
____g:Leptodontidium	0.7378223495702	0.5045	0.0158999691262735	0.952614705882353	1.64219197707736	0.1082	0.141556035813523	1	0.702823529411766	0.5136	0.737485417416059	1.27028465017292	0.2315	0.328482900208109	52	0.000394944692742713	0.174730320933964	0.239622084845688	-0.113574708607076	0.128860420344471	-0.0611556123268873	0.163243837653289
_____ASV2279	0.97051597051597	0.4189	0.0194365850658138	0.924084246575342	1.92260442260442	0.048	0.154016484192398	0.96500625	0.862250658637565	0.4546	0.737485417416059	2.41758241758242	0.0096	0.0666886103851855	31	0.000235447797596617	0.187501224464412	0.263850487513788	-0.143383289296315	0.0998342146829044	-0.0441179351680969	0.143967218771381
_____ASV3009	0.0691244239631334	0.9738	0.00166251039068994	1	0.933179723502304	0.499	0.0897755610972568	1	0.0724396336386342	0.9408	0.803015422463475	0.582620144832127	0.9026	0.348829205688389	21	0.000159496895146096	0.049659410785101	0.158653047563992	-7.42859188514651e-18	0.184660815708795	-0.0496594107851011	0.207022634784452
____g:Xenochalara	0.018581604211837	0.9816	0.000373012542546879	1	1.20896562403221	0.2982	0.09707651419779	1	0.040295766959456	0.9618	0.808135923594876	2.47119815668203	0.0095	0.0666886103851855	123	0.000934196100141417	-4.62511611764212e-17	0.197636674036122	0.023522371013803	0.222306897622992	-0.0235223710138031	0.117388586180857
_____ASV1072	0.018581604211837	0.9791	0.000373012542546879	1	1.20896562403221	0.2901	0.09707651419779	1	0.040295766959456	0.962	0.808135923594876	2.47119815668203	0.0084	0.0634757476452742	123	0.000934196100141417	-4.62511611764212e-17	0.197636674036122	0.023522371013803	0.222306897622992	-0.0235223710138031	0.117388586180857
_____ASV3337	NA	NA	NA	NA	NA	NA	NA	NA	NA	NA	NA	NA	NA	NA	0	0	NA	NA	NA	NA	NA	NA
____g:Xenopolyscytalum	1.29827031375704	0.2649	0.0265419407894737	0.848220119521912	1.37620675784394	0.1152	0.112541118421054	1	1.18605461572579	0.3244	0.737485417416059	1.6907492924177	0.0175	0.0921130310478196	80	0.000607607219604174	-0.0350715251829026	0.0749576880798001	0.213617471568589	0.304699664411182	-0.178545946385686	0.0335126848427883
_____ASV1587	1.29827031375704	0.271	0.0265419407894737	0.852646425073457	1.37620675784394	0.1223	0.112541118421054	1	1.18605461572579	0.3209	0.737485417416059	1.6907492924177	0.0168	0.0909583580460103	80	0.000607607219604174	-0.0350715251829026	0.0749576880798001	0.213617471568589	0.304699664411182	-0.178545946385686	0.0335126848427883
___f:Hyaloscyphaceae	2.42016556405591	0.0899	0.0417243017289822	0.666295871559633	0.736538471532517	0.6504	0.0507924811056705	1	1.78216774972969	0.1799	0.685611131746506	1.13973574719496	0.3398	0.328482900208109	67193	0.51033689883579	0.2149450554286	0.147380344292876	0.0575729657859905	0.20291708721784	-0.272518021214589	0.187441170232013
_____ASV3123	0.285087719298246	0.75	0.00639763779527559	1	1.05263157894737	0.3867	0.0944881889763782	1	0.280089153046062	0.7747	0.77303528037372	1.00877192982456	0.4305	0.328482900208109	16	0.000121521443920835	-0.109193035424091	0.14039104554526	0.0311980101211689	0.170288283142174	0.0779950253029224	0.230079626514523
_____ASV3201	0.890410958904109	0.4577	0.0163624921334172	0.941230326295585	2.08904109589041	0.0351	0.153555695405916	0.901368	0.723608445297511	0.5342	0.737769161532079	3.83540372670807	7e-04	0.0154886355910037	11	8.35459926955739e-05	0.174626375507841	0.272332622324096	-0.0498932501450973	0.125076743439022	-0.124733125362743	0.103998738000499
_____ASV4	3.34194908428611	0.0405	0.0538614611070197	0.5416875	0.911099099062989	0.5118	0.0587359381620316	1	2.00806317899902	0.1436	0.669351691837586	1.62493792949924	0.0866	0.229939858659587	57820	0.439148117968916	0.226446537522608	0.151423806260146	0.090335014968678	0.213090964624376	-0.316781552491286	0.168677078188865
_____ASV47	0.314588150177985	0.8087	0.00756765497383913	1	0.195775532928009	0.9984	0.018838111793854	1	1.4806191620534	0.2022	0.700399908817381	1.06642733568099	0.4067	0.328482900208109	8439.5	0.0640987641231178	-0.0449480231636984	0.0901221285239351	-0.0760658853539511	0.12703286063136	0.121013908517649	0.277966441210934
_____ASV632	1.62438753813442	0.2014	0.0311752322706502	0.799977025392987	2.40117407784044	0.0202	0.184333252605255	0.789586206896552	3.23770398304881	0.0299	0.527904769805399	1.87939060855086	0.0395	0.154741263304969	376.5	0.00285955147726214	0.247268780640591	0.286451641212151	-0.103965282769339	0.1110350281386	-0.143303497871251	0.0687483812184046
____g:Cistella	1.88985346479738	0.1542	0.0391657697207302	0.754545731707317	1.92996617656526	0.0544	0.159988300147403	0.967863636363636	1.47954536061169	0.2208	0.717352596546362	1.58311669954584	0.0865	0.229939858659587	467.5	0.00355070468956189	0.183350840874292	0.225213411748484	0.0896605760319338	0.213693440580908	-0.273011416906225	0.0436608517061895
_____ASV1339	0.843677107630789	0.8077	0.0190189579244875	1	0.907978590469846	0.862	0.0818740082066501	1	0.843364585277608	0.6989	0.754911162911872	0.981074302870725	0.7195	0.328482900208109	98	0.000744318844015113	0.193497210698989	0.314740397500879	-0.108175605981325	0.0209460381446678	-0.0853216047176644	0.0292057992004919
_____ASV1692	1.77931280266661	0.107	0.0403916142487814	0.676904854368932	0.827550785098845	0.7484	0.0751438691002366	1	1.83099193995321	0.0982	0.62432817511857	0.935934257143455	0.621	0.328482900208109	78.5	0.000596214584236595	-0.124737577276477	0.0333383455836507	0.282015392103339	0.311405846486129	-0.157277814826862	0.00904369129327091
_____ASV773	1.59046075806679	0.2009	0.0362308373777059	0.799977025392987	1.06973016767648	0.3867	0.0974741930513827	1	1.27083642537832	0.2936	0.737485417416059	0.985585060251681	0.4598	0.328482900208109	291	0.00221017126131018	0.200431776238891	0.166426595730507	0.0534484736637042	0.256072262635987	-0.253880249902595	0.0729497230814118
____g:Hyaloscypha	1.39373577544164	0.2501	0.0309720926031851	0.837143899895725	0.439335645388534	0.972	0.039052292500828	1	1.39034801573247	0.2594	0.734889928602852	1.16990701606086	0.254	0.328482900208109	62.5	0.000474693140315761	-0.0341614722299654	0.154637463558143	-0.19520841274266	0.0455939333654093	0.229369884972625	0.2704420255916
_____ASV2973	0.979041916167665	0.532	0.0221815221815222	0.965904977375566	0.795658682634731	0.9787	0.0721069054402388	1	0.986784599375644	0.4789	0.737485417416059	0.948246364414024	0.7284	0.328482900208109	24	0.000182282165881252	-0.0868703970279819	0.0383100182999207	-0.121618555839175	0.0173740794055964	0.208488952867157	0.313464814954108
_____ASV3148	2.21231766612642	0.0695	0.0456483571607725	0.621434540389972	1.46272285251216	0.1214	0.120725691831787	1	2.08068331143231	0.0832	0.591275717800507	1.56633479972216	0.0643	0.196099301212163	13.5	0.000102533718308204	-0.245501283827954	0	-0.0272779204253283	0.103313940070845	0.272779204253283	0.294881850736154
_____ASV3439	1.18325791855204	0.3183	0.0243029739776951	0.871585924713584	1.84219457013575	0.0236	0.151347583643123	0.823434782608696	1.08351193027576	0.3819	0.737485417416059	1.95686584883261	0.0131	0.0774869930486283	25	0.000189877256126304	0.206113326663599	0.292869830248107	-0.167766661237813	0.0510159884050027	-0.0383466654257858	0.106945386664188
___f:Leotiaceae	0.481466667984674	0.6683	0.010576651197057	1	0.952161480689553	0.4875	0.0836666837742319	1	0.426914979272566	0.7113	0.756357819942102	0.984681325232078	0.4688	0.328482900208109	1803.5	0.0136977452569516	0.14001409478004	0.248024868779796	-0.101403531633149	0.131765041509365	-0.0386105631468904	0.149460729347626
_____ASV3433	0.999999999999999	1	0.0224719101123595	1	1	1	0.0898876404494382	1	0.999999999999995	0.5067	0.737485417416059	1	0.7386	0.328482900208109	17	0.000129116534165887	-0.105409255338946	0	-0.105409255338946	0	0.210818510677892	0.316227766016838
____g:Alatospora	0.414694222261051	0.7158	0.00908181356825783	1	0.979647707442909	0.4597	0.0858172346174334	1	0.316263213685665	0.7867	0.77373723967012	0.954928432746155	0.4992	0.328482900208109	1767.5	0.0134243220081297	0.131792148606338	0.247081327590881	-0.0869787441343222	0.132078742617388	-0.0448134044720161	0.151247528211484
_____ASV1614	0.229173118612573	0.8749	0.00525913686192989	1	0.732424899349644	0.759	0.0672316685322389	1	0.22998196009788	0.8727	0.78722747053761	0.868026368181217	0.6268	0.328482900208109	99	0.000751913934260165	0.0580812218316224	0.15258237506679	-0.101642138205339	0.102043693363692	0.0435609163737167	0.260895669535537
_____ASV230	0.358571035021519	0.7421	0.0076740681851208	1	1.03321637793675	0.4124	0.0884507911666023	1	0.272310276938821	0.821	0.776969035328573	1.01574012760356	0.4278	0.328482900208109	1668.5	0.0126724080738695	0.122766532905405	0.248358628168673	-0.0702986991428277	0.131473040098513	-0.052467833762577	0.150155365410538
_____ASV4696	NA	NA	NA	NA	NA	NA	NA	NA	NA	NA	NA	NA	NA	NA	0	0	NA	NA	NA	NA	NA	NA
____g:Gorgomyces	1	1	0.0224719101123596	1	1	1	0.0898876404494384	1	1	0.5179	0.737485417416059	1	0.7446	0.328482900208109	19	0.000144306714655991	0.210818510677892	0.316227766016838	-0.105409255338946	0	-0.105409255338946	0
_____ASV2366	0.999999999999999	1	0.0224719101123595	1	1	1	0.0898876404494382	1	1.00000000000001	0.5138	0.737485417416059	0.999999999999999	0.7401	0.328482900208109	17	0.000129116534165887	0.210818510677892	0.316227766016838	-0.105409255338946	0	-0.105409255338946	0
_____ASV2535	NA	NA	NA	NA	NA	NA	NA	NA	NA	NA	NA	NA	NA	NA	0	0	NA	NA	NA	NA	NA	NA
_____ASV4056	1	1	0.0224719101123595	1	1	1	0.0898876404494382	1	1	0.5072	0.737485417416059	1	0.7515	0.328482900208109	2	1.51901804901043e-05	0.210818510677892	0.316227766016838	-0.105409255338946	0	-0.105409255338946	0
___f:Myxotrichaceae	2.15040547510656	0.1236	0.0357341686215243	0.71416726618705	0.253103154283779	0.9793	0.0168236751599008	1	0.0539206927256782	0.951	0.806065764733692	1.26240354077339	0.2451	0.328482900208109	254713	1.93456822158797	0.131478557671761	0.178827319205922	0.13436250803689	0.176736785502453	-0.265841065708653	0.188223762459395
_____ASV2180	0.563636363636363	0.5685	0.0122023223774847	0.9760112	1.83636363636364	0.0797	0.159023814209801	0.993397727272727	0.53735803945009	0.5867	0.749260703187885	1.56055900621118	0.1015	0.248477452487047	43	0.000326588880537243	0.15345881359536	0.205034067186279	-0.0558032049437674	0.16686754234015	-0.097655608651593	0.176541274572165
_____ASV2258	0.983364140480591	0.4948	0.022236619365086	0.948810035842294	0.944085027726435	0.6973	0.0853936341407346	1	0.989291439563959	0.4723	0.737485417416059	0.960390810668081	0.7176	0.328482900208109	29	0.000220257617106513	-0.118198145778283	0.0136382475898019	-0.0909216505986795	0.0409147427694058	0.209119796376963	0.313311429730531
_____ASV332	0.866404715127701	0.4383	0.0206135137382661	0.937948412698413	0.835792936446292	0.5837	0.0795407913967414	1	1.20465548517909	0.3296	0.737485417416059	0.929267639050005	0.5216	0.328482900208109	766.5	0.00582163667283249	-0.173751910173976	0.116907097109733	-0.00219939126802511	0.161373704520869	0.175951301442001	0.245929603642117
_____ASV65	0.456222027860849	0.6645	0.00901305758957837	1	1.5716697926913	0.1262	0.124198740860868	1	0.741281666084771	0.5279	0.737485417416059	0.833225607407635	0.6445	0.328482900208109	5808.5	0.0441160816883855	0.119701947496729	0.245075840100724	-0.00863621433281778	0.136987312802692	-0.111065733163911	0.150163690262183
_____ASV779	0.419524462734339	0.6849	0.00843833348661822	1	1.70839048925469	0.0918	0.137450565621264	1	1.0238740186401	0.3969	0.737485417416059	1.26768330695823	0.2186	0.328482900208109	224	0.00170130021489169	-0.118010895368401	0.108245725272954	0.104523935897727	0.235992722223762	0.0134869594706744	0.184461152484246
____g:Oidiodendron	2.20126364441492	0.1148	0.0371602114421076	0.690089887640449	0.243637028875717	0.9811	0.0164516477271942	1	0.139376727055753	0.8695	0.786479219103833	1.20141819866826	0.2828	0.328482900208109	247842	1.88238235651422	0.13182120040752	0.177125196642354	0.139243874883022	0.176753728630258	-0.271065075290543	0.189425942750143
_____ASV101	1.51949834589868	0.2292	0.0335469547981407	0.822046927374302	0.671144864317425	0.7178	0.0592692094388426	1	1.55781429287348	0.2173	0.71449168798613	0.607179037970828	0.8621	0.341875040596573	3349.5	0.0254397547758022	0.00337108324610268	0.139946125783988	0.221367799827418	0.224318072397906	-0.224738883073521	0.170186720787261
_____ASV1069	1.74355005159959	0.1815	0.0414713174108348	0.787009383378016	0.495485036119711	0.8831	0.0471415596848229	1	1.07675704515691	0.3556	0.737485417416059	0.722308098694894	0.7623	0.329015715278422	146	0.00110888317577762	-0.275903108418824	0.108405950421949	0.204463910703235	0.239137381355543	0.0714391977155883	0.170639518351678
_____ASV12	0.680807813995098	0.5034	0.0151939328825453	0.952596346493813	0.292428393124488	0.9654	0.0261050903749824	1	4.45841818488982	0.0132	0.419344726277747	1.10752813196504	0.3543	0.328482900208109	35353.5	0.268513022978452	0.00460128285213744	0.148141748379689	0.147771968520567	0.180797511808627	-0.152373251372704	0.214734279554842
_____ASV1263	1.71438387540082	0.1956	0.0344518088925711	0.799977025392987	2.20968850206138	0.0323	0.177621283255086	0.895563025210084	1.63246585306716	0.2038	0.700399908817381	1.69761737911703	0.0643	0.196099301212163	87	0.000660772851319539	0.0708391204160012	0.154106964276941	-0.252996858628576	0.0991006756742488	0.182157738212574	0.255351854833749
_____ASV130	1.05710926592696	0.3527	0.0208833872249621	0.89012568735271	2.48665956352414	0.0163	0.196497661067018	0.789586206896552	2.17821954198996	0.1208	0.666643372713565	3.54608532829344	4e-04	0.0116569522218007	3277.5	0.0248929082781585	-0.0352357987632149	0.177013880059162	0.19095529652323	0.236775306091024	-0.155719497760015	0.11298692294861
_____ASV1308	0.365926615261902	0.8384	0.00844143895482573	1	1.04269143844722	0.3838	0.0962140031281623	1	0.370328701663226	0.8198	0.776969035328573	0.835549056102098	0.7041	0.328482900208109	102	0.000774699204995321	-0.052569893540626	0.140106632442255	0.128504184210419	0.274666625484743	-0.0759342906697932	0.0797726611249256
_____ASV1380	0.0323544051767052	0.969	0.000648039679968103	1	2.51493280238925	0.0134	0.201490491263926	0.729050847457627	1.36597368685347	0.2694	0.735727481915598	1.29985636946193	0.224	0.328482900208109	81.5	0.000618999854971752	0.0248232064012295	0.120682306488124	-0.0347524889617213	0.221534978531034	0.00992928256049181	0.196444880432873
_____ASV148	0.860004198633535	0.4666	0.0178883331348497	0.943190176322418	1.15309347048869	0.322	0.0959386950365871	1	1.07292933382121	0.3866	0.737485417416059	1.11253735766144	0.3332	0.328482900208109	2655	0.0201649646006135	0.188060842195623	0.26643254254605	-0.0909971817075594	0.115126492583784	-0.0970636604880634	0.127391073604563
_____ASV1548	0.0498753117206994	0.9472	0.00100489888205002	1	1.7643391521197	0.0839	0.142193191810074	0.998666666666667	0.043757072802716	0.9653	0.809602725678172	1.13505747126437	0.3216	0.328482900208109	43	0.000326588880537243	0.0222905062629374	0.190865791080176	-0.0445810125258749	0.171279158582742	0.0222905062629374	0.190865791080176
_____ASV16	1.53313601711288	0.2251	0.0317052489691421	0.817880496054115	0.368712547301001	0.9357	0.0304998981949144	1	0.102160329782434	0.9076	0.794461154710258	0.468347161336116	0.948	0.358678292397839	26597	0.202006615247653	0.0682442390475373	0.175733792253356	0.174531889580245	0.204118358151154	-0.242776128627783	0.162815141107687
_____ASV1660	0.282608695652175	0.7588	0.00658561296859171	1	0.735507246376811	0.6674	0.0685579196217493	1	0.288373278939318	0.7533	0.766498568145092	0.773809523809523	0.7004	0.328482900208109	66	0.000501275956173443	-0.0274123206953262	0.158456001812361	-0.0822369620859787	0.150057149826791	0.109649282781305	0.232378349278062
_____ASV1818	0.0807136788445195	0.9237	0.00178161188991513	1	1.45072217502124	0.1828	0.128088517980215	1	0.0776384387769486	0.9208	0.797971611434631	1.29117596859532	0.2194	0.328482900208109	44.5	0.000337981515904822	-0.0544726481205217	0.156445441804987	0.0476635671054564	0.163417944361565	0.00680908101506516	0.225690037275213
_____ASV182	2.97142533353261	0.0229	0.062697941619422	0.45943125	0.872105866527828	0.5925	0.0736067530803625	1	1.81064945902373	0.1127	0.657319970391289	1.39248751813378	0.1064	0.251222265190346	2619.5	0.0198953388969142	-0.15044994188764	0.0914285999522791	0.350952296348794	0.281224141349765	-0.200502354461154	0.0918624877003595
_____ASV2	0.883488011652938	0.42	0.0174669244662254	0.924084246575342	0.525949088839587	0.8365	0.0415929266121156	1	0.197005006290613	0.8271	0.778119272206206	1.34132503104165	0.2031	0.328482900208109	146113	1.10974142097531	0.118293617739297	0.186586358581911	0.0650072739999017	0.176478260501316	-0.1833008917392	0.185884261411004
_____ASV2295	1.06309751434034	0.345	0.0234277888970821	0.878231562252181	0.836042065009558	0.7584	0.0736964078794899	1	1.04355705132354	0.3659	0.737485417416059	1.1253755804425	0.2884	0.328482900208109	35	0.000265828158576826	0.2099639999084	0.300876861039703	-0.0639020869286436	0.0958531303929654	-0.146061912979757	0.0136933043418522
_____ASV2496	0.303738317757009	0.824	0.0070194384449244	1	0.975467289719625	0.4638	0.0901727861771057	1	0.307504078303425	0.8121	0.776969035328573	0.860627177700348	0.637	0.328482900208109	16	0.000121521443920835	-0.114376367505375	0.108086155981091	0.0326789621443927	0.248282999326423	0.0816974053609818	0.168088385145505
_____ASV272	0.600676511238816	0.5499	0.0136292738481345	0.970164398475776	0.70213804223952	0.6877	0.0637256924672439	1	0.226386258810218	0.8046	0.77678719009919	0.699406523172649	0.7824	0.330111916681568	1134	0.00861283233788916	-0.06679826991293	0.183160302109848	-0.0964863898742322	0.193815842101308	0.163284659787162	0.172604503439136
_____ASV3117	2.14601769911504	0.1197	0.0483067729083665	0.704318681318681	0.790929203539824	0.6358	0.0712151394422312	1	2.20800627943485	0.1086	0.648572552173834	1.05958023019634	0.3854	0.328482900208109	22	0.000167091985391148	0.0784597465471473	0.16792383167251	0.219687290332012	0.258732631358065	-0.29814703687916	0.0470758479282884
_____ASV3401	0.706806282722513	0.4993	0.0157205240174672	0.951244536326049	1.47033158813263	0.1611	0.130810286268802	1	0.694764862466727	0.5205	0.737485417416059	1.28032345013477	0.2192	0.328482900208109	22.5	0.000170889530513674	0.0881641977459793	0.172227174011396	0.0881641977459793	0.226063604545725	-0.176328395491959	0.141151359430705
_____ASV366	0.186385288578711	0.8705	0.00435954240999138	1	0.682581883977698	0.7584	0.0638622220494817	1	0.235207349592912	0.8904	0.791641654534385	0.659213104869105	0.8886	0.347014253130035	588	0.00446591306409068	0.0898939154988849	0.255996700541384	-0.0247983215169338	0.135635593877876	-0.0650955939819511	0.133871391202376
_____ASV384	0.374808771035186	0.6934	0.00908616238953383	1	0.623070935881264	0.7634	0.0604182627634882	1	0.188940754833858	0.8308	0.779910212517261	0.668281462377584	0.8084	0.332662531184758	718.5	0.00545707234106998	-0.0799013430821432	0.16545072316091	-0.0532675620547622	0.18765878699121	0.133168905136905	0.19692532715892
_____ASV4528	1.19136089177891	0.3117	0.0210138248847926	0.871585924713584	0.930097538318626	0.5068	0.0656221198156682	1	1.29850746268657	0.2845	0.737485417416059	2.50076312576312	0.0058	0.0502178122888444	127.5	0.000968374006244152	-0.0810074810222293	0.117299931683035	-0.121511221533344	0.186000491148323	0.202518702555573	0.227582301074925
_____ASV477	0.434217012652681	0.7132	0.00919162405648892	1	0.983834967409761	0.4637	0.0833043468178603	1	0.231507933563363	0.901	0.793714368633666	1.01353109549831	0.4601	0.328482900208109	441	0.00334943479806801	0.0861964247868776	0.15809994323395	-0.13288615487977	0.107333990998043	0.046689730092892	0.254641670440392
_____ASV4832	0.999999999999998	0.7714	0.0229885057471264	1	0.583333333333334	0.9346	0.0536398467432951	1	1.02352941176471	0.4127	0.737485417416059	0.857142857142859	0.6072	0.328482900208109	3	2.27852707351565e-05	1.94081223893009e-17	0.184660815708795	-0.184660815708795	0	0.184660815708795	0.256607747354038
_____ASV55	0.213776140619333	0.8093	0.00482289506157093	1	0.284508604901461	0.9698	0.0256746172248859	1	2.76963908950491	0.064	0.580041340416631	0.96597371154907	0.4903	0.328482900208109	7277.5	0.0552732692583672	0.0918628596703551	0.232323591885061	-0.074652019451085	0.162904877348462	-0.0172108402192704	0.145921977587949
_____ASV556	0.401618929016189	0.6701	0.00913338997451146	1	0.591012868410128	0.7905	0.0537619182478995	1	1.49123871141664	0.2249	0.721266989692115	0.949151741411088	0.5163	0.328482900208109	396	0.00300765573704066	0.0512401659983251	0.151537598802042	-0.133224431595646	0.16966715329239	0.0819842655973202	0.222741842771935
_____ASV69	1.33924146833053	0.2618	0.0274622671718496	0.84238376753507	0.420029126080476	0.9024	0.0344521950765451	1	0.205818670454888	0.8159	0.776969035328573	1.05945453110374	0.4029	0.328482900208109	5646.5	0.0428856770686871	0.135814241088913	0.170297103201529	0.0961098457821775	0.19518160375528	-0.23192408687109	0.179979249930489
_____ASV71	4.26606584345513	0.011	0.0751025898245877	0.382468085106383	1.80552725442647	0.0778	0.127142690977766	0.987106719367589	3.39816854380446	0.026	0.524807003158481	1.88028930957975	0.0281	0.124813890843277	5711.5	0.0433793579346155	0.318690541308479	0.252896067396666	0.0283497720795887	0.14833174458898	-0.347040313388067	0.0930441540504507
_____ASV737	0.789566354764062	0.4643	0.0183575839805371	0.942100505689001	0.614435556897076	0.7646	0.0571430242350523	1	1.43453046945175	0.248	0.72788192901508	0.539539315137588	0.928	0.354290344759731	313	0.00237726324670133	-0.05441527559485	0.215762691642634	-0.130936756900108	0.140448412159846	0.185352032494958	0.184774444258611
_____ASV778	0.0653531018337878	0.9364	0.00131146257438144	1	0.788382754584471	0.6315	0.063282962730974	1	0.424331730520657	0.6626	0.75252411129941	0.606222716767953	0.8704	0.343683625056237	139	0.00105571754406225	-0.0155549745366464	0.143637657588218	0.0497759185172684	0.222187499912188	-0.034220943980622	0.179347784112665
_____ASV780	1.62374496568155	0.1993	0.0362285594955212	0.799977025392987	0.737421294457995	0.6574	0.0658125796949207	1	1.47809802963687	0.2348	0.72788192901508	1.37080041876844	0.1871	0.32106993296339	255.5	0.00194054555761083	0.194575978658378	0.202576320602035	-0.256486517322407	0.152264822029446	0.0619105386640292	0.185394090747322
_____ASV825	1.13699653603206	0.3493	0.0254750898818695	0.883572104018913	1.21765265231271	0.2936	0.109128954326694	1	2.3355989960244	0.0825	0.590423550047651	1.12977404519096	0.3461	0.328482900208109	217.5	0.00165193212829885	-0.174568708146862	0.0990638045926084	-0.0349137416293724	0.141172525333477	0.209482449776235	0.264479600105785
_____ASV90	1.70078102234191	0.1857	0.0374786211325088	0.791035714285714	0.378062526618485	0.9319	0.0333241305339183	1	0.338403689928718	0.7223	0.758529864963646	0.572761144729542	0.8873	0.34691734453743	4017.5	0.0305132750594971	0.246427513401228	0.186470358097603	-0.0229720563340125	0.166209254384747	-0.223455457067214	0.189916086784532
_____ASV915	0.522504383970903	0.6063	0.0113402098185496	0.993477794793262	0.474605442618691	0.8784	0.0412025274078563	1	0.846924710956883	0.4431	0.737485417416059	0.740943471337579	0.7429	0.328482900208109	225.5	0.00171269285025926	0.143741442517518	0.232875079892406	-0.108272774883325	0.143306066897617	-0.0354686676341928	0.162392513683483
___f:Rutstroemiaceae	1.08096657774988	0.0356	0.0241905608003357	0.517085972850679	1.01741722893457	0.1053	0.0910736514613888	1	1.07837591290126	0.3541	0.737485417416059	1.02649570733676	0.745	0.328482900208109	83	0.00063039249033933	-0.109365846568851	0	-0.109365846568851	0	0.218731693137703	0.315949654233203
____g:Lambertella	1.08096657774988	0.0322	0.0241905608003357	0.499669811320755	1.01741722893457	0.1045	0.0910736514613888	1	1.07837591290126	0.3599	0.737485417416059	1.02649570733676	0.742	0.328482900208109	83	0.00063039249033933	-0.109365846568851	0	-0.109365846568851	0	0.218731693137703	0.315949654233203
_____ASV1585	1.08096657774988	0.0324	0.0241905608003357	0.499669811320755	1.01741722893457	0.1018	0.0910736514613888	1	1.07837591290126	0.3521	0.737485417416059	1.02649570733676	0.7438	0.328482900208109	83	0.00063039249033933	-0.109365846568851	0	-0.109365846568851	0	0.218731693137703	0.315949654233203
___f:Sclerotiniaceae	0.136513651365136	0.8861	0.00316406182090018	1	0.47217221722172	0.9063	0.0437753168408058	1	0.121145812611895	0.9015	0.793714368633666	0.811383509468377	0.675	0.328482900208109	157	0.00119242916847319	-0.0787796660961051	0.17957464576044	0.0456092803714293	0.146160434352385	0.0331703857246758	0.219920996535623
_____ASV4565	2.88235294117647	0.1055	0.0661715057393652	0.676904854368932	0.529411764705883	0.9914	0.048615800135044	1	3.08242950108459	0.037	0.547331386369125	0.865546218487392	0.6139	0.328482900208109	7	5.31656317153652e-05	-0.180881545198378	0	0.361763090396756	0.309078601001068	-0.180881545198378	0
____g:Botrytis	0.15695067264574	0.9888	0.0036073177016233	1	0.997757847533633	0.4388	0.0917289358412781	1	0.157486423584174	0.973	0.810586896590635	0.858424087123636	0.6941	0.328482900208109	13	9.87361731856782e-05	-0.0159625373784717	0.113879645626006	-0.0638501495138867	0.0800325569697965	0.0798126868923584	0.28732567281249
_____ASV684	0.15695067264574	0.9897	0.0036073177016233	1	0.997757847533633	0.4404	0.0917289358412781	1	0.157486423584174	0.9705	0.810586896590635	0.858424087123636	0.6869	0.328482900208109	13	9.87361731856782e-05	-0.0159625373784717	0.113879645626006	-0.0638501495138867	0.0800325569697965	0.0798126868923584	0.28732567281249
____g:Monilinia	0.0609153770167926	0.9533	0.00139725458356148	1	0.468389858412908	0.9081	0.0429750193538642	1	0.132535364526659	0.8961	0.793714368633666	0.9099016167079	0.5528	0.328482900208109	137	0.00104052736357215	-0.0475322470125504	0.189790040677493	0.00432111336477735	0.127469687359358	0.0432111336477732	0.223354275313899
_____ASV1000	0.0609153770167926	0.9484	0.00139725458356148	1	0.468389858412908	0.9108	0.0429750193538642	1	0.132535364526659	0.9014	0.793714368633666	0.9099016167079	0.555	0.328482900208109	137	0.00104052736357215	-0.0475322470125504	0.189790040677493	0.00432111336477735	0.127469687359358	0.0432111336477732	0.223354275313899
___f:Vibrisseaceae	2.97952673355972	0.0444	0.0614196015350798	0.551525096525097	1.25035834014347	0.2693	0.103098938717593	1	1.43360710493686	0.2497	0.728650597065395	1.03120625925516	0.4058	0.328482900208109	16541	0.125630387743408	0.064817510545254	0.149329748960936	0.264162922441331	0.244148744217032	-0.328980432986585	0.11877589278733
____g:Phialocephala	2.97952673355972	0.0444	0.0614196015350798	0.551525096525097	1.25035834014347	0.2698	0.103098938717593	1	1.43360710493686	0.2417	0.72788192901508	1.03120625925516	0.4127	0.328482900208109	16541	0.125630387743408	0.064817510545254	0.149329748960936	0.264162922441331	0.244148744217032	-0.328980432986585	0.11877589278733
_____ASV105	1.98744433964888	0.1309	0.0420474579100127	0.724463793103448	1.55105370112362	0.1425	0.131259756890976	1	1.08014715685073	0.3604	0.737485417416059	1.44472958497575	0.1319	0.283244304052504	4278	0.0324917960683332	0.0948701652733141	0.12805175197104	0.188404131035736	0.256323573003381	-0.28327429630905	0.126088931714317
_____ASV301	0.472808090137652	0.7119	0.0107299670609841	1	0.658771772157878	0.805	0.0598010022535968	1	0.361577913645892	0.7778	0.773064345262683	0.948527099648869	0.4978	0.328482900208109	1183	0.00898499175989672	-0.112864129806357	0.0746371671371691	0.136196618179786	0.252469585487512	-0.0233324883734295	0.178576563308771
_____ASV393	0.0241159885437912	0.9923	0.00055784776968518	1	0.806297571684889	0.6693	0.0746046634165934	1	0.0408026243436837	0.9907	0.810586896590635	0.809493995912783	0.7192	0.328482900208109	931	0.00707102901814357	0.0328454941774554	0.254795746548678	-0.0207069419814393	0.107710518435157	-0.0121385521960161	0.160372551105886
_____ASV552	2.22759549461312	0.1141	0.0463578689902927	0.689757062146893	1.88173359451518	0.0765	0.156640933526969	0.983462151394422	2.94666613558512	0.0547	0.558802387179502	1.41861333554624	0.1496	0.300313209546374	261	0.00198231855395862	0.210818510677892	0.198201310492145	0.0828215577663147	0.209465023847653	-0.293640068444207	0.119988075097532
_____ASV703	0.256596501782783	0.8173	0.00587649393608532	1	0.991583755886572	0.4367	0.0908357812846712	1	0.395549755774004	0.7255	0.758535962183282	0.900603688210703	0.5681	0.328482900208109	1022.5	0.00776597977556584	0.0364054419567279	0.218667069784586	0.0696766405661879	0.206522821870491	-0.106082082522916	0.105975132168422
_____ASV87	4.41527886100902	0.0162	0.0846932375619278	0.409464566929134	1.37964293223493	0.2172	0.10585644104364	1	1.81677568324237	0.168	0.679709904113039	0.979866490067266	0.4784	0.328482900208109	6773.5	0.0514453437748609	0.192741420068622	0.179053976611975	0.216305418133438	0.204905105404707	-0.40904683820206	0.139958568723751
_____ASV924	2.68726019657311	0.0488	0.0551334655205647	0.567565217391304	0.720482004888048	0.7331	0.0591273890415796	1	2.74360464587038	0.0429	0.550231110540195	1.32406307099514	0.1755	0.313909997404823	2092	0.0158889287926491	-0.140009312030643	0.0723022884733139	0.329001473751307	0.274984113112676	-0.188992161720664	0.125757214667449
__o:Phacidiales	1.70886075949367	0.1683	0.0372670807453416	0.777133620689655	1.23417721518987	0.2642	0.107660455486543	1	1.68387096774194	0.1837	0.689289798529961	1.19349005424955	0.2482	0.328482900208109	9	6.83558122054695e-05	0.235115935456511	0.261959598872464	-0.235115935456511	0	-3.69956886306366e-17	0.172810993888604
___f:Phacidiaceae	1.70886075949367	0.1702	0.0372670807453416	0.780488571428571	1.23417721518987	0.2641	0.107660455486543	1	1.68387096774194	0.1809	0.685611131746506	1.19349005424955	0.2493	0.328482900208109	9	6.83558122054695e-05	0.235115935456511	0.261959598872464	-0.235115935456511	0	-3.69956886306366e-17	0.172810993888604
_____ASV4799	1.70886075949367	0.162	0.0372670807453416	0.768124076809453	1.23417721518987	0.2562	0.107660455486543	1	1.68387096774194	0.1903	0.689289798529961	1.19349005424955	0.2488	0.328482900208109	9	6.83558122054695e-05	0.235115935456511	0.261959598872464	-0.235115935456511	0	-3.69956886306366e-17	0.172810993888604
__o:Thelebolales	1.42590659837808	0.2424	0.0257096887340335	0.83702518363064	1.52253981325819	0.1216	0.109808103079309	1	2.70592299313748	0.0375	0.547331386369125	1.77088112698866	0.0327	0.136078726978104	30476	0.23146797030821	-0.124477473847318	0.0869645020317737	0.225073184038694	0.287507419473309	-0.100595710191375	0.0971876437761069
_____ASV140	0.192223165385644	0.8346	0.00397196438519189	1	0.667722880498612	0.7299	0.0551894251704233	1	0.17329634380173	0.8679	0.785579253553325	0.948339810232393	0.5084	0.328482900208109	2796.5	0.0212396698702884	-0.0882372218741806	0.152581983544384	0.0368804013302239	0.208913231502399	0.0513568205439566	0.186993377381314
___f:Pseudeurotiaceae	1.41943528438222	0.2433	0.0248519363342095	0.83702518363064	1.56465885400584	0.113	0.109578231997901	1	2.37554701864571	0.0672	0.580041340416631	1.78901208852384	0.0355	0.144190571719833	27616.5	0.209749809752483	-0.115847529510865	0.0876683664713526	0.221625377429477	0.286504196932174	-0.105777847918612	0.0999306195000392
_____ASV1353	0.313028764805415	0.7432	0.00763752709257922	1	0.662013536379019	0.7264	0.0646093508101972	1	0.334789391575665	0.7283	0.758894504852812	0.653968253968254	0.828	0.335883476658854	61	0.000463300504948182	-0.101026258831884	0.142490378855492	-0.0101026258831885	0.186660690908537	0.111128884715072	0.21534116823096
_____ASV2188	NA	NA	NA	NA	NA	NA	NA	NA	NA	NA	NA	NA	NA	NA	0	0	NA	NA	NA	NA	NA	NA
_____ASV236	5.17617403518108	0.0013	0.0861383449700902	0.134612903225806	1.78104696396568	0.0636	0.118555857471002	0.971675675675676	3.0852495963604	0.0245	0.521004053860231	3.87637737771466	1e-04	0.00442532445457249	1690.5	0.0128395000592607	-0.239502759748868	0.0496795261641829	-0.171368353958242	0.104267912843882	0.410871113707109	0.283102709144839
_____ASV3373	0.11764705882353	0.9361	0.00279329608938548	1	0.999999999999998	0.4334	0.0949720670391059	1	0.121848739495799	0.9176	0.796696968731956	0.659663865546216	0.8605	0.341467205962504	14	0.00010633126343073	-0.0371635538274402	0.105566510746069	0.0743271076548803	0.202850045632956	-0.0371635538274402	0.222981322964641
_____ASV3499	NA	NA	NA	NA	NA	NA	NA	NA	NA	NA	NA	NA	NA	NA	0	0	NA	NA	NA	NA	NA	NA
_____ASV3526	0.284697508896798	0.7663	0.00645031243700869	1	0.818505338078292	0.6031	0.0741785930255997	1	0.282410225197809	0.7762	0.773064345262683	1.04893138357705	0.3992	0.328482900208109	23	0.0001746870756362	0.0564740750204007	0.212361192297777	-0.112948150040801	0.137360325258138	0.0564740750204007	0.194097542687701
_____ASV3900	NA	NA	NA	NA	NA	NA	NA	NA	NA	NA	NA	NA	NA	NA	0	0	NA	NA	NA	NA	NA	NA
_____ASV4359	NA	NA	NA	NA	NA	NA	NA	NA	NA	NA	NA	NA	NA	NA	0	0	NA	NA	NA	NA	NA	NA
_____ASV906	2.17736003269309	0.1234	0.0467227023400813	0.71416726618705	0.849713935431141	0.5632	0.0729340681986593	1	2.80997122910085	0.0598	0.580041340416631	1.23253547059461	0.2657	0.328482900208109	205.5	0.00156079104535822	0.249874458216276	0.224158828035827	0.0249874458216276	0.193374558246895	-0.274861904037903	0.099389495752824
_____ASV984	0.377855887521968	0.6906	0.00829813922763473	1	0.840881438420982	0.5746	0.0738667992785518	1	0.380855251386652	0.6915	0.754911162911872	0.930589680589681	0.5268	0.328482900208109	134.5	0.00102153963795952	0.0514750534671331	0.221322255207902	0.0758579735305119	0.176970556753495	-0.127333026997645	0.145422975701444
____g:Geomyces	0.34656157293583	0.7236	0.00701807576278073	1	0.48331541624147	0.8814	0.0391496862132559	1	0.593844578039888	0.5836	0.749260703187885	1.0628719923909	0.3894	0.328482900208109	3778.5	0.0286980484909296	0.0450712217831953	0.168281180161679	0.0717330712887474	0.238572084224354	-0.116804293071943	0.127850359886761
_____ASV107	0.34656157293583	0.7323	0.00701807576278073	1	0.48331541624147	0.8818	0.0391496862132559	1	0.593844578039888	0.5853	0.749260703187885	1.0628719923909	0.3905	0.328482900208109	3778.5	0.0286980484909296	0.0450712217831953	0.168281180161679	0.0717330712887474	0.238572084224354	-0.116804293071943	0.127850359886761
____g:Gymnostellatospora	0.78251626522206	0.4583	0.0170305363663692	0.941230326295585	0.342347165497971	0.9509	0.0298031164900175	1	0.320373971004391	0.7376	0.762389509992222	0.672511936650284	0.7908	0.330111916681568	9202.5	0.0698938179800926	0.183488772794005	0.197235626286319	-0.095040591896296	0.170969225532225	-0.088448180897709	0.180067426049569
_____ASV40	0.78251626522206	0.4568	0.0170305363663692	0.941230326295585	0.342347165497971	0.948	0.0298031164900175	1	0.320373971004391	0.7372	0.762389509992222	0.672511936650284	0.7989	0.330938572862668	9202.5	0.0698938179800926	0.183488772794005	0.197235626286319	-0.095040591896296	0.170969225532225	-0.088448180897709	0.180067426049569
____g:Pleuroascus	0.999999999999997	1	0.0224719101123595	1	0.999999999999998	1	0.089887640449438	1	0.999999999999998	0.5213	0.737485417416059	0.999999999999996	0.7415	0.328482900208109	45	0.000341779061027348	-0.105409255338946	0	0.210818510677892	0.316227766016838	-0.105409255338946	0
_____ASV2080	0.999999999999997	1	0.0224719101123595	1	0.999999999999998	1	0.089887640449438	1	0.999999999999998	0.5188	0.737485417416059	0.999999999999996	0.7515	0.328482900208109	45	0.000341779061027348	-0.105409255338946	0	0.210818510677892	0.316227766016838	-0.105409255338946	0
____g:Pseudeurotium	0.636741764507269	0.5581	0.0141833617625772	0.971163961038961	1.23681233334149	0.1276	0.110199504628218	1	0.549150459967697	0.6926	0.754911162911872	0.971798103504509	0.5359	0.328482900208109	3244.5	0.0246422703000718	0.0545958571303412	0.156760651588066	0.10982654980871	0.275255374359958	-0.164422406939051	0.0225496334506864
_____ASV216	0.814284277990724	0.7645	0.0183831639654234	1	1.00911870676926	0.4375	0.0911268712832823	1	0.877820337789272	0.6307	0.75252411129941	0.939438429618758	0.7467	0.328482900208109	2834	0.0215244857544778	-0.0654487329848538	0.0395194189492565	0.187823390973733	0.313357384035823	-0.122374657988879	0.025761200035374
_____ASV587	1.09930730028437	0.0135	0.024750862187425	0.390405405405405	0.971882284636291	0.9229	0.0875275711648966	1	1.10398713867913	0.3091	0.737485417416059	0.988513916454694	0.7387	0.328482900208109	410.5	0.00311778454559392	0.221237163139836	0.315846079511812	-0.108528809877791	0.00230757577559746	-0.112708353262045	0.00167181735370153
____g:Pseudogymnoascus	1.41009566219906	0.226	0.0314138732020946	0.817880496054115	0.688328558314445	0.8508	0.0613378698535929	1	1.69298996083082	0.1263	0.668727764253528	0.931799888561756	0.5962	0.328482900208109	9217.5	0.0700077443337684	-0.178802493833274	0.0458167694160055	0.239799040780195	0.298875497978598	-0.0609965469469207	0.0875186140336101
_____ASV317	3.10469705512426	0.0441	0.0577136649205162	0.551525096525097	1.0083298998135	0.4382	0.0749759643970741	1	1.98396627069613	0.129	0.669351691837586	1.40679796025118	0.1369	0.287981105306977	736	0.0055899864203584	-0.153885805822971	0.158803236883648	-0.183533529880607	0.109689558339259	0.337419335703578	0.243196508481318
_____ASV37	1.62722238780638	0.1528	0.0363510757966072	0.753417431192661	0.762510945147676	0.7832	0.0681359680656114	1	1.9039423257881	0.0801	0.584682327109814	0.99883174995165	0.512	0.328482900208109	7962	0.0604721085311054	-0.171743396728884	0.0411407339955283	0.264194205894066	0.302925152394801	-0.0924508091651821	0.0715819066277333
_____ASV787	0.540255076025578	0.6701	0.0125020864599696	1	0.964999097384315	0.4703	0.0893244890028215	1	0.287480278100457	0.8501	0.782702310514857	0.856810447929981	0.6494	0.328482900208109	519.5	0.0039456493823046	-0.00808757242756815	0.253700484748046	-0.131955129081375	0.0755180525604864	0.140042701508943	0.175934616480527
___f:Thelebolaceae	1.69931856899489	0.186	0.0360629067245119	0.791035714285714	0.270797842135151	0.9784	0.0229874668594843	1	1.62742616033755	0.2049	0.70140427487491	1.35703880969722	0.1794	0.316156144440387	63	0.000478490685438287	0.0578939656244437	0.209137935642245	-0.254733448747552	0.0961566431183571	0.196839483123109	0.213599813969772
____g:Thelebolus	1.69931856899489	0.1828	0.0360629067245119	0.787009383378016	0.270797842135151	0.9782	0.0229874668594843	1	1.62742616033755	0.2037	0.700399908817381	1.35703880969722	0.1776	0.313909997404823	63	0.000478490685438287	0.0578939656244437	0.209137935642245	-0.254733448747552	0.0961566431183571	0.196839483123109	0.213599813969772
_____ASV1479	1.69931856899489	0.1877	0.0360629067245119	0.793630263157895	0.270797842135151	0.9793	0.0229874668594843	1	1.62742616033755	0.1996	0.700399908817381	1.35703880969722	0.183	0.318739477114325	63	0.000478490685438287	0.0578939656244437	0.209137935642245	-0.254733448747552	0.0961566431183571	0.196839483123109	0.213599813969772
_c:Orbiliomycetes	2.79372371904688	0.066	0.0650511314186249	0.61680523255814	0.397192804859056	0.9241	0.0369941253263707	1	2.66419175997391	0.0777	0.580041340416631	0.60099141144956	0.8722	0.343939721816863	315	0.00239245342719143	-0.221561335948914	0.140208678887026	-0.133504907558961	0.132878228373662	0.355066243507874	0.241514176376946
[truncated: 2,056 more rows]
