# Supplementary material for: Contrasting sensitivity of soil bacterial and fungal community composition to one year of water limitation in Scots pine mesocosms
Source: FEMS Microbiol Ecol. 2023 May 15;99(6):fiad051. doi: 10.1093/femsec/fiad051 (PMC10243993; doi:10.1093/femsec/fiad051)
Supplement: fiad051_Supplemental_Files [file fiad051_supplemental_files.zip › Supp_data_1.csv]

	permanova.T.F	permanova.T.P	permanova.T.R2	permanova.T.q	permanova.SxT.F	permanova.SxT.P	permanova.SxT.R2	permanova.SxT.q	permdisp.T.F	permdisp.T.P	permdisp.T.q	permdisp.SxT.F	permdisp.SxT.P	permdisp.SxT.q	count	relabund	Control.T_mean	Control.T_se	Intermediate.T_mean	Intermediate.T_se	Severe.T_mean	Severe.T_se
p:Acidobacteriota	15.6323586193065	0.001	0.123793135297764	0.0230943567231198	4.5388177606004	0.002	0.143772157436554	0.133605987147086	3.24176095399842	0.034	0.348306928866154	0.845195037099577	0.609	0.348306928866154	621319	3.31731738620789	0.200459098820146	0.201466047233712	0.289977832886753	0.172041019885743	-0.490436931706901	0.139760083615153
_____ASV18809	2.28813559322034	0.084	0.0495867768595041	0.299880978179257	0.911016949152544	0.503	0.0789715335169882	0.853288325093936	2.26956521739131	0.115	0.555688385113347	1.23486682808717	0.239	0.555688385113347	9	4.80523796566193e-05	-1.66786434200687e-17	0.15108612194356	0.271207888912296	0.272762101572664	-0.271207888912296	0
_____ASV19580	2.73722627737226	0.066	0.0553709856035437	0.268241322258473	1.41423357664234	0.197	0.114433370247324	0.705574971872162	2.54982415005864	0.07	0.466840306817043	1.18204804045512	0.312	0.466840306817043	21	0.000112122219198778	0.286589652020544	0.255448139279993	-1.48138156833936e-17	0.158229566662957	-0.286589652020544	0.0796499514395537
_____ASV2700	1.05285592497869	0.36	0.0210203821113995	0.537776017793677	0.877024722932651	0.528	0.0700395727841368	0.860654133443916	0.213648701046916	0.81	0.851780768778348	1.40076112412178	0.167	0.851780768778348	192.5	0.00102778700932213	-0.022862315277586	0.17226432596653	0.163302251982757	0.184879796916912	-0.140439936705171	0.191899973758683
_____ASV8746	10.6586021505376	0.002	0.170611015490533	0.0363461185571005	2.17405913978495	0.03	0.139199655765921	0.420539829297993	3.18547418967586	0.037	0.358049398560995	0.894941634241245	0.587	0.358049398560995	82	0.000437810570204754	0.391930704082301	0.185295390828874	0.175337420247345	0.179962679376327	-0.567268124329646	0.134627604761857
_c:Acidobacteriae	0.656125022198544	0.542	0.010463208171919	0.615246165105469	1.26039602202095	0.251	0.0803980065462167	0.74453987172228	2.24881037198887	0.094	0.521141569734096	0.68730495116996	0.782	0.521141569734096	25916	0.138369496797883	0.0543301923369586	0.207919029241499	0.0920217632707241	0.193993962390556	-0.146351955607685	0.142486850242023
_____ASV10337	1.85236768802228	0.173	0.0397667812827029	0.405856612011514	1.36490250696379	0.216	0.117207355359545	0.72371835306931	1.80149462867819	0.161	0.608679347404996	1.35623869801086	0.188	0.608679347404996	49	0.000261618511463816	-0.267495100286462	0.158709008547129	0.060794340974196	0.186241432814166	0.206700759312266	0.195847731331639
_____ASV10701	2.02898550724638	0.143	0.0393258426966292	0.379907393062905	2.02898550724638	0.053	0.157303370786517	0.49988413399482	0.68813559322034	0.514	0.790349528898132	0.762829403606099	0.75	0.790349528898132	61.5	0.000328357927653565	-0.265603975122303	0.140734779250646	0.224741825103488	0.183370149267537	0.0408621500188159	0.211272563745003
_____ASV12293	3.52739726027397	0.037	0.0701634877384196	0.201433196282932	2.11472602739726	0.038	0.168256130790191	0.451360508387766	3.28241758241756	0.04	0.365846527018892	2.20383275261324	0.009	0.365846527018892	32	0.000170852905445757	0.238582769315197	0.189901120069239	0.128467645015875	0.204734091217698	-0.367050414331072	0.130930221555113
_____ASV1259	0.855014454080498	0.462	0.0147023678650977	0.585083859699666	1.97937513898154	0.05	0.136145073559636	0.491447694985478	1.26200089726335	0.32	0.719739652659939	0.763148216255976	0.725	0.719739652659939	500.5	0.00267224622423755	-0.147149805233013	0.115370165353655	0.14560085991477	0.218442197289413	0.00154894531824232	0.199483885974981
_____ASV12592	0.589171974522293	0.609	0.0134155184916606	0.636579718196053	0.887738853503185	0.549	0.0808556925308195	0.866477797428653	0.591510474090409	0.6	0.813007436459743	0.786647992530345	0.685	0.813007436459743	28	0.000149496292265038	0.14728357086162	0.262766360834272	-0.133894155328745	0.106536631081035	-0.0133894155328745	0.143283789400506
_____ASV12643	2.62589928057554	0.074	0.0598115526423597	0.282127213974696	0.557553956834533	0.819	0.0507988529291275	0.919310446935063	2.76732026143791	0.066	0.454507817793781	0.978021978021974	0.484	0.454507817793781	23	0.000122800525789138	-0.342167518577847	0.0839085329846793	0.201275010928145	0.237593899352401	0.140892507649702	0.18080015091584
_____ASV12913	2.52272727272727	0.089	0.0565749235474006	0.307797442606347	0.590909090909092	0.776	0.053007135575943	0.913670321209499	2.60858995137763	0.093	0.519240749418956	1.28180039138943	0.237	0.519240749418956	36	0.000192209518626477	0.333371557441404	0.232135261973842	-0.142873524617744	0.139550429851691	-0.190498032823659	0.152151893189028
_____ASV13529	0.0154798761609906	0.999	0.000384541434339547	0.736425770369154	0.595975232198141	0.799	0.0592193808882906	0.915712697816497	0.016733987305251	0.985	0.87303280206812	0.366459627329191	0.985	0.87303280206812	54	0.000288314277939716	0.0394316718328806	0.208266995872309	-1.85398571495021e-18	0.175734663261439	-0.0394316718328806	0.167134094767856
_____ASV16069	2.85714285714286	0.08	0.064	0.292931058651613	0.476190476190476	0.883	0.0426666666666667	0.925211886223009	2.97435897435897	0.063	0.444977012230392	1.02040816326531	0.417	0.444977012230392	15	8.00872994276988e-05	0.355777708376702	0.227065234436395	-0.177888854188351	0.148649089213954	-0.177888854188351	0.148649089213954
_____ASV17021	0.259259259259259	0.768	0.00597014925373134	0.682132076672969	1.13888888888889	0.315	0.104904051172708	0.786905668980422	0.261261261261262	0.778	0.847759060239727	0.668934240362812	0.821	0.847759060239727	25	0.000133478832379498	-0.0205353602041928	0.215848770811632	0.102676801020964	0.184463844115982	-0.0821414408167711	0.145156844555669
_____ASV18230	2.16129032258065	0.124	0.0460639394981093	0.356345228624584	1.4758064516129	0.164	0.125816431763492	0.676853509662914	2.10054054054055	0.127	0.57002349497833	1.44285714285714	0.155	0.57002349497833	31	0.000165513752150578	-0.29499990127397	0.114836289178607	0.202812432125854	0.206449971047211	0.0921874691481155	0.204395691376815
_____ASV18342	0.110294117647059	0.918	0.00260416666666667	0.720419981023836	0.661764705882353	0.755	0.0625	0.909676250647897	0.113577023498694	0.889	0.863368706330761	0.742407199100111	0.74	0.863368706330761	24	0.000128139679084318	0.0621518078757346	0.182118657637734	-0.0621518078757346	0.213123802678629	3.70074341541719e-18	0.15311265979676
_____ASV3387	1.65665665665666	0.196	0.0316973904716304	0.427735879859973	1.1498998998999	0.319	0.0880057457505387	0.790982328873478	0.359584450402145	0.708	0.835125966807408	0.89206349206349	0.592	0.835125966807408	206	0.00109986557880706	0.233738530843294	0.186049989642577	-0.219989205499571	0.153955187476169	-0.0137493253437231	0.20105424880161
_____ASV4024	0.655829596412557	0.531	0.0150812064965197	0.611674566903452	0.725896860986549	0.67	0.0667697860273268	0.896892043348497	0.146067415730338	0.861	0.858759643129586	1.00492610837438	0.446	0.858759643129586	138	0.000736803154734829	0.119749889735967	0.162131951225646	0.0478999558943867	0.187425034573346	-0.167649845630354	0.198346029180781
_____ASV6546	2.01515151515151	0.137	0.0440105890138981	0.373256409383466	1.31439393939394	0.236	0.114824619457313	0.737299932296936	0.833951762523193	0.418	0.759421389982938	1.06190476190476	0.426	0.759421389982938	74	0.000395097343843314	-0.289912400956748	0.140615565802581	0.126048869981195	0.195610459387138	0.163863530975553	0.199726399595811
_____ASV6693	0.218894009216589	0.825	0.00517711171662124	0.697415554326908	0.319700460829493	0.952	0.0302452316076294	0.931745501959372	0.223606168446027	0.824	0.853348306844524	0.589353612167301	0.856	0.853348306844524	70	0.000373740730662595	-0.011607153253947	0.216496450651714	0.0928572260315757	0.178728847004807	-0.0812500727776288	0.151507505095779
_____ASV6700	1.10648918469218	0.312	0.0252635577927629	0.509498863470523	0.607321131447586	0.781	0.0554658562066672	0.914001983867761	0.842771982116248	0.441	0.769365553161331	1.39142857142857	0.169	0.769365553161331	89	0.000475184643271013	-0.048456293378232	0.166928844696153	-0.164751397485989	0.164111277857152	0.21320769086422	0.211935525430697
_____ASV7390	0.189873417721519	0.807	0.00406504065040651	0.693295418668856	1.69303797468354	0.1	0.144986449864499	0.593349713210645	0.615384615384612	0.509	0.789811641982471	0.653061224489792	0.829	0.789811641982471	66	0.000352384117481875	0.0776518531530509	0.204432930568059	4.80897873605946e-17	0.166918788837855	-0.0776518531530508	0.179522412029516
_____ASV7989	4.68120805369127	0.012	0.0865921787709497	0.109888684779716	2.18540268456376	0.038	0.161700806952204	0.451360508387766	2.22211445198837	0.122	0.563875381490067	1.63751214771623	0.097	0.563875381490067	66	0.000352384117481875	0.408799092101842	0.241143783413965	-0.260144876792081	0.128182219154573	-0.148654215309761	0.137330130092024
_____ASV8314	0.69683908045977	0.526	0.0159329829172142	0.610940006972125	0.786637931034482	0.645	0.0719448094612351	0.890183083844929	1.59052183173589	0.226	0.66740239322456	0.45981045981046	0.955	0.66740239322456	98	0.000523237022927632	-0.0450600255067763	0.203870323700551	-0.126168071418974	0.134338407536203	0.17122809692575	0.202630225067547
_____ASV8526	0.408734602463605	0.686	0.00878195488721803	0.659033585819496	1.30459126539754	0.247	0.11212030075188	0.744183270555661	0.385399599490261	0.699	0.833916641151388	1.51764705882353	0.128	0.833916641151388	47	0.000250940204873456	0.0628853473698531	0.199908191530034	-0.125770694739706	0.175381554440412	0.0628853473698531	0.175381554440412
__o:Acidobacteriales	0.689112207646328	0.475	0.00854002913379173	0.591922502215636	0.692288148058999	0.715	0.0343175517008798	0.90619297313249	0.152226162498491	0.855	0.858114561942174	0.91277074030195	0.549	0.858114561942174	3508	0.0187297497594912	0.111413340969439	0.202139515401524	-0.0225533078885501	0.162938148626758	-0.0888600330808884	0.18485609332753
_____ASV10501	0.999999999999999	1	0.0224719101123595	0.736425770369154	1	1	0.0898876404494383	0.934578037354795	0.999999999999995	0.511	0.789947329309121	0.999999999999997	0.739	0.789947329309121	1	5.33915329517992e-06	-0.105409255338946	0	-0.105409255338946	0	0.210818510677892	0.316227766016838
_____ASV10802	0.960591133004925	0.377	0.0194756554307116	0.547213503121735	2.13054187192118	0.042	0.172784019975031	0.469239020603089	0.864018334606572	0.429	0.764652790557633	0.916988416988415	0.538	0.764652790557633	45	0.000240261898283096	0.0471404520791032	0.188561808316413	-0.188561808316413	0.172651177577142	0.14142135623731	0.186929207818447
_____ASV14028	0.355191256830601	0.753	0.00848287112561174	0.678040668605474	0.21857923497268	0.99	0.0208809135399676	0.934578037354795	0.372161895360318	0.695	0.8332584265481	0.624512099921935	0.844	0.8332584265481	25	0.000133478832379498	0.0359243157463744	0.157899385003364	0.0898107893659361	0.209897421352854	-0.125735105112311	0.180116404955159
_____ASV17773	0.197368421052637	0.897	0.00462962962962976	0.714929081877619	0.361842105263158	0.957	0.0339506172839506	0.932181515256099	0.202325581395351	0.82	0.853017144151347	0.733082706766917	0.757	0.853017144151347	12	6.40698395421591e-05	2.59015899006787e-17	0.156931517115851	0.0828690771676461	0.240866579744832	-0.0828690771676461	0.138495611781596
_____ASV18218	1.66666666666667	0.13	0.0373269114990969	0.364596375751917	0.994623655913978	0.431	0.0891029500301023	0.835821335752871	1.68667917448405	0.134	0.579818836851168	1.02150537634408	0.483	0.579818836851168	7	3.73740730662595e-05	-0.17079964842176	0	-0.0975997990981484	0.0731998493236113	0.268399447519908	0.305159192048759
_____ASV19073	0.653333333333333	0.515	0.0139501779359431	0.607078412656435	0.686666666666668	0.693	0.0586476868327403	0.900368695491582	0.204780010863661	0.816	0.852368996632106	1.05619498984428	0.426	0.852368996632106	65	0.000347044964186695	-0.0237290624864275	0.19927590112991	-0.130509843675351	0.150140442291006	0.154238906161778	0.196516478250748
_____ASV19995	0.129870129870126	0.898	0.00300751879699238	0.715352610499192	1.26623376623377	0.268	0.117293233082707	0.756137772587363	0.131221719457014	0.898	0.864349395270154	0.862068965517242	0.615	0.864349395270154	20	0.000106783065903598	0.0771245994669709	0.202665668251661	-0.0385622997334854	0.193342660827149	-0.0385622997334854	0.153415863831236
_____ASV5970	1.15702479338843	0.3	0.0247349823321555	0.503364578829925	1.5573347107438	0.13	0.133171378091873	0.645925383681545	0.924496644295302	0.441	0.769365553161331	1.17518567059852	0.303	0.769365553161331	58	0.000309670891120435	-0.0417989654649247	0.172297846964847	0.208994827324623	0.210216399379429	-0.167195861859699	0.160906829178795
_____ASV6231	1.36550308008214	0.264	0.032246332888835	0.480283354261864	0.72381930184805	0.648	0.06837192386956	0.891845591953698	0.244646333549642	0.788	0.849487475914984	2.03800786369594	0.025	0.849487475914984	100.5	0.000536584906165582	0.14914362594757	0.207435150282804	0.116000597959221	0.18267585085028	-0.265144223906791	0.14914362594757
_____ASV6616	1.22459349593496	0.311	0.0262756214566071	0.50917310230893	0.99593495934959	0.438	0.0854775403401655	0.838552845509582	0.0848143982002247	0.924	0.868579415311076	0.539007092198582	0.916	0.868579415311076	104.5	0.000557941519346302	-0.106438094859752	0.155178872511568	0.212876189719504	0.172395373819827	-0.106438094859752	0.214835420904219
_____ASV7977	0.959595959595959	0.422	0.0220801859384079	0.567976199352891	0.454545454545455	0.926	0.041836141778036	0.927765613065748	0.982174688057037	0.424	0.762094028422244	0.936507936507928	0.513	0.762094028422244	13	6.9408992837339e-05	-0.0239708433305153	0.171012357190607	-0.167795903313607	0.0999308502826106	0.191766746644123	0.246594143853102
_____ASV8002	0.256410256410256	0.809	0.00555776101627629	0.693490799827695	0.668498168498169	0.75	0.0579595077411671	0.909676250647897	0.243113772455087	0.805	0.851003904070681	1.18175874468781	0.274	0.851003904070681	52	0.000277635971349356	0.0792537199926951	0.243081993843492	-0.0990671499908688	0.110928363889045	0.0198134299981738	0.174173305546374
_____ASV8393	1.17706237424547	0.323	0.0281081081081081	0.516413326713055	0.56086519114688	0.807	0.0535735735735735	0.917166312424718	0.410887397464577	0.638	0.823137181794368	1.46023926812105	0.138	0.823137181794368	105	0.000560611095993892	-0.163483108383486	0.175971982293618	0.228876351736881	0.173439879314315	-0.0653932433533946	0.195897659849509
___f:Acidobacteriaceae_(Subgroup_1)	0.959926971680493	0.364	0.0120294497208118	0.540314527908355	0.672293829611807	0.727	0.0336997503331703	0.907986904583926	0.0244690902639384	0.974	0.87303280206812	0.648887095925488	0.821	0.87303280206812	2900	0.0154835445560218	0.140083862399822	0.199543076757962	-0.0677496498151867	0.163734590388856	-0.0723342125846354	0.186163972330116
_____ASV15027	0.801526717557252	0.479	0.0178799489144317	0.593226685974158	1.46946564885496	0.166	0.131119625372499	0.678888771507362	0.791937581274383	0.487	0.783157116524742	1.12412177985948	0.357	0.783157116524742	21	0.000112122219198778	-0.184660815708795	0.116565804565863	0.061553605236265	0.175594333714775	0.12310721047253	0.23674626824009
_____ASV18703	0.111111111111111	1	0.00254777070063695	0.736425770369154	0.944444444444444	0.581	0.086624203821656	0.874224185414082	0.111111111111111	0.879	0.861620369788251	0.87301587301587	0.626	0.861620369788251	5	2.66957664758996e-05	-0.0709853807103481	0.106478071065522	0.0354926903551741	0.212956142131044	0.0354926903551741	0.212956142131044
_____ASV791	0.0968529721929289	0.914	0.00216109107234082	0.719574419375953	1.04873175334406	0.395	0.0936018700558849	0.82247236821253	0.0330031156135145	0.973	0.87303280206812	0.792564900561713	0.657	0.87303280206812	721.5	0.00385219910247231	0.0472691437304328	0.177546648593046	-0.0210085083246372	0.196470612565426	-0.0262606354057964	0.17905108204841
____g:Acidipila-Silvibacterium	0.00454959053685186	0.99	8.73782166106024e-05	0.736425770369154	1.01683348498635	0.445	0.0781161256498756	0.839597627908083	0.0537463595446124	0.946	0.870725989418009	0.745477230193387	0.729	0.870725989418009	222	0.00118529203152994	-1.07314331032615e-16	0.195678424884402	-1.03613587617198e-16	0.176688134426658	-9.61958377537764e-17	0.181080390330646
_____ASV11119	1.16666666666667	0.543	0.0267175572519084	0.615557388840957	0.958333333333333	0.641	0.0877862595419847	0.887761543850869	1.19411764705881	0.283	0.699833939718977	0.880952380952378	0.612	0.699833939718977	4	2.13566131807197e-05	-0.17376731734351	0	-0.0434418293358774	0.130325488007632	0.217209146679387	0.287369000334502
_____ASV17026	0.327102803738318	0.77	0.00786075238629984	0.68247893754667	0.327102803738318	0.966	0.0314430095451994	0.932538898728942	0.344651952461804	0.704	0.834687634765336	0.587449933244321	0.876	0.834687634765336	17	9.07656060180587e-05	0.0942544319116763	0.220047887997277	-0.117818039889595	0.133869214250466	0.0235636079779191	0.187490440035865
_____ASV18683	0.777777777777777	0.378	0.0161104718066743	0.547623591356674	0.5	0.872	0.0414269275028769	0.924587653378448	0.712280701754385	0.485	0.7818087388138	1.92460317460318	0.035	0.7818087388138	11	5.87306862469791e-05	-0.168668454182723	0.140630697134264	0.0337336908365446	0.191647335598526	0.134934763346178	0.210107290706891
_____ASV5568	0.304347826086956	0.723	0.00591715976331361	0.670730012825836	1.54076086956522	0.161	0.119822485207101	0.673802499448852	0.289276807980049	0.738	0.841193461960087	1.02240896358543	0.439	0.841193461960087	124	0.00066205500860231	0.0817760953106276	0.210312857298421	-0.102220119138284	0.176070900215847	0.0204440238276569	0.162668595876445
_____ASV6761	0.72700296735905	0.479	0.016	0.593226685974158	0.448813056379822	0.887	0.0395102040816327	0.925497964036197	0.298969072164949	0.742	0.842424080865264	0.387667887667888	0.988	0.842424080865264	66	0.000352384117481875	-0.0366551365270466	0.150518635292162	0.183275682635233	0.225854892096359	-0.146620546108186	0.163360511359582
____g:Edaphobacter	0.408074272049515	0.655	0.0053569994155497	0.649442531505478	0.778379518919675	0.603	0.0408727421798609	0.878999941688778	0.151536901402324	0.869	0.860034857474282	1.53055065910484	0.104	0.860034857474282	1054	0.00562746757311964	0.0895531383075025	0.191184343559366	-0.087647752386066	0.182077408592418	-0.00190538592143609	0.179035317338014
_____ASV12933	1.21233859397417	0.311	0.0285256139758629	0.50917310230893	0.674318507890962	0.709	0.063465271330914	0.905787622570313	1.27729997393796	0.283	0.699833939718977	0.941128814474748	0.515	0.699833939718977	31	0.000165513752150578	0.250491405821616	0.228384539993095	-0.125245702910808	0.153123924624123	-0.125245702910808	0.153123924624123
_____ASV18393	0.528756957328386	0.668	0.0118490801371999	0.653503397999238	0.273654916512061	0.994	0.0245296746699928	0.934578037354795	0.521615651625121	0.688	0.832278322972007	1.11725341867908	0.323	0.832278322972007	27	0.000144157138969858	0.0608295903355327	0.245471951924604	-0.152073975838832	0.0723282273022609	0.091244385503299	0.188676579495036
_____ASV500	0.155508856199339	0.865	0.00215567466790957	0.707795904132979	0.806589612728914	0.596	0.0447240070579621	0.876973219599819	0.0797129113537467	0.912	0.866396483086936	1.27709342696299	0.268	0.866396483086936	996	0.0053177966819992	0.0545723191104011	0.185322174839493	-0.0485087280981343	0.1844822202272	-0.00606359101226673	0.183672940291762
____g:Granulicella	1.62901146617817	0.195	0.0277379852125693	0.426957416785216	1.50476626636814	0.164	0.1024896025878	0.676853509662914	0.0996910491275406	0.909	0.865809457167929	0.599955017430746	0.851	0.865809457167929	876.5	0.0046797678632252	0.208563399810024	0.17887837186439	-0.0438457147327892	0.16734183580008	-0.164717685077235	0.199489997716992
_____ASV10362	1.3013698630137	0.267	0.0274765003615328	0.482064309283648	1.61529680365297	0.123	0.136418414075681	0.63526067202567	1.22899628252788	0.277	0.696849261574859	1.53134635149024	0.11	0.696849261574859	39	0.000208226978512017	0.138945517498665	0.207840754602595	0.0926303449991099	0.185460216916574	-0.231575862497775	0.147968796837013
_____ASV1306	0.242854637909872	0.773	0.00514091107337399	0.683312922042286	0.590624817347593	0.788	0.0500109808870699	0.915052454080567	0.208598091643073	0.806	0.851219289929611	0.894939872500723	0.572	0.851219289929611	534.5	0.00285377743627367	0.087404432472555	0.158890485251236	-0.0437022162362776	0.182541606314728	-0.0437022162362776	0.208173192036906
_____ASV18811	0.223880597014926	0.9	0.00533333333333335	0.715526942064683	0.503731343283582	0.875	0.048	0.925085113473401	0.233243967828414	0.775	0.847131320100396	0.639658848614074	0.816	0.847131320100396	15	8.00872994276988e-05	-0.0889444270941755	0.168436579239943	0.0889444270941756	0.198198785618605	5.55111512312578e-17	0.184660815708795
_____ASV5554	0.174038209892698	0.859	0.00358485734693602	0.705984314258141	1.38118293640408	0.23	0.11379900540424	0.732373384509424	0.604962228844687	0.609	0.8162118981074	1.10802767052767	0.364	0.8162118981074	134	0.00071544654155411	0.0481226387030312	0.138137724260066	-0.0962452774060624	0.14329718749	0.0481226387030312	0.24940650982501
_____ASV7487	0.0994318181818172	0.877	0.00206611570247932	0.710488208317274	1.41335227272727	0.208	0.117473435655254	0.715983754860719	0.0453597497393121	0.941	0.87051127931348	1.10714285714286	0.37	0.87051127931348	62	0.000331027504301155	0.0483222381380981	0.180080138855032	0.0120805595345245	0.196093478635345	-0.0604027976726226	0.176652145585148
_____ASV8934	1.26	0.291	0.0289256198347107	0.497783797629854	0.46	0.878	0.0422405876951331	0.925211886223009	1.29574468085107	0.286	0.702378365092399	0.829613095238097	0.643	0.702378365092399	42	0.000224244438397557	0.22600657409358	0.220323935139378	-0.0452013148187161	0.154999129220821	-0.180805259274864	0.163622817659845
_____ASV9389	2.83390410958904	0.029	0.0611829944547135	0.17814717264607	1.18578767123287	0.303	0.102402957486137	0.779633560159329	2.83490844654459	0.037	0.358049398560995	1.36112814224402	0.131	0.358049398560995	50	0.000266957664758996	0.296361518973224	0.268463165365635	0.00956004899913623	0.141007230566242	-0.30592156797236	0.0639092351478166
__o:Bryobacterales	0.172433811411303	0.843	0.00388968683710404	0.702095408168858	0.752299547508394	0.64	0.0678801825129967	0.887518654778069	5.52882870198915	0.004	0.129578796646442	1.25866754815948	0.246	0.129578796646442	9920	0.0529644006881848	0.0880524170607457	0.166438239641467	-0.0108438937266934	0.237975418320647	-0.0772085233340538	0.132241818670683
___f:Bryobacteraceae	0.172433811411303	0.842	0.00388968683710404	0.70187524526473	0.752299547508394	0.645	0.0678801825129967	0.890183083844929	5.52882870198915	0.009	0.191972812285177	1.25866754815948	0.244	0.191972812285177	9920	0.0529644006881848	0.0880524170607457	0.166438239641467	-0.0108438937266934	0.237975418320647	-0.0772085233340538	0.132241818670683
____g:Bryobacter	0.172433811411303	0.86	0.00388968683710404	0.70631183207751	0.752299547508394	0.632	0.0678801825129967	0.886065469833479	5.52882870198915	0.011	0.212441751887671	1.25866754815948	0.226	0.212441751887671	9920	0.0529644006881848	0.0880524170607457	0.166438239641467	-0.0108438937266934	0.237975418320647	-0.0772085233340538	0.132241818670683
_____ASV10204	0.658362989323844	0.528	0.0142280330705634	0.61140220368828	0.747330960854093	0.671	0.0646029609690444	0.897052965252624	0.627852545348158	0.546	0.799250158791482	1.70943134535367	0.065	0.799250158791482	37	0.000197548671921657	-0.0137889222156008	0.164034424326726	-0.137889222156008	0.147559019432116	0.151678144371609	0.228390854820606
_____ASV1058	0.879649422830269	0.427	0.0122975315283007	0.570181324530301	1.71378438078951	0.108	0.0958350766043073	0.608748838732434	1.7929114833317	0.183	0.632269391640383	0.857216092178495	0.614	0.632269391640383	631.5	0.00337167530590612	-0.088861757652175	0.219085550837838	0.159015776851261	0.178504823713822	-0.0701540191990855	0.145335709049251
_____ASV10643	0.62	0.565	0.0142071494042163	0.623369032494936	0.995	0.461	0.0912007332722274	0.842616493145297	0.626917712691769	0.532	0.796003849348013	1.20408163265306	0.286	0.796003849348013	44	0.000234922744987917	-0.165586170667989	0.165397306995845	0.105373017697811	0.180054548171741	0.0602131529701779	0.202656275604557
_____ASV10759	0.640138408304498	0.529	0.0120344771507562	0.611585930098196	0.618512110726645	0.743	0.0465116279069769	0.909676250647897	0.529876543209875	0.609	0.8162118981074	1.1739417989418	0.322	0.8162118981074	49	0.000261618511463816	0.13949678138757	0.207177688583333	-0.0126815255806881	0.187447687683232	-0.126815255806882	0.151685553466372
_____ASV10970	0.314009661835748	0.732	0.007168458781362	0.672823379648059	1.0889694041868	0.39	0.0994393897619705	0.820795064982916	0.560473815461348	0.594	0.810801801143165	0.913672217353199	0.512	0.810801801143165	88	0.000469845489975833	0.101145776759362	0.214959677840557	0.0183901412289749	0.168340728516304	-0.119535917988337	0.163998266418499
_____ASV11156	0.269058295964126	0.734	0.00578452639190166	0.67360715575225	1.72645739910314	0.11	0.148469510725476	0.613418392341977	0.253090909090911	0.784	0.848396222701926	1.03531300160514	0.415	0.848396222701926	39	0.000208226978512017	0.09263034499911	0.218425905243591	-0.09263034499911	0.141058878607419	-1.4857183770293e-17	0.184660815708795
_____ASV11253	0.138461538461538	0.884	0.00317965023847376	0.711814901249091	0.369230769230771	0.935	0.033916269210387	0.930239919241283	0.182882882882883	0.848	0.855753681030742	0.775635407537248	0.652	0.855753681030742	64	0.000341705810891515	0.0257103478107822	0.165799267226136	0.0642758695269556	0.205197370165524	-0.089986217337738	0.179607941191878
_____ASV1145	0.152846354923032	0.879	0.00358273479252476	0.710863533000125	1.02463331397037	0.433	0.0960700548047793	0.836336181757709	0.0856733113437558	0.916	0.867023876373528	0.758771729707533	0.719	0.867023876373528	538	0.0028724644728068	-0.053491942469469	0.191511555455362	-0.053491942469469	0.174047154796505	0.106983884938938	0.186380662402171
_____ASV11603	0.109717868338559	0.9	0.00249066002490662	0.715526942064683	0.619122257053295	0.796	0.0562177548478922	0.915678798757742	0.108614232209737	0.901	0.864716487796405	1.30214917825537	0.185	0.864716487796405	43	0.000229583591692737	0.0663188459617338	0.169143321716137	-0.0132637691923468	0.159165230308161	-0.0530550767693871	0.219319459001644
_____ASV1182	0.0710042022895229	0.932	0.00164902656951992	0.72278625523224	0.449572525720911	0.909	0.0417641218933518	0.927072693817009	1.46057250877667	0.225	0.667050718054532	0.579788647466427	0.885	0.667050718054532	544	0.00290449939257788	-0.0536215487886945	0.186973497198655	-0.00412473452220721	0.150486063022031	0.0577462833109019	0.210900416013279
_____ASV11947	0.40625	0.711	0.00986342943854323	0.667261645365876	0.40625	0.909	0.039453717754173	0.927072693817009	0.433333333333334	0.644	0.824319375398174	0.558183538315989	0.891	0.824319375398174	28	0.000149496292265038	0.0387374511256226	0.193018213022288	-0.135581078939679	0.180874132572964	0.0968436278140565	0.17696991464112
_____ASV12001	0.447761194029851	0.638	0.0101010101010101	0.645271634474739	0.960820895522389	0.497	0.0867003367003368	0.852365037513703	0.443877551020406	0.634	0.821939808075805	1.04571428571428	0.397	0.821939808075805	18	9.61047593132386e-05	-0.122405739175763	0.115901606540633	-1.84973925644131e-17	0.204571576179498	0.122405739175763	0.214436043314719
_____ASV12435	2.62135922330097	0.079	0.0576923076923077	0.291225359508475	0.831310679611653	0.607	0.0731837606837609	0.879794325808081	2.66326530612244	0.059	0.430269722130876	1.13384188626907	0.354	0.430269722130876	24	0.000128139679084318	0.29253533645856	0.269187083315219	4.25730053062641e-17	0.13908621408473	-0.29253533645856	0.0677519965654806
_____ASV12832	0.0176056338028168	0.985	0.000409836065573767	0.735887498021459	1.09595070422535	0.39	0.102049180327869	0.820795064982916	0.0178351783517834	0.978	0.87303280206812	0.654499685336688	0.838	0.87303280206812	40	0.000213566131807197	-0.0142352086656965	0.200777530447551	-0.0142352086656965	0.181010994734603	0.0284704173313929	0.170822503988358
_____ASV13014	2.76255707762557	0.074	0.0554918596652144	0.282127213974696	1.79223744292237	0.095	0.144003668883284	0.58612180667233	3.86453744493392	0.021	0.281654576253087	1.24517374517374	0.27	0.281654576253087	47	0.000250940204873456	-0.165643115532629	0.139366213948824	-0.165643115532629	0.139366213948824	0.331286231065259	0.240366832016918
_____ASV13886	0.791666666666667	0.495	0.0187747035573123	0.599045350247438	0.635416666666666	0.734	0.0602766798418972	0.908780290922504	0.832326283987915	0.424	0.762094028422244	0.463320463320462	0.94	0.762094028422244	26	0.000138817985674678	0.154727152999318	0.178017990095387	0.0221038789999027	0.216456180106971	-0.176831031999221	0.147765142292816
_____ASV14233	2.64705882352941	0.074	0.0571428571428571	0.282127213974696	1.05392156862745	0.416	0.0910052910052909	0.831779661958123	2.63636363636364	0.075	0.478920227415587	1.16724738675958	0.296	0.478920227415587	30	0.000160174598855398	0.2911389784311	0.249055870953513	6.29180590729546e-17	0.161185174452923	-0.2911389784311	0.0918896874007699
_____ASV14559	3.94495412844036	0.016	0.077757685352622	0.129779976994535	1.25	0.204	0.0985533453887884	0.712340501047372	3.66764705882353	0.02	0.277881135010145	1.89056356487549	0.037	0.277881135010145	16	8.54264527228787e-05	0.388722373145108	0.300764961826122	-0.149508605055811	0.0623278948587286	-0.239213768089297	0
_____ASV14743	1.48	0.232	0.0329035126722988	0.458811477160755	0.979999999999998	0.482	0.0871498443752777	0.849501677739253	1.47999999999998	0.233	0.67394322309687	1.40601503759398	0.141	0.67394322309687	19	0.000101443912608419	-0.02096906282529	0.166846215568407	0.23065969107819	0.245034713885042	-0.2096906282529	0.105134144740148
_____ASV15174	1.09154929577465	0.334	0.025	0.523957816379617	0.695422535211266	0.73	0.0637096774193547	0.907986904583926	1.11538461538461	0.329	0.722209857392695	0.880281690140846	0.571	0.722209857392695	20	0.000106783065903598	0.139780293553669	0.213689580770617	-0.219654747012908	0.100118117116039	0.0798744534592393	0.209891650633277
_____ASV15401	0.355029585798815	0.704	0.00862998921251346	0.664738067357176	0.539940828402365	0.831	0.0524991010427902	0.920987037831132	0.378672470076172	0.7	0.833916641151388	0.549107142857144	0.911	0.833916641151388	27	0.000144157138969858	0.113142170145478	0.190543201926803	-0.113142170145478	0.133293339238538	0	0.217582596987723
_____ASV15685	1	1	0.0224719101123595	0.736425770369154	1	1	0.0898876404494382	0.934578037354795	1.00000000000001	0.503	0.787697836580846	0.999999999999992	0.726	0.787697836580846	1	5.33915329517992e-06	0.210818510677892	0.316227766016838	-0.105409255338946	0	-0.105409255338946	0
_____ASV1595	1.44055565578207	0.236	0.0278346652258407	0.460635119726352	1.49806061699441	0.182	0.115783144079687	0.695299152201067	1.06308610400682	0.373	0.744910767435656	0.890292624986502	0.573	0.744910767435656	398.5	0.0021276525881292	-0.135441068106144	0.211153273867235	-0.0835700207463444	0.172186542052315	0.219011088852488	0.159804749270657
_____ASV1603	4.81245626312106	0.007	0.103375448143165	0.0810755603625762	0.715185444366692	0.657	0.061451044352081	0.894487911985371	0.0823243149296106	0.919	0.867739320676506	0.857698328536079	0.603	0.867739320676506	427.5	0.00228248803368942	0.130852814064636	0.16489313273855	0.31895373428255	0.17855867221055	-0.449806548347185	0.17930626827489
_____ASV16438	0.310344827586207	0.774	0.00711743772241992	0.683405415035122	0.612068965517243	0.792	0.0561486753657574	0.915208175390667	0.311827956989246	0.785	0.848770799041279	0.929621848739494	0.522	0.848770799041279	21	0.000112122219198778	0.118645312432137	0.228165635909326	-0.0593226562160685	0.157339104272849	-0.0593226562160685	0.157339104272849
_____ASV16793	0.117187500000002	0.847	0.00260416666666671	0.702819384437839	0.996093750000002	0.44	0.0885416666666669	0.838734820425477	0.113577023498694	0.882	0.862374882152212	1.39941690962099	0.17	0.862374882152212	24	0.000128139679084318	9.26902507294066e-18	0.177300829922445	0.0621518078757346	0.182118657637734	-0.0621518078757346	0.193467458677292
_____ASV16947	0.562130177514792	0.552	0.0119309262166405	0.61923016800986	0.525147928994084	0.833	0.0445839874411304	0.920990706401144	0.525262154432793	0.582	0.807153088039082	2.05263157894737	0.03	0.807153088039082	35	0.000186870365331297	0.123343727905699	0.224701995642377	-0.140964260463656	0.154896269923469	0.0176205325579571	0.163078169153899
_____ASV17125	1.13970588235294	0.314	0.0240683229813665	0.511070062406484	1.50735294117647	0.15	0.127329192546584	0.663033338301328	1.07279236276849	0.356	0.738049251398607	1.80592991913747	0.049	0.738049251398607	22	0.000117461372493958	-0.0783719784855035	0.196469699154348	-0.137150962349631	0.122033223007793	0.215522940835135	0.215277120463342
_____ASV17181	1.3	0.287	0.0292792792792793	0.495158355659233	1.175	0.316	0.105855855855856	0.788082689376867	1.31206496519722	0.28	0.698498194139433	0.924036281179137	0.553	0.698498194139433	24	0.000128139679084318	-0.231200029094837	0.109457509855218	0.173400021821128	0.242151846631761	0.0578000072737093	0.169366911372645
_____ASV17303	2.51552795031056	0.088	0.0515759312320917	0.306002856918094	1.31211180124224	0.243	0.107609041706463	0.741822716219287	2.3655589123867	0.094	0.521141569734096	0.676972281449893	0.804	0.521141569734096	33	0.000176192058740937	0.319383360022131	0.238259432142125	-0.159691680011065	0.131134924360226	-0.159691680011065	0.151851133353358
_____ASV17335	0.786516853932584	0.499	0.0187667560321716	0.600174876079193	0.786516853932585	0.636	0.0750670241286864	0.88714796754431	0.831967213114752	0.433	0.766200406418685	0.730769230769231	0.756	0.766200406418685	34	0.000181531212036117	-0.182043148930917	0.155794670293484	0.0364086297861834	0.168481079314815	0.145634519144733	0.2184517787171
_____ASV17490	4.52830188679245	0.012	0.0886426592797784	0.109888684779716	1.38364779874214	0.202	0.108341028008618	0.70944876061243	4.23100303951368	0.014	0.236457218601569	2.77992277992277	0.005	0.236457218601569	21	0.000112122219198778	0.418706916215475	0.268813989465348	-0.209353458107738	0.087470912704166	-0.209353458107738	0.1154066155683
_____ASV17599	1.50793650793651	0.232	0.0325621251071122	0.458811477160755	1.40873015873016	0.196	0.121679520137104	0.704860247766883	1.46412754650133	0.207	0.655268982675551	1.55462184873949	0.114	0.655268982675551	27	0.000144157138969858	-0.100839095984956	0.139186170434724	0.252097739962389	0.248419840475555	-0.151258643977434	0.133725747041475
_____ASV17642	1.46825396825397	0.238	0.0349056603773585	0.462528072688448	0.525793650793651	0.861	0.05	0.923895564786409	1.57331378299121	0.221	0.664954833899938	0.702075702075702	0.771	0.664954833899938	20	0.000106783065903598	0.0215976161430098	0.152665537788024	0.215976161430098	0.234541593904595	-0.237573777573108	0.142868876737179
_____ASV17761	1.86274509803922	0.158	0.0362249761677789	0.393463038735593	2.59803921568628	0.011	0.202097235462345	0.292320369683955	1.63501483679525	0.209	0.657022328662803	2.81746031746033	0.001	0.657022328662803	11	5.87306862469791e-05	-0.245626936402449	0.0921101011509183	0.214923569352143	0.244299930818699	0.0307033670503062	0.174431505808438
_____ASV17962	1.2962962962963	0.28	0.0282828282828283	0.490678859179774	1.37345679012345	0.21	0.11986531986532	0.717891671367248	1.26611226611226	0.296	0.707313273517238	1.19047619047619	0.276	0.707313273517238	15	8.00872994276988e-05	-0.154832373788765	0.129382425051572	-0.0774161868943827	0.146605224456427	0.232248560683148	0.247331045362753
_____ASV18221	0.75	0.492	0.0161290322580645	0.598117539112785	1.58333333333333	0.144	0.136200716845878	0.659034493652532	0.713114754098364	0.565	0.804070933418939	1.5126050420168	0.117	0.804070933418939	12	6.40698395421591e-05	0.0893023538002512	0.225553604221279	-0.178604707600502	0.124096039293107	0.0893023538002512	0.185403920585258
_____ASV18401	0.23489932885906	0.827	0.00562474889513861	0.698139734536486	0.947986577181209	0.494	0.0907995178786662	0.851895750342336	0.246060606060606	0.772	0.846755087772357	0.824675324675326	0.619	0.846755087772357	29	0.000154835445560218	0.07972991326216	0.201410220558582	-0.0996623915777002	0.170584496342679	0.01993247831554	0.17904831160898
_____ASV18454	0.213414634146341	0.808	0.00476839237057221	0.693295418668856	1.50914634146342	0.158	0.134877384196185	0.670224034495238	0.208418891170431	0.818	0.85275788255382	1.09677419354838	0.352	0.85275788255382	22	0.000117461372493958	0.091762603582768	0.211761314829526	-0.0183525207165536	0.151989685235306	-0.0734100828662144	0.184030787206536
_____ASV18609	0.499999999999999	0.874	0.0119047619047619	0.709979416769925	0.708333333333334	0.761	0.0674603174603175	0.910230948321716	0.524096385542169	0.611	0.816768181414077	0.642857142857142	0.856	0.816768181414077	6	3.20349197710795e-05	7.42136387066328e-18	0.184660815708795	0.13288615487977	0.222087055225022	-0.13288615487977	0.13288615487977
_____ASV18923	0.333333333333334	0.7	0.00646651270207854	0.663629291751803	2.77380952380952	0.011	0.215242494226328	0.292320369683955	0.283124128312413	0.753	0.843718387965216	1.3125	0.244	0.843718387965216	25	0.000133478832379498	-0.0213719819271874	0.182903937743244	0.106859909635937	0.191979001267352	-0.0854879277087494	0.176995893705104
_____ASV18963	0.763239875389409	0.485	0.0180512064836987	0.595392388426326	0.66588785046729	0.744	0.0629950267084178	0.909676250647897	0.799662352279124	0.475	0.779869677395442	0.719676549865227	0.736	0.779869677395442	41	0.000218905285102377	0.175451538205432	0.222529779004541	-0.148458993866135	0.157711158441281	-0.0269925443392972	0.16143085473119
_____ASV19192	0.111940298507463	0.9	0.00260416666666667	0.715526942064683	0.998134328358208	0.437	0.0928819444444444	0.838046265647905	0.113577023498694	0.891	0.863370982171695	0.84	0.62	0.863370982171695	24	0.000128139679084318	1.48409207377057e-17	0.198564050100559	0.0621518078757346	0.202877557065634	-0.0621518078757346	0.146442692425232
_____ASV19745	2.88321167883212	0.046	0.060559601379839	0.22477817238258	1.24087591240876	0.273	0.104254503641242	0.758684980808696	2.80416156670747	0.072	0.47271917938431	1.7987012987013	0.054	0.47271917938431	19	0.000101443912608419	0.330967714111461	0.260297625589893	-0.253092957849941	0.081162044462345	-0.0778747562615203	0.14751793658145
_____ASV20051	1.9620253164557	0.143	0.0348119034250421	0.379907393062905	1.96202531645569	0.048	0.139247613700168	0.486602653345747	1.56893542757416	0.243	0.681608670135549	2.38095238095237	0.01	0.681608670135549	17	9.07656060180587e-05	-0.25919968775711	0.0982331471818491	0.0942544319116763	0.195146237123802	0.164945255845434	0.225844698408404
_____ASV2095	1.33768746976294	0.261	0.0311347577625764	0.477958435248243	0.738993710691825	0.65	0.0688004954536499	0.892739941725011	0.742938471644405	0.473	0.779777680172036	0.783344062737754	0.692	0.779777680172036	277.5	0.00148161503941243	-0.220974733472544	0.159190402039525	0.00920728056135591	0.164029017318127	0.211767452911188	0.216376159501167
_____ASV2109	0.50509525919362	0.579	0.0105975040089242	0.628784495455555	1.04785112981834	0.406	0.0879406911617747	0.827935206668314	1.35272727272727	0.275	0.696057411303266	0.985370051635109	0.498	0.696057411303266	277.5	0.00148161503941243	0.0512267888067003	0.220198509784557	-0.153680366420101	0.176054783301842	0.102453577613401	0.146796909858635
_____ASV2395	0.197233127687419	0.81	0.0045111978192314	0.693919385662808	0.645915124322302	0.726	0.0590945534234859	0.907986904583926	2.70786351241802	0.063	0.444977012230392	0.401261355088815	0.982	0.444977012230392	286	0.00152699784242146	-0.103782192663801	0.197918204543626	0.0518910963319007	0.213041886443057	0.0518910963319007	0.131085018528359
_____ASV2520	1.68987929433612	0.194	0.0358461765719631	0.426051178252416	1.64345403899721	0.128	0.139445566005219	0.642749383475875	0.491872791519435	0.636	0.822479120619509	0.686306780776827	0.791	0.822479120619509	281	0.00150030207594556	0.212581825397951	0.186526190008794	-0.0137149564772872	0.183250430341968	-0.198866868920664	0.176061318567882
_____ASV2678	0.811965811965811	0.47	0.0166349191325233	0.589057783511628	0.982328482328482	0.457	0.0805007039670614	0.841178217415837	2.88755155289959	0.042	0.373061535506288	0.80753259998543	0.656	0.373061535506288	219.5	0.00117194414829199	0.0675338602508808	0.206245334679238	-0.145197799539394	0.137925149995285	0.077663939288513	0.199113352629236
_____ASV2838	7.73033707865168	0.002	0.10402963634989	0.0363461185571005	2.97846441947565	0.005	0.160328620750485	0.20966307506848	7.35867912231153	0.003	0.113821041104364	1.71428571428571	0.064	0.113821041104364	237	0.00126537933095764	0.419335596727605	0.223539652134585	-0.0599050852468006	0.165114137739868	-0.359430511480804	0.120100307211856
_____ASV2879	0.609263288778364	0.533	0.0147651512298015	0.612591635310383	0.510180292197697	0.844	0.0494557233794114	0.923086379050306	1.16290726817042	0.316	0.717401959846802	1.08464667005592	0.377	0.717401959846802	219	0.0011692745716444	0.131999198503058	0.217554418188539	0.0377140567151595	0.173146487978571	-0.169713255218217	0.152794501975376
_____ASV2963	0.595489781536293	0.545	0.013690307424359	0.616359945008171	0.991895701198027	0.46	0.091214711004901	0.842139420025578	0.107529948659441	0.902	0.864716487796405	0.707831325301204	0.755	0.864716487796405	228	0.00121732695130102	0.15355801159277	0.175488960578114	-0.172752763041866	0.162599622886673	0.0191947514490963	0.207867603863113
_____ASV3177	0.460963455149502	0.649	0.0103467561521253	0.647573370566341	1.04235880398671	0.426	0.09358687546607	0.835821335752871	0.179434295816148	0.844	0.855565500254367	0.548780487804878	0.912	0.855565500254367	223	0.00119063118482512	0.15419857991036	0.191755353158578	-0.0670428608305913	0.186331912757324	-0.0871557190797686	0.171966053379949
_____ASV3383	3.10893512851897	0.067	0.0683668662943274	0.269791552676552	0.722154222766218	0.677	0.0635219702577215	0.89813269385015	1.75757575757576	0.179	0.628000636121575	0.864302761677464	0.607	0.628000636121575	169	0.000902316906885407	0.329953171978418	0.188081916178295	-0.321905533637481	0.185986380213206	-0.00804763834093702	0.1581251305218
_____ASV3417	0.424250192258395	0.666	0.00730353813395704	0.652843786219235	1.52973596513714	0.185	0.105338643660153	0.697272491288054	1.91393478072831	0.163	0.611281154650257	1.52426714043447	0.114	0.611281154650257	191	0.00101977827937936	-0.11451284292303	0.207445589650311	-0.0134720991674152	0.189160243160406	0.127984942090445	0.149867642195081
_____ASV3518	0.775723472668811	0.467	0.0178836174944403	0.588292432232191	0.996784565916398	0.451	0.0919199406968124	0.839955529747727	0.158060814687322	0.859	0.858500502160191	0.361933148818394	0.986	0.858500502160191	183.5	0.000979734629665516	-0.168565236528212	0.167114927214582	0.0275208549433816	0.19586120053478	0.141044381584831	0.185251018728126
_____ASV3547	0.477362204724409	0.608	0.00851026495876469	0.636187869952785	1.40009842519685	0.226	0.0998420775574661	0.73008494794755	0.0720113515431007	0.92	0.867871898847152	0.885210507376752	0.568	0.867871898847152	187	0.000998421666198645	-0.086105424352039	0.187276094634028	-0.0463644592664826	0.173854486299947	0.132469883618521	0.189911119556335
_____ASV3566	0.363140676117775	0.705	0.00707118967988532	0.665188559537515	1.24918211559433	0.292	0.0972978712109145	0.773219996693226	0.283387622149838	0.751	0.843718387965216	1.27752176139273	0.256	0.843718387965216	202.5	0.00108117854227393	0.0973947880409588	0.193145397020573	0.00973947880409588	0.17482483729052	-0.107134266845055	0.183586035243506
_____ASV3754	2.14285714285714	0.135	0.0428336079077429	0.369986521039066	0.86843711843712	0.553	0.0694368173775094	0.866763436843781	1.25786463298379	0.298	0.707504265364526	1.41031492469192	0.192	0.707504265364526	141	0.000752820614620369	0.187459251746766	0.205249874811801	-0.281188877620149	0.158389297421166	0.0937296258733831	0.175621804587494
_____ASV3864	1.47917300091213	0.236	0.0336067697090061	0.460635119726352	0.859683794466403	0.545	0.0781279682238148	0.865427306090042	3.38316089903675	0.054	0.415656508429406	0.601480567550895	0.872	0.415656508429406	163	0.000870281987114327	0.215601884940078	0.230099059403592	-0.00829238019000305	0.165532766404778	-0.207309504750075	0.137349661596429
_____ASV4085	0.634285714285715	0.517	0.0127872818386038	0.607933768563303	1.62714285714286	0.107	0.131213639767295	0.608748838732434	0.23059447179099	0.801	0.850671015005524	1.26506024096386	0.243	0.850671015005524	155.5	0.000830238337400478	-0.0741982018071098	0.170690623642	0.181785594427419	0.192106699934664	-0.107587392620309	0.185822711438999
_____ASV4613	5.37183544303797	0.007	0.101071747543912	0.0810755603625762	0.733781645569618	0.668	0.0552247692765702	0.896444715646079	3.42946058091287	0.036	0.354219460892195	0.557960557960557	0.889	0.354219460892195	118	0.000630020088831231	-0.446110139863043	0.122408880611753	0.248792193385159	0.214215541070568	0.197317946477885	0.176315327996787
_____ASV4882	0.68502824858757	0.51	0.0155498557229881	0.604874414958505	1.17937853107345	0.345	0.107085604360372	0.802467661339558	0.523282887077997	0.598	0.81235677121683	1.02723363592928	0.425	0.81235677121683	110	0.000587306862469791	0.0368370178661054	0.210031162575871	0.119720308064843	0.161341048504993	-0.156557325930948	0.175409853056658
_____ASV6068	1.87341772151899	0.164	0.038697869002484	0.398269272385154	1.90506329113924	0.065	0.157406196888482	0.530204812152122	0.358762886597938	0.707	0.834813354841925	0.424005218525768	0.951	0.834813354841925	93	0.000496541256451733	-0.263865003840606	0.162163017497244	0.23088187836053	0.177090778351706	0.0329831254800756	0.200908792609245
_____ASV6148	2.69827586206896	0.067	0.0623505976095617	0.269791552676552	0.316810344827586	0.97	0.0292828685258964	0.933041761835923	0.171597633136095	0.857	0.858114561942174	1.41376757957069	0.17	0.858114561942174	110	0.000587306862469791	-0.347356105219924	0.160715403298068	0.129017981938829	0.184117437152358	0.218338123281095	0.190241385050138
_____ASV6622	1.95588235294118	0.159	0.0404009720534629	0.394537353257992	2.06617647058824	0.056	0.170716889428919	0.507902909941172	0.302811244979921	0.756	0.843718387965216	0.683563748079877	0.784	0.843718387965216	74	0.000395097343843314	-0.208342446135245	0.171228643440636	-0.0612771900397779	0.180763233853112	0.269619636175023	0.190187493079821
_____ASV6708	0.338345864661655	0.722	0.00847457627118645	0.670535802838422	0.420582706766917	0.92	0.0421374764595103	0.927392506370669	0.245070422535216	0.779	0.847854085719092	0.596896140071627	0.866	0.847854085719092	79	0.000421793110319214	0.150046348290037	0.2093127058082	-0.0750231741450185	0.181491226709848	-0.0750231741450185	0.156152054027967
_____ASV7002	0.622568093385216	0.565	0.0134397312053759	0.623369032494936	1.24270428015564	0.294	0.107307853842923	0.775125643995686	0.681017612524463	0.527	0.794145574049141	1.39555822328932	0.173	0.794145574049141	94	0.000501880409746913	0.0815180987837961	0.174410371902992	-0.163036197567592	0.195326947086212	0.0815180987837961	0.179867694250552
_____ASV7039	0.328014184397163	0.717	0.00755102040816327	0.668658448426002	0.50531914893617	0.857	0.0465306122448979	0.923797808876727	0.305569493226295	0.76	0.844603677279045	0.626340626340625	0.846	0.844603677279045	79	0.000421793110319214	0.114361441252432	0.19033605703984	-0.010396494659312	0.20427695745352	-0.10396494659312	0.153344498510285
_____ASV7578	0.987499999999999	0.36	0.0172866520787746	0.537776017793677	3.159375	0.006	0.221225382932166	0.231548224736983	0.975308641975309	0.395	0.752858244438077	3.05272108843537	0.003	0.752858244438077	70	0.000373740730662595	-0.0415044018787163	0.19482540590745	-0.134889306105828	0.130411327337964	0.176393707984544	0.213483153393859
_____ASV7748	0.310880829015546	0.712	0.00604686318972037	0.667543501616222	1.73575129533679	0.111	0.135046611237088	0.614572267257033	0.264638783269962	0.769	0.845812792508092	1.12078977932637	0.345	0.845812792508092	51	0.000272296818054176	-0.0947075167630241	0.148449208005177	0.0947075167630241	0.209754645527799	2.58979758934371e-17	0.188801707468351
_____ASV785	1.50193928046008	0.24	0.0208637170114537	0.463875506527694	3.27153270028087	0.002	0.181781869188396	0.133605987147086	5.84484379897607	0.004	0.129578796646442	0.983755463114107	0.495	0.129578796646442	705	0.00376410307310184	0.247637003420484	0.225535607803384	-0.112562274282038	0.158648240282547	-0.135074729138446	0.151929597095281
_____ASV8269	0.427631578947369	0.637	0.0103174603174603	0.644702019410373	0.27686403508772	0.966	0.0267195767195768	0.932538898728942	0.453488372093026	0.624	0.819676036668594	0.847382431233364	0.628	0.819676036668594	60	0.000320349197710795	-0.137244230610903	0.153971921702854	0.0343110576527259	0.185647434391118	0.102933172958178	0.207535692531458
_____ASV8380	0.528301886792452	0.566	0.011861893666596	0.623525965461061	1.04716981132076	0.375	0.094047871213726	0.815173423599958	0.522186495176849	0.58	0.806657014862234	1.03781512605042	0.396	0.806657014862234	47	0.000250940204873456	0.144729395573246	0.202210790458105	-0.115783516458596	0.14888679926554	-0.0289458791146491	0.195010024649379
_____ASV907	3.08766106989457	0.063	0.0572903459518203	0.262191465927175	2.33966224131199	0.019	0.173646078608948	0.362287888376204	3.56129346239118	0.033	0.345661709267374	3.25303857671305	0.001	0.345661709267374	642.5	0.0034304059921531	-0.312234944326305	0.120226487676932	0.187641192503789	0.238208869910539	0.124593751822516	0.161213591328112
_____ASV9120	1.53089887640449	0.223	0.0325178997613365	0.450944160028882	0.617977528089888	0.766	0.0525059665871122	0.911356444907382	0.592817679558011	0.562	0.802945404172238	1.60544217687075	0.104	0.802945404172238	63	0.000336366657596335	0.230681060922782	0.186309605706643	7.03394229436179e-17	0.20802500249524	-0.230681060922782	0.143677645481267
_____ASV9436	1.16541353383459	0.312	0.0264618011096884	0.509498863470523	0.585839598997494	0.778	0.05320813771518	0.913736975450914	1.74416517055655	0.166	0.613991944235039	0.952380952380949	0.522	0.613991944235039	68	0.000363062424072235	-0.206284846493691	0.145141338328694	0.012134402734923	0.178978007788612	0.194150443758768	0.215470348762675
_____ASV9583	0.809217577706324	0.423	0.0193975207142398	0.568620238011137	0.661843515541267	0.709	0.0634594386280431	0.905787622570313	0.860483395559046	0.47	0.778127933674212	0.398843930635838	0.978	0.778127933674212	36	0.000192209518626477	-0.186273604545806	0.148777817611504	0.0465684011364515	0.19738365651129	0.139705203409354	0.19813991850178
_____ASV9588	1.46296296296296	0.216	0.0322185970636215	0.444382732547191	0.722222222222222	0.695	0.063621533442088	0.901516126866263	1.94647408666101	0.151	0.600215958153802	1.17624223602484	0.293	0.600215958153802	46	0.000245601051578276	-0.0568013305707975	0.181086642705315	0.241405654925889	0.204613287175177	-0.184604324355092	0.156025496868495
_____ASV9739	4.26573426573426	0.015	0.0875179340028694	0.124853079012941	1.40297202797203	0.207	0.115136298421808	0.715337799539743	2.74085365853658	0.058	0.42571030748	0.892857142857143	0.57	0.42571030748	52	0.000277635971349356	-0.372881122584378	0.0984217212055654	0.346246756685495	0.235072311721288	0.0266343658988843	0.168523112891049
__o:Elev-16S-1166	1.59560723514212	0.224	0.0264964599871272	0.45182912709461	1.8297803617571	0.08	0.121540441965243	0.56203521455678	2.85812274368231	0.071	0.469888296542646	1.16697994987469	0.316	0.469888296542646	146.5	0.000782185957743859	0.2217940450852	0.227330982233348	-0.0727193590443278	0.163417829594008	-0.149074686040872	0.145839376473353
_____ASV4396	1.59560723514212	0.203	0.0264964599871272	0.433347793060885	1.8297803617571	0.093	0.121540441965243	0.583066905073936	2.85812274368231	0.09	0.513534807117649	1.16697994987469	0.314	0.513534807117649	146.5	0.000782185957743859	0.2217940450852	0.227330982233348	-0.0727193590443278	0.163417829594008	-0.149074686040872	0.145839376473353
__o:Paludibaculum	3.01197379163091	0.063	0.0299235974451027	0.262191465927175	1.39108978250402	0.214	0.0552812388704169	0.722389576785868	3.77727912202637	0.042	0.373061535506288	1.27653518654681	0.272	0.373061535506288	1749	0.00933817911326968	-0.223926361216983	0.180445514378734	0.154357006275785	0.213463106919508	0.0695693549411987	0.146472582147357
_____ASV13381	0.820312500000002	0.462	0.0188172043010753	0.585083859699666	0.462239583333334	0.877	0.0424133811230586	0.925211886223009	0.834246575342464	0.428	0.764069393545772	0.946256316031233	0.516	0.764069393545772	47	0.000250940204873456	0.126691694307123	0.215118745702821	0.0506766777228492	0.178689656811966	-0.177368372029972	0.149552463205369
_____ASV1458	1.5862681266647	0.201	0.0219265501477792	0.431917135218246	0.851953240603727	0.588	0.0471052658491935	0.87540064749366	0.301942201161316	0.756	0.843718387965216	1.78206465067779	0.057	0.843718387965216	457	0.00243999305589722	-0.182254442008298	0.202714629308086	0.137094049298277	0.180197336064393	0.0451603927100207	0.163922923505368
_____ASV2796	3.18658509941009	0.049	0.0384825957612417	0.2317952029455	1.64900589906052	0.129	0.0796564666459983	0.644929029570646	2.23587364139071	0.097	0.527306329641466	1.31344116006693	0.219	0.527306329641466	249	0.0013294491704998	-0.18238217086256	0.179587466649995	0.27357325629384	0.213619821020716	-0.09119108543128	0.142825885390145
_____ASV4725	0.267702936096719	0.785	0.00528604314093274	0.686486897815996	2.39421416234888	0.02	0.189103930428852	0.370772595910575	0.959055118110245	0.403	0.756292398583405	0.510554737358857	0.93	0.756292398583405	131.5	0.00070209865831616	0.0455982588806333	0.210531591687433	-0.104875995425456	0.190092301656636	0.0592777365448233	0.145835789539548
_____ASV648	1.65426283560999	0.198	0.0267619693517538	0.429399519705707	0.944182760244939	0.491	0.0610983685257296	0.850735914044971	4.12650688863376	0.014	0.236457218601569	0.641914896986397	0.831	0.236457218601569	864.5	0.00461569802368304	-0.210928864470054	0.158012067926791	0.0479383782886485	0.235050675123463	0.162990486181405	0.139831095524644
__o:PAUC26f	4.20789163722026	0.015	0.0734025066776248	0.124853079012941	1.48777974087161	0.164	0.103811382782001	0.676853509662914	2.49638499774063	0.082	0.495090016887842	0.911268855368234	0.516	0.495090016887842	246.5	0.00131610128726185	0.294521933203077	0.208363566484796	0.0736304833007692	0.192715962718715	-0.368152416503846	0.117865516886858
_____ASV11478	0.723905723905724	0.481	0.0163840731567918	0.594161099765774	1.25	0.304	0.113164412269004	0.779633560159329	0.906249999999998	0.414	0.758978754685553	0.698621553884713	0.788	0.758978754685553	49	0.000261618511463816	0.109805842686059	0.172510927105976	0.0686286516787872	0.218425227823879	-0.178434494364846	0.152161685723325
_____ASV7027	1.58354114713217	0.226	0.0323938273179441	0.453406961945062	1.80174563591022	0.072	0.147430174722612	0.548504327886584	0.77249820014399	0.474	0.779777680172036	1.55114116652579	0.107	0.779777680172036	76	0.000405775650433674	0.228982822558773	0.203302171994845	0.0228982822558772	0.169231613084411	-0.25188110481465	0.168267322539376
_____ASV9292	3.31550802139037	0.039	0.0540658382385001	0.206288780999759	1.49955436720142	0.184	0.097812658963738	0.696756789891374	3.90622335890879	0.022	0.286606005055624	1.55714285714286	0.117	0.286606005055624	86.5	0.000461836760033063	0.248107592019489	0.221265212172372	0.0556103223491957	0.186366588049926	-0.303717914368685	0.114882103206317
_____ASV9899	0.0218340611353713	0.996	0.000536912751677854	0.736425770369154	0.676855895196506	0.693	0.0665771812080536	0.900368695491582	0.0233682514101533	0.975	0.87303280206812	0.553857906799084	0.909	0.87303280206812	35	0.000186870365331297	0.0162933583775259	0.193827452212519	0.0162933583775259	0.180626080811152	-0.0325867167550518	0.179022520139126
__o:Solibacterales	0.538302344943925	0.601	0.00856535974813605	0.633947432710289	0.783282899756746	0.605	0.0498537662634823	0.878999941688778	1.77355646194489	0.17	0.618638858438684	1.11396515770267	0.348	0.618638858438684	7597.5	0.0405642171601295	-0.103207058688887	0.208529611152132	0.128571505315817	0.169773586146486	-0.0253644466269301	0.170386839122947
___f:Solibacteraceae	0.538302344943925	0.609	0.00856535974813605	0.636579718196053	0.783282899756746	0.639	0.0498537662634823	0.88714796754431	1.77355646194489	0.184	0.63343633761282	1.11396515770267	0.374	0.63343633761282	7597.5	0.0405642171601295	-0.103207058688887	0.208529611152132	0.128571505315817	0.169773586146486	-0.0253644466269301	0.170386839122947
____g:Candidatus_Solibacter	0.538302344943925	0.597	0.00856535974813605	0.632876789375512	0.783282899756746	0.615	0.0498537662634823	0.882280354253661	1.77355646194489	0.17	0.618638858438684	1.11396515770267	0.375	0.618638858438684	7597.5	0.0405642171601295	-0.103207058688887	0.208529611152132	0.128571505315817	0.169773586146486	-0.0253644466269301	0.170386839122947
_____ASV10026	9.49760765550239	0.001	0.151266907982473	0.0230943567231198	1.42344497607655	0.181	0.0906839397980566	0.694216815021834	9.84403669724771	0.001	0.0642170538150652	2.94079794079794	0.002	0.0642170538150652	41	0.000218905285102377	-0.480400561751509	0.0572205109469785	0.0137257303357574	0.184783905348703	0.466674831415752	0.222272673104822
_____ASV10106	1.60771704180064	0.208	0.0381024957134692	0.437897795772762	0.341639871382637	0.952	0.0323871213564489	0.931745501959372	2.25357873210634	0.109	0.544054781387893	1.15384615384616	0.325	0.544054781387893	59	0.000315010044415615	0.137257303357574	0.210935679531968	0.137257303357574	0.174532608539941	-0.274514606715148	0.153119289169679
_____ASV10251	0.53867403314917	0.613	0.0130522088353413	0.63783461820674	0.383287292817679	0.945	0.03714859437751	0.931283767313677	0.57527975584944	0.561	0.802399820151204	0.433673469387755	0.977	0.802399820151204	48	0.000256279358168636	-0.0385913266850803	0.190276550025336	0.154365306740321	0.21015510084882	-0.115773980055241	0.14350363309364
_____ASV10358	0.473484848484849	0.626	0.0105842506350551	0.641221330673881	0.591856060606061	0.769	0.0529212531752753	0.911957370031579	0.465340179717589	0.629	0.821198642130626	0.514285714285713	0.931	0.821198642130626	46	0.000245601051578276	0.0723417163544698	0.161403610803194	-0.144683432708939	0.160394197457578	0.0723417163544698	0.222348082389263
_____ASV10465	1.72489082969432	0.177	0.0414807035967445	0.410197427286299	0.551310043668123	0.825	0.0530322919401418	0.919704005781461	1.88249794576828	0.165	0.613213768485577	0.884578997161776	0.552	0.613213768485577	41	0.000218905285102377	0.209465071624281	0.203899128182355	0.0644507912690095	0.180641707466224	-0.27391586289329	0.154431672029729
_____ASV1080	4.08158291234601	0.023	0.077490976703489	0.158012378605576	1.22413143667465	0.29	0.0929630907209384	0.77193346517381	0.776978259918639	0.47	0.778127933674212	1.37012987012987	0.194	0.778127933674212	704.5	0.00376143349645426	-0.397132669814115	0.160687716505773	0.229227313091236	0.19648605133711	0.16790535672288	0.172189043243369
_____ASV10897	0.0295857988165684	0.955	0.000660283922086506	0.728047750362215	1.54585798816568	0.139	0.137999339716078	0.651228215465424	0.0287413280475714	0.972	0.87303280206812	1.53416149068323	0.098	0.87303280206812	29	0.000154835445560218	-0.0361371674059635	0.176939830710606	0.0180685837029817	0.18006170446699	0.0180685837029817	0.196217693343324
_____ASV11000	1.39024390243902	0.284	0.0325621251071123	0.493327835854682	0.841463414634147	0.573	0.0788346186803771	0.871938845504334	1.46412754650133	0.253	0.687276059208499	0.950892857142856	0.493	0.687276059208499	32.5	0.000173522482093347	-0.147449184440973	0.148457350778588	-0.0954082958147471	0.152491409386392	0.24285748025572	0.232181533680112
_____ASV11875	0.0316455696202533	0.988	0.000776397515527953	0.736425770369154	0.506329113924051	0.84	0.0496894409937889	0.922674447724394	0.033799533799534	0.976	0.87303280206812	0.399786780383795	0.976	0.87303280206812	32	0.000170852905445757	0.0195929946213758	0.197979865103769	-0.0391859892427518	0.175998817145892	0.0195929946213758	0.179019036356543
_____ASV12034	2.69230769230769	0.076	0.0488590604026845	0.286108040528396	2.76627218934911	0.011	0.200805369127517	0.292320369683955	2.23454699407281	0.104	0.534512536166572	1.83201058201058	0.06	0.534512536166572	35	0.000186870365331297	0.260693734040415	0.218786707172447	0.0162933583775259	0.180626080811152	-0.27698709241794	0.129642664855357
_____ASV12216	0.974842767295597	0.422	0.0217423976754671	0.567976199352891	0.851302785265049	0.552	0.0759480987926456	0.866668547795835	0.966815178982948	0.374	0.745596907623314	1.09544137825888	0.357	0.745596907623314	37	0.000197548671921657	-0.176232338820882	0.116016700448344	-0.0135563337554524	0.1812490546435	0.189788672576334	0.231664410362296
_____ASV12454	0.177664974619289	0.834	0.00411643634225228	0.699869078565288	1.09771573604061	0.355	0.101734783887092	0.807392367738469	0.179805137289637	0.83	0.853453874087398	0.685903500473037	0.76	0.853453874087398	37	0.000197548671921657	-0.0682072317964824	0.187355949660483	0.085259039745603	0.190934043961142	-0.0170518079491206	0.17412548019144
_____ASV1260	2.59330026831449	0.074	0.0568616876662997	0.282127213974696	0.379705667127408	0.925	0.0333022832922551	0.927765613065748	0.396257706312867	0.657	0.827266752088193	0.56346044393853	0.882	0.827266752088193	485.5	0.00259215892480985	-0.21019122684172	0.170468175067855	-0.0978117590253547	0.17013669351188	0.308002985867074	0.197909978909369
_____ASV12790	0.246478873239436	0.761	0.00546021840873634	0.680069453999558	1.43485915492958	0.182	0.127145085803432	0.695299152201067	0.238823529411765	0.755	0.843718387965216	1.5979381443299	0.063	0.843718387965216	26	0.000138817985674678	0.019638790541946	0.192316361424583	0.0785551621677837	0.195709534116359	-0.0981939527097296	0.162642159023972
_____ASV12926	2.55663430420712	0.055	0.0521624298448333	0.244281448550777	1.34304207119741	0.179	0.109607131066358	0.692026221593021	2.3939393939394	0.068	0.460944790606906	1.89279063580739	0.021	0.460944790606906	33	0.000176192058740937	0.303200062002716	0.298996108221554	-0.0758000155006789	0.0807225543923731	-0.227400046502037	0.0351109883136656
_____ASV12929	0.767045454545456	0.486	0.0176470588235295	0.595661960648362	1.05113636363636	0.447	0.0967320261437908	0.839858819466164	0.781437125748503	0.485	0.7818087388138	0.690943043884219	0.776	0.7818087388138	30	0.000160174598855398	6.29234800838171e-17	0.161481198897815	-0.161791441640883	0.184932176348512	0.161791441640883	0.200542986151519
_____ASV13094	0.510752688172042	0.598	0.0115291262135922	0.63292596109002	1.41801075268817	0.198	0.128033980582524	0.706544094859616	0.507366482504607	0.618	0.818670463296826	0.941119691119693	0.535	0.818670463296826	32	0.000170852905445757	0.121249006045815	0.193230015703733	0.0173212865779736	0.204468105647271	-0.138570292623789	0.148237610001925
_____ASV13097	0.535714285714285	0.627	0.0122807017543859	0.641427882376815	0.376275510204083	0.934	0.0345029239766083	0.929722476586678	0.540852575488457	0.61	0.8162118981074	1.18226600985222	0.297	0.8162118981074	30	0.000160174598855398	0.102026255077535	0.202285788502023	-0.153039382616302	0.174928326289873	0.0510131275387675	0.17182284287174
_____ASV13369	0.828877005347594	0.454	0.0197013028280902	0.581952967206979	0.450089126559715	0.901	0.0427920771104756	0.925497964036197	0.550632911392407	0.598	0.81235677121683	0.439035486806188	0.972	0.81235677121683	87.5	0.000467175913328243	-0.0354374559442892	0.195066340954268	-0.156937304896138	0.153852024544015	0.192374760840427	0.19598162519856
_____ASV13435	0.625000000000002	0.568	0.0144181256436664	0.624602365868166	0.541294642857141	0.828	0.0499485066941296	0.920453022142606	0.636363636363637	0.54	0.798182201221494	0.679908326967151	0.791	0.798182201221494	34	0.000181531212036117	0.127650971671644	0.214814116353372	0.0319127429179111	0.189818621476584	-0.159563714589555	0.136556505703585
_____ASV13824	0.13671875	0.847	0.00304083405734143	0.702819384437839	1.11328125	0.352	0.0990443092962641	0.805581758297377	0.13267973856209	0.864	0.858962815231358	1.31181318681318	0.208	0.858962815231358	34	0.000181531212036117	-0.0586227358357525	0.182563246043216	-0.0146556839589381	0.173002156771645	0.0732784197946907	0.196796066252305
_____ASV14081	3.72505543237251	0.026	0.0698472092298098	0.168391860264547	1.05044345898004	0.39	0.0787859889824341	0.820795064982916	3.34863064396745	0.036	0.354219460892195	1.13924050632911	0.338	0.354219460892195	86	0.000459167183385473	-0.363579386675917	0.124252154152459	0.135043772193912	0.181254153684815	0.228535614482005	0.216838811388725
_____ASV14317	1.07965451055662	0.362	0.0242718446601942	0.539391299699517	1.09165067178503	0.292	0.0981661272923409	0.773219996693226	1.08208955223881	0.414	0.758978754685553	0.997395119276119	0.544	0.758978754685553	30	0.000160174598855398	-0.109549435181801	0.0454879270618941	0.219098870363601	0.307708259596398	-0.109549435181801	0.0553384516626056
_____ASV14348	0.833333333333333	0.44	0.0182291666666667	0.57550875754881	0.486111111111108	0.891	0.042534722222222	0.925497964036197	0.807692307692298	0.438	0.767225126611334	1.69950738916256	0.087	0.767225126611334	24	0.000128139679084318	-0.0621518078757346	0.171573773828929	-0.124303615751469	0.164842749867588	0.186455423627204	0.20934023915141
_____ASV15253	0.608108108108107	0.596	0.0138888888888889	0.63260745356789	0.692567567567568	0.708	0.0632716049382716	0.905585015219853	0.612676056338024	0.582	0.807153088039082	1.18622448979592	0.272	0.807153088039082	18	9.61047593132386e-05	-0.0828690771676461	0.172047556960594	0.165738154335292	0.204150213062346	-0.0828690771676461	0.172047556960594
_____ASV15561	4.01639344262294	0.019	0.0839760068551839	0.143585161428545	0.566939890710385	0.812	0.0474150242787776	0.917941817511698	3.98783910196446	0.019	0.271032259312092	0.934411500449237	0.54	0.271032259312092	27	0.000144157138969858	-0.151258643977434	0.112352100182367	0.403356383939823	0.237043998205329	-0.252097739962389	0.157782603911257
_____ASV16634	1.58227848101266	0.214	0.0367376928728876	0.442894405628008	0.553797468354431	0.824	0.0514327700220427	0.919704005781461	1.65903890160183	0.208	0.65649056196075	0.795660036166366	0.678	0.65649056196075	13	6.9408992837339e-05	0.134776660229824	0.243988246147279	0.134776660229824	0.180197261998206	-0.269553320459649	0.0808659961378946
_____ASV17064	0.652173913043478	0.527	0.0145379023883697	0.611217891006581	1.42857142857143	0.178	0.127379716164763	0.690502708903945	0.641728134878819	0.559	0.801937579916473	1.05146406388643	0.381	0.801937579916473	21	0.000112122219198778	0.166510830572126	0.230466197095117	-0.111007220381417	0.115233098547558	-0.0555036101907087	0.185521709959397
_____ASV17103	2.78894472361809	0.041	0.0647419072615922	0.212306703376279	0.339195979899498	0.988	0.031496062992126	0.934578037354795	3.01122544434051	0.034	0.348306928866154	0.876085240726123	0.624	0.348306928866154	21	0.000112122219198778	-0.203784548765464	0.112336740413586	0.356622960339562	0.271566295281237	-0.152838411574098	0.0964781420753507
_____ASV17471	0.317073170731707	0.743	0.00733427362482369	0.675169340849382	0.408536585365854	0.917	0.0377997179125529	0.927392506370669	0.321398124467177	0.736	0.841193461960087	0.382794001578532	0.981	0.841193461960087	35	0.000186870365331297	-0.0334037807525274	0.168766340601304	0.116913232633846	0.200422684515164	-0.0835094518813185	0.181375942795268
_____ASV17913	1.04395604395604	0.334	0.0222352252779402	0.523957816379617	1.18131868131868	0.321	0.100643651258046	0.792088991435631	0.989228007181323	0.384	0.748455134297594	1.68297455968688	0.071	0.748455134297594	19	0.000101443912608419	-0.168383974870839	0.136660071202367	0.192438828423816	0.211458256250539	-0.0240548535529771	0.191399172905619
_____ASV18500	0.208333333333333	0.815	0.00471698113207546	0.69531528430646	0.960648148148148	0.467	0.0870020964360587	0.845447100239694	0.206161137440758	0.861	0.858759643129586	1.17647058823529	0.266	0.858759643129586	42	0.000224244438397557	0.0965874756954334	0.205285117153687	-0.0482937378477167	0.150329765951554	-0.0482937378477167	0.192549450715568
_____ASV18815	5.76470588235294	0.003	0.0993914807302231	0.0463054695469632	2.45588235294117	0.019	0.169371196754564	0.362287888376204	4.80067567567568	0.002	0.0917849809578963	5.0801749271137	0.001	0.0917849809578963	14	7.47481461325189e-05	0.443366960754479	0.303531244419898	-0.221683480377239	0	-0.221683480377239	0
_____ASV19311	0.298507462686567	0.772	0.00587803085966201	0.683022225626188	1.32462686567164	0.238	0.104335047759001	0.739256472093307	0.257206208425721	0.792	0.850237581128208	2.44505494505494	0.005	0.850237581128208	13	6.9408992837339e-05	0.0539106640919298	0.204245645401956	-0.107821328183859	0.135147946498655	0.0539106640919298	0.204245645401956
_____ASV19363	2.50646830530401	0.044	0.0541201117318435	0.218929684137945	1.10365459249677	0.326	0.0953212290502794	0.793890648265297	2.4889258028793	0.025	0.303092498826942	1.33795686949478	0.147	0.303092498826942	50	0.000266957664758996	0.323184059112692	0.299035444507595	-0.205662583071713	0.0365986026410359	-0.117521476040979	0.0774646407365222
_____ASV1972	2.06143128562381	0.162	0.0397326741737618	0.396821230203003	2.02580747308423	0.055	0.156184198480271	0.504979975117543	0.564612751390675	0.555	0.801175466515452	0.954761904761907	0.495	0.801175466515452	307.5	0.00164178963826783	0.173994857233284	0.211429271905436	0.0911401633126723	0.16955046985364	-0.265135020545956	0.158413261515888
_____ASV2148	0.37441037735849	0.677	0.0091091665471238	0.656335282009777	0.488649764150944	0.854	0.0475541529192369	0.923392832975594	0.702288380359922	0.5	0.786932806342057	0.536384766672627	0.901	0.786932806342057	283	0.00151098038253592	0.0119238739440728	0.205948108841606	0.119238739440728	0.148867400421889	-0.131162613384801	0.191400943399572
_____ASV2276	0.44174021574396	0.634	0.00719886968302454	0.644386745940218	1.64972809129001	0.129	0.107539926122599	0.644929029570646	2.84970359433193	0.053	0.411972450886297	1.45580840639505	0.134	0.411972450886297	348.5	0.0018606949233702	-0.0361270093733129	0.196702321163135	0.112183871211867	0.227026866105344	-0.0760568618385536	0.106711762466873
_____ASV2738	0.555404855554049	0.565	0.0112338744521943	0.623369032494936	1.06401736064017	0.395	0.0860852210768882	0.82247236821253	0.922525107604019	0.404	0.756292398583405	0.922100914724107	0.51	0.756292398583405	272.5	0.00145491927293653	0.119185338996294	0.186310697767145	0.0181368994124795	0.197403344795953	-0.137322238408773	0.165733711928556
_____ASV2790	0.340270551508845	0.699	0.00851995153789033	0.663093057792292	0.0801248699271598	1	0.00802490848217199	0.934578037354795	1.65807507415363	0.179	0.628000636121575	0.786553524804177	0.68	0.628000636121575	238.5	0.00127338806090041	-0.0322277459831818	0.168136171661256	-0.107425819943939	0.211011106653535	0.139653565927121	0.168514431243183
_____ASV3010	2.19431279620853	0.117	0.0370563047741006	0.348021875661714	1.56635071090048	0.148	0.105806554884149	0.661708858568307	2.12660309108846	0.137	0.581312022755987	1.71724648408586	0.07	0.581312022755987	211	0.00112656134528296	-0.117291634003364	0.140285360435977	0.253102999691469	0.212107461070467	-0.135811365688105	0.185229244667126
_____ASV3200	0.223245924875974	0.805	0.00445717924227953	0.692746078367195	1.51222537207654	0.164	0.120768332802717	0.676853509662914	0.105941165160546	0.897	0.864349395270154	1.73933209647495	0.053	0.864349395270154	203	0.00108384811892152	0.0765213297066992	0.20096674729754	0.0235450245251382	0.188629578880491	-0.100066354231837	0.160511006652985
_____ASV3214	7.13241267262388	0.001	0.116953611508875	0.0230943567231198	1.44597887896019	0.196	0.0948416530687002	0.704860247766883	1.35397808480229	0.261	0.689127451103031	0.292397660818713	0.995	0.689127451103031	259	0.0013828407034516	-0.471979035004769	0.171150170451737	0.16691941481876	0.149850235012433	0.305059620186009	0.196723353335723
_____ASV3603	0.971675845790715	0.403	0.0230571761960326	0.56049052723896	0.794649881982692	0.599	0.0754259043173863	0.878318802123842	0.391242603550296	0.677	0.830469764257993	0.65294239966729	0.844	0.830469764257993	154	0.000822229607457708	0.217204289171177	0.185090479874999	-0.0882392424757906	0.179800525089888	-0.128965046695386	0.182327489928455
_____ASV4207	0.583246798200071	0.598	0.0139883361351515	0.63292596109002	0.626514364832122	0.782	0.0601041861237366	0.914001983867761	1.45105681782172	0.236	0.675741072979451	0.657132605464145	0.867	0.675741072979451	172.5	0.000921003943418537	-0.11365417461685	0.120049629487497	0.15911584446359	0.268675019012632	-0.0454616698467401	0.11962838692788
_____ASV4218	1.12454212454212	0.342	0.0277263490629939	0.52884486117726	0.323260073260074	0.954	0.0318807857304133	0.931819915400649	0.12992218816317	0.887	0.86317692453609	0.457627118644066	0.953	0.86317692453609	155	0.000827568760752888	0.148839874137965	0.176336310525708	-0.236790708855854	0.205052337582487	0.0879508347178885	0.161845015074263
_____ASV4244	1.08940118077031	0.34	0.0221805641018302	0.527515573732488	0.491987630025304	0.847	0.0400681157968548	0.923086379050306	0.90126174951308	0.436	0.767048774069048	1.34194831013917	0.213	0.767048774069048	159	0.000848925373933608	-0.134736791781842	0.139617146976196	-0.067368395890921	0.174941274725257	0.202105187672763	0.223630169863488
_____ASV4518	0.934633027522935	0.387	0.0223655323819978	0.551708826136637	0.375573394495413	0.917	0.0359495060373216	0.927392506370669	0.0942432683379748	0.906	0.865537726124959	1.31578947368421	0.207	0.865537726124959	128	0.00068341162178303	-0.113915975052386	0.192102058247983	-0.0895054089697322	0.186291773274904	0.203421384022119	0.168939021641727
_____ASV5215	0.28072837632777	0.767	0.00652269722344646	0.681838960632678	0.897192716236721	0.51	0.0833847509916262	0.855129197639523	0.198316675433983	0.835	0.854004778083684	1.29554655870445	0.229	0.854004778083684	114.5	0.000611333052298101	-0.0903117041634449	0.174444610740038	-0.0190129903501989	0.203824727118863	0.109324694513644	0.172097533862678
_____ASV5281	0.615384615384616	0.556	0.0104770813844715	0.620525340360733	2.76510989010989	0.013	0.188306828811974	0.314809107215323	0.0344009489916965	0.971	0.87303280206812	1.02968460111317	0.396	0.87303280206812	160	0.000854264527228788	0.114654973980053	0.180541979961909	-0.0269776409364829	0.192902980312564	-0.0876773330435696	0.178180823675927
_____ASV6079	0.435222672064777	0.652	0.00861723446893788	0.648574293345262	1.6497975708502	0.121	0.13066132264529	0.631497048624901	0.0134946486738017	0.996	0.876715047984151	1.39405204460966	0.18	0.876715047984151	80	0.000427132263614394	-0.0497712424535792	0.182660904064927	-0.0796339879257267	0.194008805894381	0.129405230379306	0.174392932067293
_____ASV6782	0.390879478827362	0.677	0.00984009840098403	0.656335282009777	0.258550488599348	0.981	0.0260352603526034	0.934342935507767	0.903896103896108	0.398	0.754619054711117	1.12317011610298	0.368	0.754619054711117	102.5	0.000547263212755942	0.0988210413397324	0.216126602577446	0.0247052603349331	0.165613589972537	-0.123526301674665	0.16515546021531
_____ASV6914	1.73629242819843	0.177	0.0377358490566038	0.410197427286299	1.23041775456919	0.323	0.10696552702511	0.792281135481615	1.70588235294118	0.194	0.644306412382074	1.05862265224815	0.38	0.644306412382074	59	0.000315010044415615	0.26057495662184	0.236160257652417	-0.0592215810504182	0.14988462990762	-0.201353375571422	0.142131794521004
_____ASV7045	1.3573883161512	0.263	0.0318484176577303	0.479779189270712	0.798969072164948	0.601	0.0749848820802258	0.878999941688778	0.189897100093546	0.813	0.852075866477301	0.784832451499118	0.687	0.852075866477301	67	0.000357723270777055	0.240014818836703	0.192014718844914	-0.0564740750204007	0.184288214813207	-0.183540743816302	0.167955338359855
_____ASV7214	0.016181229773463	0.975	0.000336417157275027	0.733225062768247	2.18042071197411	0.036	0.181328847771236	0.445922795976849	0.383437717466945	0.696	0.833522547337448	0.864661654135338	0.561	0.833522547337448	65	0.000347044964186695	-0.025794541626509	0.148815689534343	0.0128972708132545	0.192254531941532	0.0128972708132545	0.20774147631749
_____ASV846	0.53725380248125	0.589	0.00906293507852474	0.631463799933359	2.08715917852387	0.045	0.140833163366351	0.477425556481237	0.66480662849965	0.533	0.796581922731137	0.827919159754499	0.64	0.796581922731137	676.5	0.00361193720418922	0.113629473464423	0.200408507488284	0.0258248803328234	0.165190158815527	-0.139454353797247	0.183599186135358
_____ASV861	0.385986034192151	0.693	0.00491138519139237	0.661057380942927	2.27678786419456	0.022	0.115881728452178	0.382931805030733	1.69573549358519	0.187	0.637604259839975	1.35872348692228	0.18	0.637604259839975	766.5	0.00409246100075541	0.0444632600420288	0.199962780257992	0.0629896183928742	0.195285502506906	-0.107452878434904	0.153538850941576
_____ASV8964	0.736434108527131	0.491	0.0136347326874776	0.597854077438403	1.89922480620155	0.068	0.140653031933979	0.538135226009098	0.410689812699863	0.66	0.827660868864055	1.77871148459384	0.057	0.827660868864055	63	0.000336366657596335	-0.0978784642131641	0.202394632087247	-0.0652523094754427	0.151947029903456	0.163130773688607	0.191970169814679
_____ASV9242	5.25193798449613	0.01	0.0967857142857143	0.100035188689267	1.23062015503876	0.288	0.090714285714286	0.770314237644944	6.43652743652743	0.003	0.113821041104364	2.36526946107784	0.008	0.113821041104364	40	0.000213566131807197	-0.372081233663355	0.0948034004087619	-0.013288615487977	0.212116068700571	0.385369849151332	0.196002224276109
_____ASV9375	2.69820971867007	0.091	0.0583759856135011	0.311677956305223	1.19565217391304	0.324	0.103472126158528	0.792826736916777	2.66413107080164	0.072	0.47271917938431	1.18226600985222	0.291	0.47271917938431	50	0.000266957664758996	-0.158041420180136	0.165908930428342	0.316082840360273	0.210837714297874	-0.158041420180136	0.158596537520443
_____ASV9610	1.55555555555556	0.233	0.033096926713948	0.459479545536475	1.55555555555556	0.137	0.132387706855792	0.649685492785711	1.48899755501222	0.236	0.675741072979451	1.01986249045072	0.44	0.675741072979451	42	0.000224244438397557	-0.251238069121474	0.1194513876207	0.167492046080983	0.230137425671509	0.0837460230404913	0.177992146779289
_____ASV9654	0.546558704453442	0.554	0.0124740124740125	0.619516142836872	1.20445344129555	0.292	0.10995610995611	0.773219996693226	0.549473684210523	0.596	0.811337979990968	0.554785020804438	0.897	0.811337979990968	39	0.000208226978512017	-0.136026168449745	0.176615392053575	-1.10968092353891e-17	0.168606532823973	0.136026168449745	0.203473865190119
_____ASV9829	1.43939393939394	0.25	0.0267417311752287	0.470630465963195	2.12594696969697	0.033	0.15798733286418	0.432839978672179	1.19522776572668	0.314	0.716531370682361	3.52443609022556	0.003	0.716531370682361	34	0.000181531212036117	-0.211040932238623	0.119390819491631	0.0263801165298279	0.217480850552879	0.184660815708795	0.194964391818152
__o:Subgroup_15	9.02457075192421	0.001	0.120048042844766	0.0230943567231198	3.58311130846655	0.002	0.19065527289911	0.133605987147086	4.47277984304006	0.012	0.221627149142237	1.38150232919255	0.164	0.221627149142237	566.5	0.00302463034171943	0.445426625734153	0.227170967232715	-0.11294746581116	0.152480952419151	-0.332479159922993	0.127861277066422
_____ASV12552	0.075757575757576	0.929	0.00175438596491229	0.721926722592622	0.422979797979798	0.918	0.0391812865497076	0.927392506370669	0.0764499121265376	0.9	0.864349395270154	0.820578231292515	0.664	0.864349395270154	30	0.000160174598855398	0.0510131275387675	0.200727151608901	6.66350655209591e-17	0.15274592236044	-0.0510131275387674	0.196205689816258
_____ASV15126	0.232273838630805	0.76	0.00492164227431677	0.680051643811634	1.68398533007335	0.126	0.142727625955187	0.640677528917919	0.2151503319016	0.814	0.852288353456591	1.70372429127293	0.071	0.852288353456591	53	0.000282975124644536	0.0113171473997341	0.166327418839284	0.0792200317981388	0.214727774394071	-0.0905371791978729	0.167399357445423
_____ASV16579	0.205183585313175	0.801	0.00465401102265769	0.691643260647081	1.01511879049676	0.442	0.09210042865891	0.839004847433092	0.0762489044697633	0.937	0.870444225179914	1.05022831050228	0.404	0.870444225179914	85	0.000453828030090293	0.0880411366919863	0.186864054102064	-0.077035994605488	0.182282108003613	-0.0110051420864983	0.183515146467076
_____ASV16810	1.91489361702128	0.164	0.0377358490566038	0.398269272385154	1.8927304964539	0.053	0.149196366177498	0.49988413399482	2.01569506726458	0.14	0.585026367475945	1.47619047619047	0.131	0.585026367475945	52.5	0.000280305547996946	0.212739447959298	0.230519456583934	0.0212739447959298	0.13126035234142	-0.234013392755228	0.16871801064629
_____ASV18208	1.28703703703704	0.278	0.0300215982721382	0.48959077096528	0.546296296296297	0.856	0.0509719222462204	0.923797808876727	1.38366013071895	0.258	0.688104485948514	1.17803837953092	0.319	0.688104485948514	79	0.000421793110319214	0.148501914292167	0.217036235002625	0.0848582367383811	0.191387696869429	-0.233360151030548	0.125213006236271
_____ASV4982	3.04556354916067	0.046	0.0616355253579228	0.22477817238258	1.8015587529976	0.072	0.145838388740597	0.548504327886584	1.10182370820669	0.332	0.723884524084975	0.835826477187733	0.643	0.723884524084975	145	0.000774177227801089	0.299070022768887	0.193560824105166	-0.00787026375707601	0.202633929833448	-0.291199759011811	0.133274643209378
_____ASV5418	7.05176767676768	0.002	0.114306180925092	0.0363461185571005	2.30902777777778	0.029	0.149713467048711	0.416775353081231	4.00106951871657	0.016	0.253730209140153	1.75702413929561	0.06	0.253730209140153	122	0.00065137670201195	0.438508486227458	0.231061357646791	-0.316301203180462	0.134262144243168	-0.122207283046997	0.142434660901042
__o:Subgroup_2	0.783572995369242	0.485	0.0191800026846038	0.595392388426326	0.58250060931026	0.804	0.057032916225447	0.916977863040583	0.387993138936536	0.683	0.831599230527947	0.770361203496019	0.712	0.831599230527947	449	0.00239727982953579	0.153616401501132	0.198645474014837	0.0268828702626982	0.158029087619721	-0.18049927176383	0.189482298554659
_____ASV10157	4.51219512195122	0.008	0.0892641737032569	0.0877950814894734	0.870596205962059	0.533	0.0688915694947058	0.86219819091051	6.07358490566037	0.004	0.129578796646442	2.13581984517945	0.024	0.129578796646442	57	0.000304331737825256	0.379917386035133	0.243376549990912	-0.034537944185012	0.161743204121286	-0.34537944185012	0.0881715319276529
_____ASV14288	0.423280423280427	0.684	0.0100470957613816	0.658272156038572	0.919312169312168	0.516	0.0872841444270014	0.856736369415925	0.441484300666033	0.666	0.828775830383258	0.925925925925927	0.517	0.828775830383258	35	0.000186870365331297	0.0704821302318283	0.196568295753035	0.0704821302318283	0.181266886627794	-0.140964260463656	0.172552209906808
_____ASV15362	0.636363636363637	0.747	0.0148777895855473	0.676629160155741	0.835227272727273	0.673	0.0781083953241233	0.897311786355708	0.656957928802589	0.687	0.832176486021382	0.753246753246753	0.831	0.832176486021382	14	7.47481461325189e-05	0.162087282551576	0.296194733768536	-0.129669826041261	0.0675717568299194	-0.0324174565103153	0.0920847824981048
_____ASV15420	2.04954954954955	0.159	0.0453187250996016	0.394537353257992	1.1768018018018	0.321	0.104083665338646	0.792088991435631	2.06494522691701	0.136	0.581002813172128	1.0229720028715	0.456	0.581002813172128	32	0.000170852905445757	-0.172611442403724	0.129955686911026	-0.125535594475436	0.164939301594877	0.29814703687916	0.231450520233569
_____ASV16625	1.24203821656051	0.294	0.0266666666666667	0.500336535053597	0.963375796178344	0.477	0.0827350427350428	0.848096374910815	1.19178082191781	0.326	0.721712382856656	1.29663330300273	0.188	0.721712382856656	15	8.00872994276988e-05	0.0551609920390763	0.200723712704137	-0.220643968156305	0.0551609920390763	0.165482976117229	0.237145814514163
_____ASV16923	0.441176470588235	0.63	0.00892857142857142	0.642730934318571	1.11519607843137	0.35	0.0902777777777778	0.805004938540425	0.391891891891889	0.706	0.834813354841925	1.19300911854103	0.295	0.834813354841925	18	9.61047593132386e-05	-0.0664430774398849	0.193122903713406	-0.0664430774398849	0.167817251778613	0.13288615487977	0.189542559988705
_____ASV17068	0.5	0.622	0.0108514190317195	0.639699522458865	1.60576923076923	0.122	0.139398998330551	0.633134185007222	0.477215189873417	0.639	0.823137181794368	1.59285714285714	0.102	0.823137181794368	22	0.000117461372493958	-0.142209425435233	0.153935384820717	0.101578161025167	0.178587998935125	0.0406312644100667	0.213539192695648
_____ASV18128	0.0485436893203884	0.952	0.00113058224985868	0.727176984932252	1.01941747572815	0.417	0.0949689089881288	0.831975902456085	0.0492359932088279	0.949	0.870725989418009	0.776699029126215	0.716	0.870725989418009	11	5.87306862469791e-05	-0.0472867893784352	0.156401763006404	0.0236433946892176	0.168676279012836	0.0236433946892176	0.221968454373464
_____ASV19244	0.197368421052631	0.888	0.00462962962962963	0.71277991255948	0.855263157894737	0.561	0.0802469135802469	0.869245702989663	0.202325581395346	0.83	0.853453874087398	0.733082706766918	0.759	0.853453874087398	12	6.40698395421591e-05	-0.0828690771676461	0.138495611781596	2.59015899006787e-17	0.156931517115851	0.0828690771676461	0.240866579744832
_____ASV19701	0.8	0.478	0.0179372197309417	0.592805813756072	1.3	0.228	0.116591928251121	0.73008494794755	0.794520547945203	0.493	0.785714209525922	1.01428571428571	0.457	0.785714209525922	14	7.47481461325189e-05	0.0941751487641161	0.187332730399066	0.0941751487641161	0.236086462317961	-0.188350297528232	0.0981505172943694
_____ASV5834	1.25	0.315	0.0269989615784008	0.511824532741287	1.35016025641026	0.221	0.116649359640014	0.727140600904957	0.229249011857709	0.805	0.851003904070681	0.662020905923346	0.826	0.851003904070681	108	0.000576628555879432	0.0555036101907088	0.169043460050589	0.166510830572126	0.189767607631974	-0.222014440762835	0.186947724100331
_____ASV6086	0.474209650582362	0.627	0.0109101349411427	0.641427882376815	1.00457570715474	0.435	0.0924490381854722	0.837027973709027	0.204336043360437	0.826	0.853348306844524	1.22119815668203	0.268	0.853348306844524	111	0.000592646015764971	0.0583697232788976	0.183704017479198	0.0875545849183464	0.198386008226774	-0.145924308197244	0.167566649463632
_c:AT-s3-28	12.5909406810842	0.001	0.0879416990453783	0.0230943567231198	4.53168308736355	0.001	0.126606556358946	0.0913814534732431	6.35641327378184	0.005	0.143323550707125	1.16352882083968	0.307	0.143323550707125	2892	0.0154408313296603	0.377754041953536	0.219744672175941	-0.0452400050243755	0.167134854141015	-0.33251403692916	0.131427792619191
_____ASV10153	1.56	0.218	0.0309155766944114	0.446152381698367	1.52666666666667	0.169	0.121019949795217	0.680668339925022	0.418940609951847	0.663	0.828332991247703	0.818681318681316	0.653	0.828332991247703	69	0.000368401577367415	0.240034568347664	0.214995404697153	-0.171453263105475	0.160585123325108	-0.0685813052421899	0.164698563259632
_____ASV10311	8.37254901960784	0.001	0.134679072701467	0.0230943567231198	1.63235294117647	0.129	0.105030752247279	0.644929029570646	6.77036632039365	0.002	0.0917849809578963	3.98809523809525	0.001	0.0917849809578963	43	0.000229583591692737	0.512010336615244	0.258063358345242	-0.312201424765393	0.0834830627776804	-0.199808911849851	0.122291526892575
_____ASV10514	2.12062256809338	0.133	0.0434176458872734	0.367873560898647	0.710116731517511	0.677	0.0581557458673572	0.89813269385015	1.97439100562149	0.152	0.600382696567887	2.00819672131147	0.033	0.600382696567887	53	0.000282975124644536	-0.0280678168242161	0.156557212459309	0.266644259830052	0.229804095837267	-0.238576443005836	0.143308032116736
_____ASV10887	4.59677419354839	0.012	0.0751412429378531	0.109888684779716	1.41417050691244	0.194	0.0924670433145009	0.703808318061338	4.61179752889598	0.012	0.221627149142237	1.97340980187695	0.031	0.221627149142237	59	0.000315010044415615	0.399191223621763	0.22521511776018	-0.259474295354146	0.132617055863852	-0.139716928267617	0.159687243160503
_____ASV10929	0.381773399014777	0.708	0.00717924965261693	0.666536035407918	0.82820197044335	0.587	0.0622973598888375	0.87540064749366	1.29207920792079	0.297	0.707313273517238	2.26516634050881	0.005	0.707313273517238	87	0.000464506336680653	-0.0645610578873013	0.141978660358997	-0.0645610578873013	0.20945921685047	0.129122115774602	0.19340469303813
_____ASV11262	2.55924170616114	0.077	0.0427807486631016	0.287532650229117	2.23341232227488	0.035	0.149336502277679	0.44317018612514	1.80803937653814	0.189	0.63998091250352	2.43243243243243	0.008	0.63998091250352	51	0.000272296818054176	0.251908932983596	0.206420263455665	1.48463417485682e-17	0.187923626703788	-0.251908932983596	0.141413629191606
_____ASV11290	3.85393258426966	0.021	0.0761799000555247	0.151213568713975	0.848314606741575	0.581	0.0670738478622988	0.874224185414082	0.956619972887485	0.432	0.765868708537178	0.957740009186954	0.476	0.765868708537178	64	0.000341705810891515	0.369680820364062	0.220242028463473	-0.168996946452143	0.134693542179987	-0.20068387391192	0.169008327867548
_____ASV11718	0.29580152671756	0.719	0.00655114116652585	0.669419424364064	0.42700381679389	0.916	0.037827557058326	0.927392506370669	0.485520361990955	0.633	0.821933324048083	1.61725067385445	0.081	0.821933324048083	74	0.000395097343843314	0.0715540833967992	0.217662566909176	-0.112442131052113	0.182669620258193	0.0408880476553139	0.144511221587323
_____ASV12029	3.8939492517892	0.03	0.0664833791552112	0.180940771955538	1.16135328562134	0.33	0.0793135049570942	0.794562078671152	4.84361197448061	0.01	0.203966624350881	1.59901696527668	0.11	0.203966624350881	71	0.000379079883957774	0.198184323177258	0.201292955134752	0.166892061622954	0.198675908782923	-0.365076384800213	0.124085311133167
_____ASV12396	0.27777777777778	0.752	0.0055555555555556	0.677899969592218	0.806878306878308	0.581	0.0645502645502646	0.874224185414082	0.243016759776537	0.804	0.850689024723418	1.40832851359167	0.174	0.850689024723418	60	0.000320349197710795	0.0343110576527259	0.192095436735103	-0.102933172958177	0.127587254738124	0.0686221153054518	0.220343729751982
_____ASV12757	3.21902654867257	0.053	0.0676429567642957	0.240149777109248	1.29701327433628	0.242	0.109019060901906	0.741822716219287	4.42063907805133	0.017	0.260495991487588	1.17437722419929	0.304	0.260495991487588	65.5	0.000349714540834285	0.348612199481312	0.248846196447079	-0.256012083994089	0.12198475012841	-0.0926001154872235	0.136922162477538
_____ASV12919	0.75268817204301	0.482	0.0148305084745763	0.594242306630546	2.09677419354839	0.037	0.165254237288136	0.448839149057056	0.654838709677419	0.525	0.793368432610454	0.944227005870841	0.503	0.793368432610454	38	0.000202887825216837	-0.1294636189253	0.17574048065268	-0.0323659047313251	0.179402133926858	0.161829523656626	0.194195428387951
_____ASV14090	1.37142857142857	0.252	0.0305635148042025	0.471893178126044	0.764285714285716	0.627	0.0681311684177015	0.885254926098803	1.37142857142857	0.256	0.688104485948514	0.777576853526221	0.702	0.688104485948514	33	0.000176192058740937	0.212922240014754	0.198925082927532	7.40257103300686e-17	0.179291617447643	-0.212922240014754	0.165697210103255
_____ASV14958	4.91902834008097	0.011	0.0864	0.105212448454765	2.05971659919029	0.051	0.144711111111111	0.493268235123667	4.11383537653241	0.027	0.31595782884798	0.969924812030076	0.481	0.31595782884798	45	0.000240261898283096	0.357994413364231	0.238662942242821	1.851275209519e-17	0.169244433175569	-0.357994413364231	0.0886371915402216
_____ASV15298	2.26851851851852	0.099	0.0483234714003945	0.322783342504109	0.976080246913577	0.499	0.0831689677843522	0.852624907393495	2.20880829015543	0.113	0.551893889801658	1.47223955084217	0.127	0.551893889801658	36	0.000192209518626477	-0.191236331925337	0.105583860817802	0.305978131080539	0.265745194286352	-0.114741799155202	0.124847727425005
_____ASV15372	2.23926380368098	0.113	0.0476345840130505	0.342803415484894	1.08895705521472	0.369	0.0926590538336052	0.81287834094366	2.17574511819116	0.115	0.555688385113347	1.26865671641791	0.222	0.555688385113347	25	0.000133478832379498	0.305356683844183	0.253935663397838	-0.125735105112311	0.142920934977079	-0.179621578731872	0.11187570148406
_____ASV15655	0.292207792207792	0.823	0.00714285714285713	0.697265227840428	0.373376623376623	0.934	0.0365079365079364	0.929722476586678	0.31294964028777	0.755	0.843718387965216	0.576923076923079	0.864	0.843718387965216	30	0.000160174598855398	0.0594284951159462	0.18099720730744	-0.118856990231892	0.16953201950563	0.0594284951159462	0.200167554334935
_____ASV15702	1.1965811965812	0.32	0.0269101393560788	0.514418527177159	0.982905982905983	0.467	0.0884190293128305	0.845447100239694	1.20296296296296	0.315	0.717192340559257	1.14145658263305	0.33	0.717192340559257	23	0.000122800525789138	-0.0435981141529227	0.180532792996079	0.217990570764614	0.220271299144782	-0.174392456611691	0.135773486645535
_____ASV15877	0.733944954128441	0.487	0.0163182049974503	0.596169614247741	1.07798165137615	0.377	0.0958694543600204	0.816108788090027	0.721617418351464	0.5	0.786932806342057	1.2386018237082	0.251	0.786932806342057	17	9.07656060180587e-05	0.0898245278545613	0.18597447628421	-0.179649055709123	0.112589973516691	0.0898245278545614	0.231011923922458
_____ASV16566	0.384615384615384	0.701	0.00873362445414847	0.66395881526224	1.13247863247863	0.34	0.102862688015526	0.799074992885038	0.383259911894273	0.71	0.835695118073903	0.883256528417822	0.56	0.835695118073903	27	0.000144157138969858	0.0657137131139144	0.218289073540641	0.0657137131139144	0.172572665179106	-0.131427426227829	0.154835288088507
_____ASV16583	1.14420062695925	0.322	0.0233787029623699	0.515841019378977	1.37931034482759	0.204	0.112730184147318	0.712340501047372	1.04131824889326	0.358	0.738405015346671	1.9047619047619	0.031	0.738405015346671	54	0.000288314277939716	0.229483598310405	0.254497730328916	-0.114741799155202	0.142931816551878	-0.114741799155202	0.119901283388797
_____ASV16730	0.848484848484848	0.47	0.0199928596929668	0.589057783511628	0.621212121212122	0.781	0.0585505176722599	0.914001983867761	0.887431693989076	0.435	0.766848424668116	0.705627705627705	0.79	0.766848424668116	23	0.000122800525789138	0.187895852647006	0.221800550881519	-0.150316682117605	0.142372238734798	-0.0375791705294011	0.175465852161374
_____ASV17391	0.332856120257695	0.707	0.00759524684552248	0.66608754208143	0.476020042949177	0.867	0.0434480787292254	0.924587653378448	0.332921861498579	0.738	0.841193461960087	0.831134564643799	0.607	0.841193461960087	49	0.000261618511463816	0.104559129960638	0.207094464383381	-0.0914892387155581	0.166670935508815	-0.0130698912450796	0.175954611351862
_____ASV17439	0.140186915887851	0.864	0.00308166409861325	0.707795904132979	0.919003115264797	0.517	0.0808080808080807	0.857294601256641	0.134466769706338	0.887	0.86317692453609	1.84285714285715	0.052	0.86317692453609	57	0.000304331737825256	0.0390347498160706	0.197182451216999	0.0390347498160706	0.197182451216999	-0.078069499632141	0.155633421036996
_____ASV17735	6.78947368421053	0.003	0.129713423831071	0.0463054695469632	1.13157894736842	0.356	0.0864756158873809	0.807959355263895	6.4835355285962	0.003	0.113821041104364	1.46825396825397	0.143	0.113821041104364	21	0.000112122219198778	0.468247698863755	0.230386928119015	-0.0668925284091079	0.177416372997545	-0.401355170454647	0.0668925284091078
_____ASV17785	1.42857142857143	0.267	0.0324825986078886	0.482064309283648	0.982142857142856	0.457	0.0893271461716936	0.841178217415837	1.46043165467625	0.253	0.687276059208499	1.01926163723916	0.434	0.687276059208499	16	8.54264527228787e-05	0.191599823577547	0.229547849864097	0.0478999558943867	0.190564700803731	-0.239499779471934	0.0998438656292929
_____ASV18274	0.402298850574712	0.605	0.00819192510239904	0.635313250695414	2.34195402298851	0.022	0.190754827384435	0.382931805030733	0.35929203539823	0.706	0.834813354841925	0.738916256157633	0.722	0.834813354841925	19	0.000101443912608419	-0.0240548535529771	0.191399172905619	0.120274267764885	0.205864269007249	-0.0962194142119082	0.149823514208881
_____ASV18453	1.44295302013423	0.249	0.0317929759704251	0.469790764887105	0.394295302013424	0.924	0.034750462107209	0.927392506370669	1.42840778923253	0.242	0.68058946882986	1.02878464818763	0.461	0.68058946882986	25	0.000133478832379498	0.0956004899913626	0.190540525574049	0.15296078398618	0.210081190731015	-0.248561273977543	0.136406257523593
_____ASV18514	2.80984719864176	0.061	0.0579228278939539	0.258447837200365	1.22877758913412	0.3	0.101321200454983	0.778131000254152	2.42984630639564	0.093	0.519240749418956	0.652823920265781	0.835	0.519240749418956	91	0.000485862949861373	-0.0093018564334108	0.165497704320934	0.297659405869146	0.232263976092742	-0.288357549435735	0.122626942933498
_____ASV19180	0.848623853211009	0.452	0.0176864244741874	0.581146058020715	0.934633027522935	0.497	0.0779158699808795	0.852365037513703	0.783211678832117	0.459	0.775602290973085	2.12925170068027	0.019	0.775602290973085	46	0.000245601051578276	0.169110508657851	0.214795653609166	-0.0153736826052591	0.172356504624834	-0.153736826052592	0.156989210407428
_____ASV19183	1.32432432432432	0.285	0.0299785867237687	0.494221332646249	0.648648648648647	0.752	0.0587335576628937	0.909676250647897	1.34437086092715	0.252	0.686921165423008	1.31663113006397	0.199	0.686921165423008	31	0.000165513752150578	0.191319383818054	0.208712055074241	0.0347853425123734	0.205310761870339	-0.226104726330428	0.116270566945916
_____ASV19260	1.88271604938272	0.161	0.038558786346397	0.396023934391095	1.14969135802469	0.337	0.0941845764854615	0.797247107332077	1.74457593688363	0.186	0.636104117184306	2.15136054421769	0.023	0.636104117184306	34	0.000181531212036117	0.247504754977515	0.238003964079334	-0.229825843907693	0.124965665104417	-0.0176789110698225	0.161530265521524
_____ASV19601	1.91265060240964	0.151	0.0370262390670553	0.386821755142022	0.500753012048194	0.858	0.0387755102040817	0.923797808876727	1.67257039055405	0.176	0.624711526644681	2.14676034348166	0.02	0.624711526644681	50	0.000266957664758996	0.0120063691120563	0.161221149271907	0.22812101312907	0.235624169752744	-0.240127382241126	0.130384433629264
_____ASV19977	0.734939759036144	0.462	0.0165199729180772	0.585083859699666	0.915662650602409	0.525	0.0823290453622207	0.859452067903664	0.607737775389575	0.564	0.803780771136307	0.69204152249135	0.768	0.803780771136307	65	0.000347044964186695	0.150432561687082	0.185047985001109	-0.162004297201472	0.170678871821338	0.0115717355143909	0.192963318520626
_____ASV5011	0.643653904130239	0.507	0.0126779590564273	0.603849768709446	1.20515526077781	0.3	0.094951084455397	0.778131000254152	0.116346054932618	0.896	0.864349395270154	0.666960776449828	0.81	0.864349395270154	134	0.00071544654155411	-0.148803925853806	0.197739202467163	0.0744019629269028	0.165585800847895	0.0744019629269028	0.186102374008236
_____ASV5601	3.15092165898617	0.056	0.0618218806509946	0.246570726409865	1.43001152073733	0.173	0.112228752260398	0.68580032485874	4.98979591836732	0.003	0.113821041104364	1.10389610389611	0.367	0.113821041104364	122.5	0.00065404627865954	0.286338681053243	0.24096993675163	0.00376761422438474	0.150711064721993	-0.290106295277628	0.125652948555327
_____ASV5894	0.712379045712379	0.497	0.014846751621147	0.599422358189867	0.824991658324992	0.568	0.0687748822169295	0.870552935240035	0.524676923076918	0.604	0.815145510375518	0.663297253779407	0.78	0.815145510375518	146	0.000779516381096269	0.158869754971631	0.20116355345327	-0.0418078302556924	0.186382677565511	-0.117061924715939	0.16028236124204
_____ASV5952	0.780874579529073	0.469	0.0154876218161024	0.589057783511628	1.14728495915425	0.328	0.0910195620577093	0.793890648265297	0.24179002892632	0.78	0.847854085719092	0.551708565407195	0.886	0.847854085719092	112	0.000597985169060151	0.104986030738811	0.190891919820426	0.0763534769009538	0.185712442707846	-0.181339507639765	0.172206218909534
_____ASV6084	0.32824427480916	0.736	0.00651367113534802	0.673862662290583	1.30788804071247	0.246	0.103814789568027	0.743482926916782	0.935796689516802	0.384	0.748455134297594	1.39050604567846	0.172	0.748455134297594	109	0.000581967709174611	0.020657953864967	0.197744545115967	-0.103289769324835	0.15663494801633	0.0826318154598679	0.195047135983237
_____ASV6614	0.754683633792861	0.446	0.0160740838336878	0.578548175400753	1.41746200070697	0.202	0.120762671987051	0.70944876061243	0.945122634113558	0.374	0.745596907623314	0.550225462918547	0.908	0.745596907623314	121	0.000646037548716771	0.0670705890825993	0.206825073048797	0.0922220599885741	0.179920786140917	-0.159292649071174	0.160709015546644
_____ASV7793	0.365566037735848	0.718	0.00765810276679839	0.669018831232327	1.44162735849057	0.174	0.120800395256917	0.687233242756573	0.92553191489362	0.435	0.766848424668116	1.03603603603604	0.406	0.766848424668116	88	0.000469845489975833	-0.0442077579998052	0.201960710691316	-0.0773635764996592	0.198648879347235	0.121571334499464	0.145828424990577
_____ASV7890	0.0170648464163823	0.962	0.000359647545405503	0.729993823224679	0.82764505119454	0.578	0.0697716238086676	0.873441324711179	0.0156502968159737	0.985	0.87303280206812	1.50261324041811	0.114	0.87303280206812	53	0.000282975124644536	0.0133351314498145	0.187347591667675	0.0133351314498145	0.17829156558303	-0.026670262899629	0.188082579157348
_____ASV8123	3.66265060240964	0.023	0.0752382130924391	0.158012378605576	0.756024096385543	0.633	0.0621210246256652	0.886184819359397	0.726746987951808	0.508	0.789743415283921	0.804195804195803	0.701	0.789743415283921	73	0.000389758190548134	0.353990146629369	0.172662601198617	-0.0442487683286711	0.176577364120664	-0.309741378300698	0.183330653420497
_____ASV8459	0.0634920634920628	0.954	0.00140227870289218	0.727612429850563	1.1547619047619	0.343	0.102015775635407	0.801458662496725	0.0610847814639288	0.954	0.87135365244144	0.980557903634828	0.493	0.87135365244144	55	0.000293653431234896	0.0263315194056061	0.174954176011749	-0.0526630388112122	0.202330105687022	0.0263315194056061	0.174954176011749
_____ASV8740	1.05603448275862	0.351	0.0207451312447079	0.532936622009921	1.51400862068965	0.166	0.118966977138018	0.678888771507362	0.921530479896241	0.434	0.766200406418685	3.04761904761904	0.006	0.766200406418685	44	0.000234922744987917	0.188088462521621	0.220588043503691	-0.0289366865417879	0.184504389746194	-0.159151775979833	0.132195660749343
_____ASV8769	3.43984962406015	0.032	0.0612449799196787	0.186946740684053	2.05357142857143	0.057	0.146251673360107	0.510991894387168	2.8379679144385	0.055	0.417867241902797	2.29204339963834	0.015	0.417867241902797	47	0.000250940204873456	0.212220307077548	0.199504628559691	0.132637691923468	0.217820675208645	-0.344857999001016	0.0937566647836376
_____ASV9052	0.128676470588235	0.852	0.00238257317903335	0.704135946319789	1.55330882352941	0.143	0.115044247787611	0.658033288241054	0.155913978494625	0.868	0.859788192475494	1.83531746031746	0.047	0.859788192475494	62	0.000331027504301155	0.0518910963319006	0.208957637546146	-0.0648638704148757	0.172389672264053	0.0129727740829751	0.169332875381343
_____ASV9085	0.0456621004566206	0.97	0.00103573278094251	0.731772112684098	1.41552511415525	0.188	0.128430864836872	0.699730876009525	1.31336749904517e-30	1	0.876715047984151	0.834840265220014	0.655	0.876715047984151	76	0.000405775650433674	0.0226298987948692	0.174229444160526	0.0226298987948692	0.205610687767429	-0.0452597975897384	0.17193383077521
_____ASV9222	0.399239543726236	0.654	0.00862600123228589	0.649252249805837	0.256653992395439	0.973	0.0221811460258782	0.93305511372116	0.378495960223739	0.689	0.832490570589597	0.923076923076921	0.545	0.832490570589597	51	0.000272296818054176	0.128261516581785	0.197684201062076	-0.042753838860595	0.191859160862009	-0.08550767772119	0.159773087869541
_____ASV9737	0.056657223796035	0.941	0.001261630657625	0.724831616517169	0.694050991501417	0.692	0.0618199022236241	0.900337458048264	0.0549502605400254	0.957	0.871472110126168	1.66772959183673	0.076	0.871472110126168	47	0.000250940204873456	-0.0249761139812314	0.150018080470394	0.0499522279624628	0.199337361891065	-0.0249761139812314	0.199822368354688
_c:Blastocatellia	0.673183438451731	0.505	0.00795854455272764	0.603067491665572	1.11478276973246	0.332	0.0527169733107751	0.795620017474115	0.62522305405772	0.518	0.792010330385805	0.627262882630954	0.842	0.792010330385805	96189	0.513567816310062	-0.118524248204476	0.196980070122009	0.100599976264291	0.171049240507051	0.0179242719401856	0.182744055435112
__o:11-24	4.29985536351622	0.016	0.0657351604580172	0.129779976994535	1.06994838870794	0.415	0.0654284603247663	0.831582568946621	0.200069478229027	0.806	0.851219289929611	0.76749453280609	0.703	0.851219289929611	9226	0.04925902830133	0.331195805900929	0.177238080306897	-0.0451885802966519	0.168044296598112	-0.286007225604277	0.189665713619624
_____ASV10427	0.606060606060605	0.587	0.0140386061669591	0.631040286554053	0.903679653679654	0.528	0.0837302582100777	0.860654133443916	0.619374523264687	0.556	0.801175466515452	0.949248120300753	0.517	0.801175466515452	48	0.000256279358168636	0.0494746882201136	0.183973916307632	0.0989493764402272	0.220493255045717	-0.148424064660341	0.136577828659569
_____ASV1053	0.457449752219958	0.617	0.0102128352622216	0.638774714336183	0.66340905088924	0.708	0.0592439918510728	0.905585015219853	0.0730111793791711	0.937	0.870444225179914	1.23165474224913	0.247	0.870444225179914	603	0.00321950943699349	0.0423715735439605	0.187672190052325	0.0988670049359078	0.163815966990525	-0.141238578479868	0.197877457626391
_____ASV1082	1.44930846866304	0.255	0.0331165580417622	0.47333041068403	0.781139676870041	0.616	0.0713958636332361	0.882473324852308	1.51418375002534	0.219	0.663440630821186	0.329281512246811	0.985	0.663440630821186	683	0.00364664170060789	-0.200804616895367	0.147083167923112	-0.0432502251774636	0.190721414340422	0.244054842072831	0.201945319974467
_____ASV10962	1.015625	0.378	0.0198776758409786	0.547623591356674	1.53645833333333	0.151	0.120285423037716	0.663033338301328	0.882215288611543	0.417	0.75935057492682	1.81929181929182	0.047	0.75935057492682	36	0.000192209518626477	0.0476245082059148	0.201860045434914	-0.190498032823659	0.152151893189028	0.142873524617744	0.190703200392895
_____ASV11479	1.11428571428571	0.316	0.0248328557784145	0.512685392166901	0.757142857142857	0.633	0.0674944285259472	0.886184819359397	1.1077375122429	0.356	0.738049251398607	1.10989010989011	0.384	0.738049251398607	33	0.000176192058740937	0.159691680011065	0.147940146809282	0.0532305600036885	0.224536468080664	-0.212922240014754	0.165697210103255
_____ASV11761	1.38009049773756	0.245	0.0296044649356952	0.467969919860565	1.66289592760181	0.103	0.142683814608105	0.599761171638635	1.32708177044262	0.268	0.69261635801334	1.92307692307692	0.034	0.69261635801334	37	0.000197548671921657	0.216870498139817	0.228482901955387	-0.0154907498671297	0.158184649228269	-0.201379748272687	0.148470630437424
_____ASV11931	0.247252747252747	0.808	0.00561797752808988	0.693295418668856	0.693681318681319	0.695	0.0630461922596754	0.901516126866263	0.245762711864408	0.802	0.850671015005524	0.825734549138804	0.633	0.850671015005524	36	0.000192209518626477	-0.105409255338946	0.190783823824113	0.052704627669473	0.195984595531954	0.052704627669473	0.164060076838518
_____ASV12802	3.53623188405797	0.013	0.0812926869898384	0.115310753818576	0.335748792270532	0.98	0.0308734521628075	0.934275418217656	3.849138712602	0.006	0.160353760849972	0.869747899159664	0.609	0.160353760849972	39	0.000208226978512017	0.400149896951111	0.300785965184158	-0.177844398644938	0.0461536669524023	-0.222305498306173	0.0371529852179245
_____ASV13642	0.373134328358208	0.898	0.00867603678639595	0.715352610499192	0.62189054726368	0.923	0.0578402452426396	0.927392506370669	0.380710659898476	0.894	0.864066534559333	0.777956674473068	0.786	0.864066534559333	39	0.000208226978512017	-0.113443618447612	0.064724256260998	-1.11221072860805e-17	0.0904610303230313	0.113443618447612	0.298393824715386
_____ASV14171	0.838509316770186	0.452	0.0182370820668693	0.581146058020715	1.49844720496894	0.19	0.130361364403918	0.70057954813518	0.808049535603706	0.473	0.779777680172036	1.77272727272727	0.059	0.779777680172036	27	0.000144157138969858	-0.164473924171957	0.145409199767911	-1.86844174391669e-18	0.178960028557392	0.164473924171957	0.217399840945269
_____ASV14781	0.0829875518672201	0.922	0.00193003618817853	0.721001534247814	1.06846473029046	0.379	0.0993968636911943	0.817174960897956	0.08411892675852	0.929	0.86989996364131	0.660936573799645	0.835	0.86989996364131	25	0.000133478832379498	-0.0617833528006244	0.144240392960067	0.0308916764003122	0.232325831988487	0.0308916764003122	0.165290129531915
_____ASV14987	0.277777777777778	0.783	0.00668543279380718	0.686241394408374	0.752923976608187	0.639	0.0724841660802252	0.88714796754431	0.292773645058449	0.739	0.841467614187896	0.653351387948545	0.816	0.841467614187896	55	0.000293653431234896	0.108815279226972	0.195990584672697	-0.136019099033715	0.163398710941856	0.027203819806743	0.190041072334108
_____ASV15176	0.1010101010101	0.901	0.0021186440677966	0.715874573693747	1.86868686868687	0.076	0.156779661016949	0.558550067663465	0.0923566878980897	0.921	0.86800422950371	0.693277310924371	0.779	0.86800422950371	38	0.000202887825216837	-0.0323659047313251	0.179402133926858	-0.0323659047313251	0.192514051040546	0.0647318094626502	0.181205215753432
_____ASV15205	1.1271676300578	0.307	0.0248328557784145	0.506754814744002	0.513005780346818	0.868	0.0452085323145493	0.924587653378448	1.1077375122429	0.347	0.732935716142866	1.00429645542427	0.416	0.732935716142866	33	0.000176192058740937	0.0532305600036885	0.211078722718331	0.159691680011065	0.18333325848145	-0.212922240014754	0.146946136806195
_____ASV15733	0.221518987341771	0.771	0.00467289719626166	0.68253306142196	2.00158227848101	0.049	0.168891855807744	0.489062616527589	0.204225352112677	0.814	0.852288353456591	2.21357850070721	0.023	0.852288353456591	28	0.000149496292265038	-0.0181678210744461	0.177911630382108	0.0908391053722304	0.228341048554866	-0.0726712842977843	0.134270755871582
_____ASV15745	0.821917808219178	0.39	0.0183908045977011	0.553247302263085	1.16438356164384	0.337	0.104214559386973	0.797247107332077	0.814988290398121	0.416	0.75935057492682	1.36363636363636	0.148	0.75935057492682	15	8.00872994276988e-05	-0.165165654682171	0.138017214456479	2.96457014029953e-17	0.208581896903069	0.165165654682171	0.194582458616432
_____ASV15959	0.652173913043478	0.53	0.0122484689413823	0.611674566903452	0.613354037267083	0.783	0.0460775736366289	0.914518823391185	0.539415411868911	0.591	0.810801801143165	2.70723104056437	0.004	0.810801801143165	39	0.000208226978512017	0.101892274382732	0.216766374295301	0.0509461371913661	0.175465396901497	-0.152838411574098	0.152545336689716
_____ASV16378	0.432098765432099	0.648	0.00985221674876847	0.647337191708688	1.12654320987654	0.37	0.1027445460943	0.81287834094366	0.432835820895521	0.655	0.826810736988926	1.16780045351474	0.271	0.826810736988926	17	9.07656060180587e-05	-0.131900582649139	0.14987032015611	0.105520466119311	0.186471259155164	0.0263801165298279	0.209900778395636
_____ASV16495	9.42307692307692	0.001	0.158064516129032	0.0230943567231198	2.39182692307692	0.025	0.160483870967742	0.397963601814452	8.16666666666667	0.001	0.0642170538150652	4.78021978021978	0.001	0.0642170538150652	20	0.000106783065903598	0.559121174214675	0.268829291533962	-0.279560587107338	0.0832461538793615	-0.279560587107338	0.0832461538793615
_____ASV16961	0.801526717557251	0.443	0.0194174757281553	0.577108620817043	0.674300254452927	0.73	0.065341346894745	0.907986904583926	0.861386138613864	0.453	0.773010524134981	0.677592954990213	0.801	0.773010524134981	51	0.000272296818054176	0.148137873995208	0.200383040663715	0.0370344684988019	0.19645007396834	-0.185172342494009	0.146855270858276
_____ASV17720	0.434343434343434	0.68	0.00942465753424657	0.6571569675809	0.686868686868685	0.712	0.0596164383561642	0.90619297313249	0.413873216063724	0.694	0.8332584265481	1.18100649350649	0.269	0.8332584265481	56	0.000298992584530076	0.0689783169161954	0.233483444929745	0.0689783169161953	0.181155176682434	-0.137956633832391	0.118248543284906
_____ASV17960	0.631067961165049	0.551	0.0132585415604284	0.618927060815614	0.995145631067958	0.434	0.0836308006119324	0.836516244270834	0.584496124031006	0.574	0.806377024061242	1.81184668989547	0.055	0.806377024061242	17	9.07656060180587e-05	-0.112280659818202	0.127577438221445	-0.0449122639272806	0.17015435604073	0.157192923745482	0.236038152403381
_____ASV17975	1.60578386605784	0.184	0.0371184800774035	0.416678243894485	0.549847792998477	0.955	0.0508400035183393	0.932181515256099	1.67689778021376	0.163	0.611281154650257	0.834435626102293	0.718	0.611281154650257	31	0.000165513752150578	-0.121242802845437	0.0623470798410009	-0.149221911194384	0.0706676639802623	0.27046471403982	0.299366991551484
_____ASV18223	0.308641975308642	0.94	0.00714183688044566	0.724831616517169	0.864197530864199	0.602	0.0799885730609914	0.878999941688778	0.312904618040568	0.903	0.864899540707605	0.816578483245148	0.731	0.864899540707605	17	9.07656060180587e-05	-0.0594242506781936	0.111577116981051	-0.0594242506781936	0.0847886830066309	0.118848501356387	0.286233602274521
_____ASV19051	2.75688073394495	0.05	0.0647629310344827	0.234203280054959	0.428899082568807	0.946	0.040301724137931	0.931283767313677	3.01227099896303	0.034	0.348306928866154	0.768535262206153	0.722	0.348306928866154	50	0.000266957664758996	0.35766862298744	0.280579611255132	-0.167885272014513	0.0842239614581852	-0.189783350972928	0.0992727718674408
_____ASV19564	1.76258992805755	0.189	0.0323539121822383	0.421006112806455	2.39208633093525	0.026	0.175635523275008	0.400075116397551	1.45445240532242	0.238	0.677518083123418	1.54545454545455	0.108	0.677518083123418	29	0.000154835445560218	-0.0361371674059635	0.138381256538101	-0.198754420732799	0.163549164986664	0.234891588138762	0.230415670079046
_____ASV19821	0.058139534883722	0.949	0.00132275132275135	0.726484927259872	1.24515503875969	0.29	0.11331569664903	0.77193346517381	0.057615894039736	0.945	0.870725989418009	0.921926910299003	0.536	0.870725989418009	18	9.61047593132386e-05	0.0442953849599232	0.226909045957054	-0.0442953849599233	0.111878167852409	-2.22496355830234e-17	0.195343530877392
_____ASV20017	1.32142857142857	0.288	0.0246995994659545	0.495595367001113	2.125	0.044	0.158878504672897	0.473558998888007	1.10164271047226	0.339	0.727709838395454	3.23943661971831	0.001	0.727709838395454	28	0.000149496292265038	-0.0181678210744461	0.209630150415367	0.199846031818907	0.18689698237801	-0.181678210744461	0.144557351783
_____ASV2466	0.851710171017102	0.455	0.0185275833374125	0.582013009574485	1.29612961296129	0.248	0.112780850751383	0.744194381389349	1.61068951982206	0.208	0.65649056196075	1.53912419239053	0.085	0.65649056196075	322	0.00171920736104793	0.0800106935053961	0.167887283778292	0.100883048332891	0.246363615891588	-0.180893741838287	0.108247967714454
_____ASV2662	0.695026416469302	0.524	0.0155130173123647	0.610521582357401	1.06850063763892	0.392	0.0953959072472022	0.821257089806467	2.62769673310047	0.083	0.496999794748622	1.30750049215828	0.22	0.496999794748622	229	0.0012226661045962	-0.169362318673473	0.17251009951866	0.0846811593367364	0.163313664435134	0.0846811593367364	0.210675411294498
_____ASV3360	0.742467234157543	0.479	0.0108746740813671	0.593226685974158	1.18159708147548	0.303	0.069225859757274	0.779633560159329	1.41858387312933	0.257	0.688104485948514	2.59036740345152	0.006	0.688104485948514	243	0.00129741425072872	0.120145883572182	0.227199321603532	-0.133495426191314	0.171191047153484	0.0133495426191313	0.142318379081776
_____ASV338	1.52674416413889	0.225	0.0290144105323366	0.452709661743244	3.05212238822842	0.009	0.23201145037143	0.269067613004549	0.269652312503305	0.779	0.847854085719092	0.810863301223198	0.646	0.847854085719092	1579.5	0.00843319262973669	0.220526636179487	0.181087293075669	-1.1565545974627e-16	0.177777832002239	-0.220526636179487	0.185869186429557
_____ASV3629	0.31206442620412	0.722	0.00639231019359342	0.670535802838422	0.730215270249338	0.691	0.0598307544670825	0.900306132369516	0.375574773254587	0.727	0.839448558927844	1.01756762662238	0.426	0.839448558927844	179	0.000955708439837206	0.106917380699843	0.206615012482303	-0.061899536194646	0.130162414545494	-0.0450178445051971	0.205111296340511
_____ASV3701	0.0746650738117586	0.984	0.00163193748280637	0.735500361224036	1.32850499189351	0.15	0.116147321990591	0.663033338301328	0.0752355377543125	0.997	0.876715047984151	0.913138840441837	0.633	0.876715047984151	182.5	0.000974395476370336	-0.0566283961245789	0.0879321767137067	0.0170953648677974	0.128244247450143	0.0395330312567815	0.279187478284473
_____ASV3976	2.33688415446072	0.103	0.0510137344669718	0.328116253919066	1.03861517976032	0.456	0.0906910834968389	0.841178217415837	1.95489102889001	0.143	0.588229957184671	0.660919540229883	0.811	0.588229957184671	153	0.000816890454162528	0.103782192663801	0.144939961412879	0.207564385327602	0.219151323146413	-0.311346577991403	0.167523987658038
_____ASV4255	1.72361809045226	0.193	0.0321990143158883	0.424955483951906	0.925879396984923	0.497	0.0691856371743721	0.852365037513703	0.392015089594467	0.688	0.832278322972007	0.614543114543116	0.86	0.832278322972007	175.5	0.000937021403304076	0.13304792388466	0.199868021927436	0.122813468201224	0.179784813902225	-0.255861392085884	0.16322106410005
_____ASV4395	0.675373134328358	0.535	0.0153937744514373	0.613366341703378	0.931902985074625	0.523	0.084963429154618	0.858936083019609	0.345629965947788	0.775	0.847131320100396	1.17997198879552	0.285	0.847131320100396	154.5	0.000824899184105298	0.13084568016103	0.159262741817719	0.0467306000575108	0.24700696450889	-0.177576280218541	0.119032624968993
_____ASV4413	2.54754358161648	0.086	0.0556228373702422	0.302842399603799	1.21533280507132	0.317	0.106141868512111	0.788850250380967	3.45815899581591	0.039	0.363655014344215	1.14401858304297	0.331	0.363655014344215	170	0.000907656060180587	-0.308585062616294	0.145801249614883	0.262625585205357	0.225471210207855	0.0459594774109374	0.156424995202019
_____ASV4801	4.23316708229426	0.018	0.0765329125338142	0.138986674907273	1.21726932668329	0.298	0.0880297565374212	0.777202143131884	4.87994214079075	0.007	0.170072170598455	0.791012056996712	0.661	0.170072170598455	167	0.000891638600295047	0.292756218495819	0.20985019271145	0.0512323382367682	0.194515638046875	-0.343988556732587	0.115322324244562
_____ASV4807	0.365384615384614	0.696	0.0084670231729055	0.661768755939683	0.525641025641026	0.837	0.0487225193107547	0.921730936227044	0.154129190515126	0.876	0.861327781052058	0.670690811535882	0.797	0.861327781052058	126	0.00067273331519267	-0.128551739053911	0.194578015232245	0.0514206956215646	0.194753653614838	0.0771310434323469	0.160134612836472
_____ASV4874	0.741978609625668	0.487	0.0168488160291439	0.596169614247741	0.516377005347593	0.835	0.046903460837887	0.921729053779686	0.684159845931634	0.529	0.794458513799849	0.533049040511727	0.911	0.794458513799849	131.5	0.00070209865831616	0.16324479468772	0.18393055750569	-0.0750043651267901	0.163702624624759	-0.0882404295609295	0.200719807792594
_____ASV4932	2.24724264705882	0.133	0.038262910798122	0.367873560898647	2.25873161764705	0.025	0.153834115805946	0.397963601814452	1.06511942316358	0.39	0.75104760300612	0.749094959621275	0.721	0.75104760300612	180	0.000961047593132386	0.186601262854528	0.2314104724429	-0.242581641710886	0.146233723813849	0.0559803788563583	0.155002650287807
_____ASV5083	0.757638315441784	0.698	0.0164825294170484	0.662597358136905	1.19976603358106	0.185	0.104404323482739	0.697272491288054	1.16596438424881	0.324	0.720179806557114	1.35580941181412	0.032	0.720179806557114	131	0.00069942908166857	-0.111550688692421	0.0511756161927788	0.182290149814444	0.309379217161539	-0.0707394611220229	0.0470841041402429
_____ASV5152	0.582822085889571	0.584	0.0118564742589704	0.63012270000605	0.693592365371506	0.71	0.05643959091697	0.906049428680097	0.197905094429454	0.827	0.853453874087398	1.76283846872082	0.057	0.853453874087398	134.5	0.000718116118201699	-0.120835069210599	0.17238560464452	0.135571053260672	0.194854221811064	-0.014735984050073	0.182945716846893
_____ASV5155	1.68771929824561	0.182	0.0314697896561876	0.414856996043715	2.09561403508772	0.041	0.156302136151003	0.464767462603528	2.03983414778617	0.116	0.556672152796663	1.79273544280097	0.045	0.556672152796663	120.5	0.000643367972069181	0.183968436370836	0.262113752665348	0.0226422690917952	0.138005040033042	-0.206610705462631	0.109055557370828
_____ASV5757	2.10375556970083	0.125	0.049574380320246	0.357536298341348	0.475281137279864	0.857	0.0447994400069999	0.923797808876727	0.512115932847639	0.623	0.819487879348606	0.723483759701063	0.744	0.819487879348606	152	0.000811551300867348	0.215776081028009	0.188732369914526	0.090486743656907	0.175351917447511	-0.306262824684916	0.17552332698741
_____ASV6393	0.25207182320442	0.783	0.00619589203870311	0.686241394408374	0.485151933701658	0.885	0.0476998811746733	0.925497964036197	0.373962197491609	0.716	0.837226430346097	0.59285091543156	0.885	0.837226430346097	94	0.000501880409746913	0.110128104154981	0.199012203084262	-0.0647812377382242	0.167569847953581	-0.0453468664167569	0.184335311379102
_____ASV644	4.23932872755528	0.01	0.0949887022970104	0.100035188689267	0.576331058596983	0.814	0.0516543470608941	0.918166792603821	3.63574412276191	0.031	0.33594288200332	0.884461354074614	0.576	0.33594288200332	1090	0.00581967709174611	0.428418515277896	0.244925957407786	-0.236721695543678	0.115014475287439	-0.191696819734218	0.139833008855423
_____ASV6702	0.165289256198347	0.849	0.00373657169546941	0.703446534687955	0.759297520661158	0.659	0.0686595049042504	0.894717226283541	0.0582329317269081	0.958	0.871640248724221	1.29103815439219	0.25	0.871640248724221	74	0.000395097343843314	0.0429828700308997	0.165464318285102	-0.0859657400617991	0.212154620543428	0.0429828700308997	0.171838819658704
_____ASV6725	1.46929824561403	0.26	0.0322115384615384	0.477214878734564	0.975877192982456	0.45	0.0855769230769231	0.839864225563333	1.4478390461997	0.259	0.688447768536323	1.31302521008403	0.224	0.688447768536323	50	0.000266957664758996	-0.0770898299410622	0.14500125765484	-0.169597625870337	0.14398010933212	0.246687455811399	0.239265565031994
_____ASV7573	1.5462274176408	0.211	0.0321884851501575	0.440447562769075	1.38682252922423	0.201	0.115480338476854	0.708763468402227	0.18709677419355	0.81	0.851780768778348	0.576559546313799	0.881	0.851780768778348	62	0.000331027504301155	-0.161002838841913	0.163280864311199	0.234185947406419	0.225377098549362	-0.0731831085645059	0.147897575041114
_____ASV7933	1.06089438629876	0.361	0.0199793934507011	0.538426819308996	1.25911830003172	0.277	0.0948498559034778	0.761067149874164	0.886821776294738	0.419	0.759567639923091	2.72852953498114	0.004	0.759567639923091	80	0.000427132263614394	0.190673042537027	0.250826220924863	-0.129657668925178	0.128101284724522	-0.0610153736118485	0.144959951103521
_____ASV8026	0.267175572519084	0.771	0.00594732370433305	0.68253306142196	0.338740458015267	0.95	0.0301614273576891	0.931623625892744	0.260256410256409	0.803	0.850671015005524	1.05326876513317	0.412	0.850671015005524	68.5	0.000365732000719825	0.111409515475742	0.204623736758208	-0.0860891710494367	0.181956898570038	-0.0253203444263049	0.163137947807752
_____ASV8038	0.140625000000001	0.929	0.00347222222222226	0.721926722592622	0.1796875	0.992	0.017746913580247	0.934578037354795	0.160516605166052	0.88	0.861903265001555	0.399325084364456	0.98	0.861903265001555	55	0.000293653431234896	-0.0544076396134862	0.191845300192191	0.108815279226972	0.14555774964592	-0.0544076396134862	0.209032819253764
_____ASV8457	1.1624203821656	0.32	0.0248976807639836	0.514418527177159	1.22213375796178	0.306	0.104706684856753	0.781349367301467	1.41039307128581	0.272	0.694363244060747	1.51527663088357	0.137	0.694363244060747	56	0.000298992584530076	0.129860409425011	0.216547427271685	0.0909022865975078	0.195327228416302	-0.220762696022519	0.121269666577431
_____ASV8670	3.15294117647059	0.044	0.0609021702079309	0.218929684137945	2.3735294117647	0.024	0.183388251335075	0.392693273033666	1.67509025270758	0.188	0.639095422966093	0.802154195011339	0.671	0.639095422966093	73	0.000389758190548134	0.339201462761822	0.229085838919714	-0.106000457113069	0.172061553215603	-0.233201005648752	0.118250280661066
_____ASV9240	0.405405405405405	0.673	0.00888888888888889	0.654953070977306	1.1534749034749	0.324	0.101164021164021	0.792826736916777	0.390134529147981	0.655	0.826810736988926	1.55405405405405	0.105	0.826810736988926	45	0.000240261898283096	-0.0434004364447857	0.194760787317652	-0.0868008728895714	0.161386530152233	0.130201309334357	0.193422209343507
_____ASV9559	2.5381679389313	0.085	0.0523210070810385	0.301266875432665	0.725190839694655	0.662	0.059795436664044	0.894879925756647	2.40161892901619	0.108	0.542640318718179	1.37394957983193	0.203	0.542640318718179	44	0.000234922744987917	0.139466845384925	0.20497356433722	0.181306899000402	0.194858141542583	-0.320773744385327	0.130240601529926
_____ASV9616	1.09559660334413	0.21	0.02434955177563	0.439502009423672	1.0983323120021	0.085	0.0976414107758684	0.571768677634667	1.08564035835539	0.356	0.738049251398607	1.07064694038344	0.501	0.738049251398607	59	0.000315010044415615	-0.116238415471291	0.00914302865375031	-0.103079349568881	0.0205899474092061	0.219317765040171	0.315119625711854
_____ASV9753	9.30830039525692	0.001	0.129377832715286	0.0230943567231198	2.51482213438736	0.023	0.139815959346244	0.38948948176183	7.20105026256563	0.002	0.0917849809578963	1.46825396825397	0.156	0.0917849809578963	57	0.000304331737825256	0.454509369158582	0.212964210447088	-0.0349622591660447	0.1854579983912	-0.419547109992537	0.0965154023950017
_____ASV978	4.66990920881971	0.013	0.0639281972976332	0.115310753818576	1.83835927367055	0.072	0.100664050709327	0.548504327886584	1.01067279668322	0.392	0.75123727533777	1.12097066280333	0.354	0.75123727533777	640	0.00341705810891515	-0.351812044346043	0.141855760209619	0.151072230807418	0.20645563772277	0.200739813538624	0.181954241684863
__o:Blastocatellales	1.32786385965338	0.26	0.0206446364864788	0.477214878734564	2.66668282911544	0.017	0.165838379383845	0.346672377176388	0.493296402726382	0.619	0.818670463296826	0.679319151895986	0.783	0.818670463296826	11702	0.0624787718601954	-0.06254381281505	0.174860504359382	-0.125570589435622	0.208688065086496	0.188114402250673	0.162089769353532
___f:Blastocatellaceae	1.32786385965338	0.259	0.0206446364864788	0.476467917165749	2.66668282911544	0.007	0.165838379383845	0.244783532408471	0.493296402726382	0.614	0.817890764862081	0.679319151895986	0.795	0.817890764862081	11702	0.0624787718601954	-0.06254381281505	0.174860504359382	-0.125570589435622	0.208688065086496	0.188114402250673	0.162089769353532
_____ASV10538	0.0113636363636362	1	0.000283125707814267	0.736425770369154	0.28125	0.961	0.0280294450736127	0.932187525377845	0.0148794253463315	0.988	0.873484389711398	0.364532019704434	0.988	0.873484389711398	64	0.000341705810891515	-0.0118317341631803	0.185143794668313	0.0236634683263604	0.190578453228191	-0.0118317341631803	0.177964928008871
_____ASV10768	0.395500725689405	0.676	0.00822517355870813	0.65611584312894	2.20972423802613	0.044	0.183821309990945	0.473558998888007	0.109650702196615	0.895	0.864349395270154	1.68424194190211	0.071	0.864349395270154	68.5	0.000365732000719825	-0.0652305519843657	0.185587670890855	-0.0296502509019844	0.176793840856678	0.0948808028863502	0.19003299267311
_____ASV10988	0.130597014925373	0.873	0.00296359017781541	0.709620225247415	1.20335820895522	0.306	0.109229466553768	0.781349367301467	0.129299363057325	0.865	0.859064084849385	0.685714285714286	0.779	0.859064084849385	46	0.000245601051578276	0.0723417163544698	0.183975470197162	-0.0144683432708939	0.18468035963812	-0.0578733730835757	0.184504389746195
_____ASV11289	2.2318339100346	0.126	0.0525993883792049	0.358783173669419	0.393598615916956	0.926	0.0371049949031601	0.927765613065748	3.35816876122083	0.04	0.365846527018892	0.65156794425087	0.835	0.365846527018892	45	0.000240261898283096	-0.0425966550973688	0.181068182371641	-0.255579930584213	0.139045115833156	0.298176585681582	0.211657182014128
_____ASV11749	2.11627906976744	0.117	0.0463222193942479	0.348021875661714	0.546511627906975	0.833	0.047849325528124	0.920990706401144	2.1128903122498	0.125	0.568061585073251	1.38147566718995	0.18	0.568061585073251	29	0.000154835445560218	-0.126917854291951	0.131386615921204	-0.174512049651433	0.143600831092826	0.301429903943385	0.244287738621559
_____ASV1207	0.959181983772149	0.384	0.0219043657471308	0.550361656266	0.545723629740023	0.84	0.049849685189737	0.922674447724394	0.170615656646841	0.83	0.853453874087398	0.239122063919907	1	0.853453874087398	509	0.00271762902724658	-0.131418558451323	0.159534679863008	-0.0538600649390668	0.180383837752795	0.185278623390389	0.205985194248603
_____ASV12345	1.97872340425532	0.156	0.0444444444444444	0.391162563709136	0.356382978723404	0.947	0.0320191158900836	0.931491709042653	2.02325581395349	0.119	0.560559284948147	0.533910533910534	0.896	0.560559284948147	45	0.000240261898283096	-0.0461155372060661	0.172123019339401	-0.23057768603033	0.138081325445782	0.276693223236396	0.221493676591993
_____ASV12464	1.73497267759563	0.177	0.0378878281622911	0.410197427286299	1.06898907103825	0.402	0.0933770883054891	0.826126338262827	3.25929203539822	0.04	0.365846527018892	1.54761904761904	0.106	0.365846527018892	65	0.000347044964186695	0.261019687350702	0.220109411765207	-0.0237290624864275	0.178458239463182	-0.237290624864274	0.13301491819487
_____ASV12816	0.551020408163265	0.582	0.0118811881188119	0.629477484773816	0.933673469387758	0.472	0.0805280528052807	0.846872111610122	0.523046092184367	0.588	0.809543532048645	1.74307036247335	0.057	0.809543532048645	45	0.000240261898283096	-0.132754519230938	0.175473477092927	3.70038201469303e-17	0.198749934240323	0.132754519230939	0.175473477092927
_____ASV1325	0.409055684711613	0.663	0.00922913609541353	0.65212243385375	1.23242555075833	0.299	0.111224203065972	0.777202143131884	0.602308747693618	0.576	0.806377024061242	1.23154812736366	0.264	0.806377024061242	467	0.00249338458884902	0.0421286327418383	0.194166731713334	-0.11399512388968	0.154127246286321	0.0718664911478418	0.20038843824968
_____ASV13974	3.33333333333333	0.032	0.0659793814432989	0.186946740684053	1.8359375	0.068	0.145360824742268	0.538135226009098	3.07284768211921	0.048	0.396691432025396	3.1328320802005	0.003	0.396691432025396	20	0.000106783065903598	-0.180618765920156	0.128266076099626	-0.180618765920156	0.161070891869411	0.361237531840312	0.23054981502016
_____ASV14241	0.0920245398773013	0.924	0.00215749730312839	0.721087965320768	0.93558282208589	0.478	0.0877382236605538	0.848317237922734	0.0940540540540542	0.915	0.866935248430325	0.845070422535208	0.618	0.866935248430325	27	0.000144157138969858	0.0565710850727391	0.204779891354923	-0.0565710850727391	0.180734626305407	-7.40510083807599e-18	0.165765895260139
_____ASV15437	0.0829875518672199	0.928	0.00191892540177501	0.721811024600809	0.549792531120332	0.823	0.0508515231470377	0.919697189443791	0.0836337418889685	0.933	0.870271510844418	0.911784068466094	0.551	0.870271510844418	31	0.000165513752150578	-0.0616052596524347	0.164813673687441	0.0308026298262174	0.193570400213233	0.0308026298262174	0.193570400213233
_____ASV15479	2.33727810650888	0.095	0.0511492392359987	0.318168084780234	1.37573964497042	0.206	0.120427322758174	0.714558788913782	2.34493346980554	0.102	0.531600078986427	1.35714285714286	0.178	0.531600078986427	31	0.000165513752150578	0.304168135640534	0.228166927232871	-0.232599162548644	0.119610221951546	-0.0715689730918903	0.175212985577298
_____ASV15618	3.8855421686747	0.019	0.0796296296296296	0.143585161428545	1.36295180722891	0.205	0.111728395061728	0.713389252370603	3.76358148893361	0.031	0.33594288200332	1.25126646403242	0.236	0.33594288200332	30	0.000160174598855398	0.366877044024424	0.208965197605084	-0.31446603773522	0.124636551228305	-0.0524110062892033	0.186954826842458
_____ASV1585	0.378212464883987	0.687	0.00686402711621166	0.65928893244897	1.91421288107377	0.069	0.138961143186249	0.540310388604123	0.971309757905937	0.381	0.746692051493775	0.693689928959465	0.777	0.746692051493775	440.5	0.00235189702652676	-0.0768509843104947	0.164275863641748	0.0812424691282369	0.202419379307656	-0.00439148481774269	0.184137897971039
_____ASV16492	3.47826086956521	0.035	0.0659793814432989	0.195853351462382	1.77989130434782	0.087	0.135051546391752	0.576021711503929	3.0728476821192	0.047	0.393436680236841	0.909090909090908	0.583	0.393436680236841	20	0.000106783065903598	-0.180618765920156	0.128266076099626	-0.180618765920156	0.161070891869411	0.361237531840312	0.23054981502016
_____ASV16512	-4.62924760462505e-16	1	-9.9805518967526e-18	0.736425770369154	1.92039106145251	0.064	0.165612767238783	0.528952031026008	7.01101131625064e-31	1	0.876715047984151	1.08374384236453	0.368	0.876715047984151	27	0.000144157138969858	7.41413585618004e-18	0.184660815708795	1.48318857196017e-17	0.199108688926221	1.48138156833936e-17	0.168982140211789
_____ASV16570	0.865384615384614	0.44	0.0202702702702703	0.57550875754881	0.625000000000001	0.771	0.0585585585585587	0.912653142680468	0.899999999999999	0.414	0.758978754685553	0.741758241758244	0.754	0.758978754685553	24	0.000128139679084318	2.96565434247202e-17	0.184660815708795	-0.173400021821128	0.120000733489871	0.173400021821128	0.227432258769245
_____ASV16629	3.27272727272727	0.055	0.0729483282674772	0.244281448550777	0.772727272727273	0.639	0.0688956433637285	0.88714796754431	3.42295081967213	0.04	0.365846527018892	1.99507389162562	0.037	0.365846527018892	33	0.000176192058740937	0.328947848343915	0.232378349278062	3.6996592132447e-17	0.166975572307187	-0.328947848343915	0.113823466302399
_____ASV16647	0.062500000000001	0.962	0.00146627565982407	0.729993823224679	0.921875000000003	0.505	0.086510263929619	0.853765460236095	0.0638766519823777	0.928	0.869461233238526	0.824949698189136	0.624	0.869461233238526	16	8.54264527228787e-05	-0.0269256727682729	0.16770415615695	-0.0269256727682729	0.16770415615695	0.0538513455365457	0.214241649254895
_____ASV16651	0.586419753086419	0.584	0.011046511627907	0.63012270000605	2.12962962962963	0.051	0.16046511627907	0.493268235123667	0.485890652557321	0.617	0.818670463296826	1.85860058309038	0.047	0.818670463296826	40	0.000213566131807197	-0.0169548724636429	0.202799670846847	-0.118684107245501	0.171322629749588	0.135638979709144	0.175184631667318
_____ASV16868	0.137614678899083	0.942	0.0033167495854063	0.724980002315666	0.424311926605505	0.909	0.0409065782200111	0.927072693817009	0.14475873544093	0.868	0.859788192475494	0.621428571428572	0.861	0.859788192475494	21	0.000112122219198778	-3.70128551650343e-17	0.193630094666479	-0.0701416083245365	0.186033777480285	0.0701416083245364	0.17279574931215
_____ASV16918	0.0867052023121387	0.877	0.00171379605826906	0.710488208317274	2.76011560693642	0.01	0.218223364752928	0.282403325602442	0.0746781115879822	0.93	0.86989996364131	1.93977591036414	0.035	0.86989996364131	32.5	0.000173522482093347	-0.0433674071885214	0.172870422719198	0.0346939257508172	0.203914293450617	0.00867348143770428	0.175284556363151
_____ASV18248	0.457746478873239	0.641	0.0101404056162246	0.645881322636474	1.5580985915493	0.148	0.138065522620905	0.661708858568307	0.445626477541368	0.65	0.826352435622188	1.19272237196766	0.257	0.826352435622188	26	0.000138817985674678	0.137471533793622	0.231824944483136	-0.0981939527097296	0.162642159023972	-0.0392775810838918	0.145142075082394
_____ASV19448	3.44339622641509	0.039	0.0766806722689076	0.206288780999759	0.7311320754717	0.687	0.0651260504201683	0.899632311048873	3.61262798634812	0.021	0.281654576253087	1.1561119293078	0.318	0.281654576253087	16	8.54264527228787e-05	0.38742638829745	0.269020702754596	-0.159528512828362	0.114262847248673	-0.227897875469088	0.0950072058759597
_____ASV19476	0.773809523809525	0.538	0.0182584269662922	0.614222492645458	0.848214285714286	0.583	0.080056179775281	0.874990867948478	0.809012875536474	0.491	0.784659890851632	0.697278911564622	0.759	0.784659890851632	14	7.47481461325189e-05	0.184466196843155	0.218241403828026	-0.131761569173682	0.132124549390808	-0.052704627669473	0.188002201014262
_____ASV19732	0.372340425531915	0.65	0.00812064965197215	0.64797821237435	0.904255319148935	0.532	0.0788863109048723	0.862168801114795	0.3561403508772	0.699	0.833916641151388	1.41952983725135	0.132	0.833916641151388	16	8.54264527228787e-05	0.119749889735967	0.198346029180781	-0.0957999117887736	0.170863499750075	-0.0239499779471934	0.18147350939123
_____ASV1978	0.26336738755473	0.768	0.00625783214192826	0.682132076672969	0.488921321480694	0.876	0.0464687384241927	0.925132603980753	0.596003520215355	0.562	0.802945404172238	0.506842456608813	0.941	0.802945404172238	321.5	0.00171653778440034	0.0965759482571147	0.226773629570807	-0.110372512293846	0.14045604103943	0.0137965640367306	0.17434568700827
_____ASV1979	1.22097553373851	0.293	0.0242417679318693	0.499525725891979	2.10144927536232	0.045	0.166892273419915	0.477425556481237	1.32689281893133	0.289	0.703471762707305	0.745682888540034	0.721	0.703471762707305	383	0.00204489571205391	-0.110627054605626	0.202860767031953	0.237848167402096	0.177309987887503	-0.12722111279647	0.163635739669668
_____ASV2367	0.330021291696238	0.727	0.00736779560308971	0.671421370937447	0.955464868701208	0.483	0.0853238265002972	0.850026826839226	0.174146649810367	0.841	0.855279880198487	0.800736961451248	0.675	0.855279880198487	254	0.0013561449369757	0.0812685500656607	0.191668635716284	0.0437599884968942	0.189504976220408	-0.125028538562555	0.169755804474324
_____ASV2497	1.08585858585859	0.365	0.0225678139329319	0.540747280163383	1.08419723551302	0.377	0.0901331418153691	0.816108788090027	0.228276652655712	0.849	0.855753681030742	0.64494971578487	0.835	0.855753681030742	513	0.0027389856404273	-0.161516148701844	0.152855403591964	-0.0107677432467896	0.238605630155404	0.172283891948633	0.141683997992998
_____ASV2566	2.02451879010083	0.141	0.0341330551692166	0.377418401008502	0.904560036663612	0.535	0.0610029361767888	0.86219819091051	0.451754962534507	0.659	0.827660868864055	0.738116707458458	0.719	0.827660868864055	267	0.00142555392981304	0.02787266537058	0.196628336737814	-0.213690434507781	0.183277447948275	0.185817769137201	0.165086339976464
_____ASV2701	0.27073337902673	0.796	0.00604414521250143	0.690803544969291	0.836189170664841	0.563	0.0746719712329293	0.869581983994328	2.00769230769231	0.135	0.58055195007207	0.818085855031665	0.621	0.58055195007207	262.5	0.00140152773998473	-0.120315098870494	0.19226957143174	0.074040060843381	0.15314942798036	0.0462750380271131	0.202767057414873
_____ASV3004	0.341059602649006	0.673	0.00761383796570076	0.654953070977306	1.29304635761589	0.264	0.115464222353637	0.754750081759306	0.727649208282582	0.483	0.781287482770579	0.863203463203462	0.636	0.781287482770579	213.5	0.00113990922852091	0.0330233825251021	0.189835086225417	-0.120085027364008	0.190019174131811	0.0870616448389055	0.171341686311676
_____ASV3271	1.47713950762016	0.216	0.0293963254593176	0.444382732547191	0.656506447831183	0.721	0.0522601341498978	0.907473877747671	0.155756965424638	0.874	0.86113171725269	1.0496095544327	0.42	0.86113171725269	196	0.00104647404585526	-0.23142468327656	0.182467535754796	0.0373265618188002	0.15677155963896	0.194098121457761	0.203059524795974
_____ASV3654	0.560344827586207	0.552	0.01252408477842	0.61923016800986	0.87763409961686	0.542	0.0784628559195034	0.864988428197506	0.0792349726775949	0.925	0.868755517438693	0.490114174324702	0.935	0.868755517438693	157.5	0.000840916643990838	-0.149216688121806	0.189311578077064	0.0959250137925899	0.179704665935917	0.0532916743292166	0.181612780556918
_____ASV3885	3.19787985865724	0.044	0.0677521991390604	0.218929684137945	0.731743227326266	0.67	0.0620126021585875	0.896892043348497	0.728514764213309	0.498	0.786653338705939	0.872830440587451	0.561	0.786653338705939	142	0.000758159767915549	0.341918429688115	0.186500961648063	-0.264209695668089	0.168999170531041	-0.0777087340200261	0.179746614925599
_____ASV6136	0.683453237410072	0.486	0.0149606299212598	0.595661960648362	1.17805755395684	0.339	0.103149606299213	0.798759705450625	3.66019417475728	0.027	0.31595782884798	0.864055299539169	0.602	0.31595782884798	100	0.000533915329517992	-0.157850832716607	0.194779824459031	0.0197313540895759	0.125809893261482	0.138119478627031	0.216797338708614
_____ASV615	0.622505859251282	0.503	0.0142540122270489	0.602233804421415	0.613994109077085	0.77	0.056236447628924	0.912472991495731	0.673589775101391	0.509	0.789811641982471	0.983744019754103	0.464	0.789811641982471	966.5	0.00516029165979139	0.0620478243698277	0.202535015760149	-0.171621641873992	0.15606197800983	0.109573817504164	0.188044280425892
_____ASV6269	0.259308510638297	0.772	0.00608614232209736	0.683022225626188	0.857712765957447	0.552	0.0805243445692884	0.866668547795835	0.210614525139664	0.836	0.854066239136469	0.753968253968252	0.73	0.854066239136469	109	0.000581967709174611	-0.0345836025700952	0.175323622461799	-0.0864590064252381	0.164115124297275	0.121042608995333	0.209338194963327
_____ASV6646	1.1863173216885	0.303	0.0243993713045431	0.50457151168066	1.41375545851529	0.219	0.116308659531472	0.725985304903445	0.744000000000003	0.485	0.7818087388138	0.737213403880071	0.746	0.7818087388138	97.5	0.000520567446280042	-0.217793113939545	0.162331465666865	0.0640567982175133	0.221388557239837	0.153736315722032	0.156020241322891
_____ASV8358	0.423497267759563	0.643	0.00868834080717488	0.646147901884705	2.07991803278689	0.037	0.170683856502242	0.448839149057056	0.603567888999007	0.581	0.806812916591615	1.26927029804727	0.257	0.806812916591615	82	0.000437810570204754	-0.0824032551686015	0.20371933055296	-0.047087574382058	0.174002269686901	0.12949082955066	0.172138571504465
_____ASV8609	0.454545454545454	0.672	0.0102865540044085	0.654647638899556	1.00243506493507	0.433	0.0907421013960325	0.836336181757709	0.452115812917597	0.652	0.826352435622188	1.31485429992893	0.21	0.826352435622188	46	0.000245601051578276	0.0269553320459649	0.223235407078658	0.10782132818386	0.198080428079717	-0.134776660229824	0.110347836235555
_____ASV8797	1.9634703196347	0.165	0.0368150684931507	0.39892081343159	1.62100456621004	0.125	0.121575342465753	0.63860984099181	1.48242811501598	0.25	0.685893200092975	0.990896358543415	0.455	0.685893200092975	93	0.000496541256451733	-0.0958369788870029	0.165250857501705	0.255565277032007	0.216259578203379	-0.159728298145005	0.157397993137637
_____ASV8829	1.33141762452107	0.266	0.0276892430278884	0.481854558585412	1.65469348659004	0.104	0.137649402390438	0.601965427600258	0.723277909738717	0.494	0.785723136482912	1.05053191489362	0.44	0.785723136482912	70	0.000373740730662595	-0.0694712210439847	0.17210402864363	-0.158791362386251	0.152016260762459	0.228262583430236	0.216188650553419
_____ASV9116	0.0153846153846152	0.978	0.000339847068819028	0.733818218653949	0.803846153846154	0.601	0.0710280373831776	0.878999941688778	0.0147883732789394	0.986	0.87303280206812	0.809305373525558	0.662	0.87303280206812	54.5	0.000290983854587306	0.0132859467042267	0.197944616605068	-0.00664297335211324	0.177633962369542	-0.00664297335211324	0.177633962369542
____g:Aridibacter	1.91708283106596	0.156	0.037466765388887	0.391162563709136	0.918826416394007	0.489	0.0718288291320297	0.850735914044971	0.134249912982945	0.89	0.863368706330761	0.481601731601731	0.928	0.863368706330761	436	0.00232787083669845	0.26335903875219	0.189666326712745	-0.0283617426348511	0.18226959459233	-0.234997296117339	0.169645722966226
_____ASV18499	1.16255829447035	0.323	0.0260438043356591	0.516413326713055	1.10426382411725	0.368	0.0989515316592664	0.81287834094366	1.20447284345048	0.324	0.720179806557114	0.751114557084707	0.743	0.720179806557114	71	0.000379079883957774	0.23311902531715	0.211778559507061	-0.134963646236245	0.152838010424991	-0.0981553790809051	0.176790706888784
_____ASV1920	1.75901328273245	0.201	0.0328566111967675	0.431917135218246	0.955724225173943	0.481	0.0714078957473079	0.849284503606776	0.532258884539123	0.617	0.818670463296826	0.57973339036213	0.872	0.818670463296826	365	0.00194879095274067	0.221889685834512	0.174999043752821	0.0192947552899577	0.201110305478297	-0.24118444112447	0.165868541999838
____g:Blastocatella	0.620805369127516	0.545	0.0151639344262295	0.616359945008171	0.348154362416107	0.958	0.0340163934426229	0.932181515256099	0.669787765293384	0.559	0.801937579916473	0.639426076107298	0.854	0.801937579916473	40	0.000213566131807197	-0.0142352086656965	0.235382433006864	-0.142352086656965	0.127871207817011	0.156587295322661	0.170269380558888
_____ASV12849	0.620805369127516	0.553	0.0151639344262295	0.619396103607906	0.348154362416107	0.951	0.0340163934426229	0.931745501959372	0.669787765293384	0.535	0.797366115768956	0.639426076107298	0.847	0.797366115768956	40	0.000213566131807197	-0.0142352086656965	0.235382433006864	-0.142352086656965	0.127871207817011	0.156587295322661	0.170269380558888
____g:JGI_0001001-H03	0.17137121911079	0.862	0.00308754983995058	0.706927514903441	1.0576047926589	0.403	0.0762183411018138	0.82616569935873	0.177922340058703	0.855	0.858114561942174	0.647201454839361	0.827	0.858114561942174	2836	0.0151418387451303	0.0545654608259777	0.189702633788439	-0.0642825976853989	0.186908427199235	0.00971713685942049	0.17643294796794
_____ASV10578	0.422222222222222	0.637	0.00908873475245157	0.644702019410373	1.33888888888889	0.258	0.115283425017938	0.751496012505263	0.398986241853729	0.664	0.828332991247703	1.96278511404562	0.033	0.828332991247703	48	0.000256279358168636	0.0442953849599233	0.187749307182486	-0.13288615487977	0.176607825846122	0.0885907699198465	0.186846226875791
_____ASV10723	1.84210526315789	0.156	0.0386493947759609	0.391162563709136	1.61437246963563	0.134	0.135485241027819	0.649128120725793	1.74884029158383	0.173	0.621098920926863	1.25714285714286	0.228	0.621098920926863	31	0.000165513752150578	0.246353266284548	0.214199271143231	-0.231861897679575	0.109803838751952	-0.0144913686049734	0.201014554574458
_____ASV10890	0.248041775456919	0.78	0.00591439688715953	0.685609975200444	0.525456919060053	0.836	0.0501167315175098	0.92172999612827	0.258806951620478	0.764	0.845224182106464	1.02756892230577	0.442	0.845224182106464	55	0.000293653431234896	-0.08684308095085	0.191031997856427	-0.0124061544215501	0.156994446202621	0.0992492353723999	0.201378584332664
_____ASV1090	0.13646222436438	0.867	0.00313642406114987	0.707795904132979	0.638405229545727	0.744	0.0586919796167053	0.909676250647897	1.89988483484269	0.158	0.607061594986644	0.5269527165705	0.901	0.607061594986644	648.5	0.00346244091192418	-0.0629061601488034	0.166033922462931	-0.0129512682659301	0.169049019040158	0.0758574284147333	0.21404053787232
_____ASV12286	2.36526946107784	0.098	0.0490530891027631	0.321514343393564	0.943113772455089	0.493	0.0782365724930146	0.85161159083455	2.24387855044074	0.101	0.530495967975725	2.06506364922207	0.028	0.530495967975725	37	0.000197548671921657	-0.0700871463174703	0.160094636338093	-0.227783225531778	0.149953512621411	0.297870371849249	0.221730528819635
_____ASV12964	0.272727272727273	0.732	0.00606060606060606	0.672823379648059	0.812500000000001	0.623	0.0722222222222223	0.883938541741032	0.265243902439024	0.788	0.849487475914984	1.37043189368771	0.182	0.849487475914984	30	0.000160174598855398	0.094815077861588	0.232248560683148	-0.094815077861588	0.151458714671976	2.59015899006787e-17	0.157479272767706
_____ASV14003	1.6027397260274	0.2	0.0360610263522885	0.430920812815305	0.986301369863013	0.409	0.0887656033287101	0.829686185105546	1.6273381294964	0.228	0.66885249077696	0.993663594470046	0.464	0.66885249077696	51	0.000272296818054176	0.185172342494009	0.198842976729308	0.0740689369976038	0.202729526261081	-0.259241279491613	0.134059907562681
_____ASV14929	0.745192307692307	0.479	0.0167386609071274	0.593226685974158	0.71514423076923	0.699	0.0642548596112311	0.902655301112715	0.740527182866557	0.489	0.784222151986007	1.64229471316086	0.071	0.784222151986007	35	0.000186870365331297	-0.12181596721464	0.133855481358213	0.1522699590183	0.194364138775675	-0.0304539918036599	0.212746198891786
_____ASV15309	5.02873563218391	0.003	0.100690448791715	0.0463054695469632	1.07758620689655	0.377	0.0863060989643269	0.816108788090027	4.87044145873321	0.008	0.183338473943641	1.97368421052632	0.04	0.183338473943641	32	0.000170852905445757	0.421671135456807	0.246641260603505	-0.0843342270913614	0.148270855723162	-0.337336908365445	0.0958236677992632
_____ASV15344	0.0267379679144384	0.936	0.000525072197427144	0.724049160188879	1.02941176470589	0.404	0.0808611184037807	0.827165369591664	0.0228526398739164	0.983	0.87303280206812	1.19047619047619	0.282	0.87303280206812	31	0.000165513752150578	-0.0161126978172524	0.200713008295805	0.0322253956345047	0.16281277068474	-0.0161126978172524	0.188285491462443
_____ASV17817	0.125	0.95	0.00308641975308641	0.726776651512633	0.4375	0.876	0.0432098765432099	0.925132603980753	0.134674922600618	0.879	0.861620369788251	0.428571428571429	0.964	0.861620369788251	24	0.000128139679084318	0.0676623181720189	0.172734376286129	-2.21900044635367e-17	0.193020695236433	-0.0676623181720189	0.186785866277583
_____ASV18135	0.754716981132075	0.503	0.0168067226890756	0.602233804421415	0.754716981132074	0.689	0.0672268907563024	0.899939734757934	0.743589743589736	0.481	0.780483751470368	1.05795148247978	0.377	0.780483751470368	16	8.54264527228787e-05	0.18231830037527	0.239545232230899	-0.0911591501876352	0.129472997288812	-0.0911591501876352	0.162586490368014
_____ASV18241	0.605095541401274	0.562	0.0140480591497227	0.622398275117382	0.485668789808918	0.882	0.045101663585952	0.925211886223009	0.619797525309339	0.52	0.79253452192427	0.844594594594595	0.636	0.79253452192427	25	0.000133478832379498	-0.0191200979982725	0.200972839516223	-0.133840685987908	0.127818470295633	0.15296078398618	0.210081190731015
_____ASV19286	3.01801801801802	0.039	0.0535785685725709	0.206288780999759	2.8490990990991	0.007	0.202319072371052	0.244783532408471	2.46261089987326	0.076	0.481751096426377	2.16998191681736	0.011	0.481751096426377	17	9.07656060180587e-05	0.31815363195917	0.277820623234337	-0.0994230099872405	0.112968100962131	-0.218730621971929	0.0828959230903106
_____ASV2213	0.729003359462486	0.53	0.0150240592654135	0.611674566903452	1.77463605823068	0.073	0.146294180773358	0.550494112087159	1.62249986300619	0.206	0.654955528920692	1.05840983518548	0.383	0.654955528920692	389	0.00207693063182499	-0.165436049837843	0.105580938574615	0.0827180249189217	0.272251302181912	0.0827180249189218	0.124960401868157
_____ASV2881	1.00052798310454	0.379	0.0244389992262058	0.548291807422219	0.393347412882788	0.921	0.0384317771472789	0.927392506370669	1.82006067500948	0.181	0.629427888934	0.80698476573728	0.701	0.629427888934	239	0.001276057637548	0.0404949059456284	0.221784125247887	0.179334583473497	0.17474239168228	-0.219829489419125	0.140512729057651
_____ASV4953	0.30391340549542	0.763	0.00727055425526616	0.680820502268437	0.262281432139884	0.981	0.0250983516757135	0.934342935507767	0.147493339791717	0.864	0.858962815231358	1.83066083576287	0.039	0.858962815231358	157	0.000838247067343248	-0.0701747833524214	0.175223884818695	-0.049122348346695	0.166778103230735	0.119297131699116	0.207452972268803
_____ASV4979	0.489247311827957	0.628	0.0118151129576733	0.64202064228642	0.805107526881721	0.605	0.0777720072708388	0.878999941688778	0.341955116013695	0.721	0.838701933789116	0.582994685839326	0.888	0.838701933789116	166	0.000886299446999867	-0.102188689476011	0.198222391838097	0.180795373688328	0.180606713493526	-0.0786066842123165	0.169374306411241
_____ASV6555	1.07565011820331	0.349	0.0262664165103189	0.531910349251177	0.410756501182033	0.898	0.040121229614663	0.925497964036197	0.796279893711248	0.439	0.767718833220002	1.68163265306123	0.073	0.767718833220002	92	0.000491202103156553	0.115787931248887	0.198185349779141	0.115787931248887	0.198185349779141	-0.231575862497775	0.144810755249098
_____ASV7030	2.47282608695652	0.082	0.0559655596555965	0.296274632687938	0.865036231884059	0.569	0.0783107831078311	0.871051913834087	2.76421404682274	0.067	0.456721514398894	0.818003913894324	0.65	0.456721514398894	71	0.000379079883957774	0.29206110784017	0.243847119999906	-0.271199600137301	0.125303854060506	-0.0208615077028693	0.147118391319687
_____ASV7232	0.13121546961326	0.889	0.00301683073991743	0.713245059486528	0.925414364640885	0.485	0.0851063829787235	0.85045628585435	0.527027027027024	0.594	0.810801801143165	0.425909494232476	0.972	0.810801801143165	93	0.000496541256451733	0.0526123414357076	0.182842732459974	-0.0789185121535616	0.141241322041834	0.0263061707178538	0.220418235830782
_____ASV7602	0.296610169491525	0.72	0.00644567219152855	0.669615343710685	1.81497175141243	0.081	0.157765500306937	0.56203521455678	0.865155131264909	0.413	0.758978754685553	0.856374807987711	0.638	0.758978754685553	78	0.000416453957024034	-0.0369576599781697	0.192282736810404	0.110872979934509	0.195199961359624	-0.0739153199563393	0.162984017401217
_____ASV7746	1.95143884892086	0.141	0.0428176795580111	0.377418401008502	1.40062949640288	0.215	0.12292817679558	0.72324477327842	3.01523178807947	0.061	0.43834677738611	1.72325432415119	0.076	0.43834677738611	110	0.000587306862469791	-0.175111518388136	0.143917422016666	-0.0824054204179463	0.207217697578487	0.257516938806082	0.187267689442813
_____ASV8245	0.448275862068965	0.646	0.0092100602196245	0.647117848081403	1.51149425287356	0.173	0.124217735269807	0.68580032485874	0.487590072057646	0.63	0.821500934540287	1.42857142857143	0.131	0.821500934540287	81.5	0.000435140993557164	0.108434953051574	0.217572194015477	-0.16807417722994	0.147473735625687	0.0596392241783657	0.178074379517551
_____ASV8455	1.78066037735849	0.168	0.0345379688929552	0.401091980824055	0.57193396226415	0.818	0.0443732845379688	0.91903996610311	0.625173852573022	0.547	0.799280704161764	0.59869590989923	0.853	0.799280704161764	106	0.000565950249289072	-0.202056243723702	0.162136890124439	-0.042538156573411	0.187718807349056	0.244594400297113	0.192973921253629
_____ASV8540	0.0377358490566037	0.955	0.000860585197934594	0.728047750362215	1.48820754716981	0.154	0.135757314974183	0.666388584541979	1.30183106910809	0.271	0.693954982138762	0.897065897065896	0.577	0.693954982138762	80.5	0.000429801840261984	-0.0106295258249063	0.224336492266952	-0.0265738145622656	0.169980754656031	0.0372033403871718	0.151665942000595
_____ASV9442	1.93617021276596	0.156	0.0391650527221864	0.391162563709136	1.58156028368794	0.128	0.127967864572125	0.642749383475875	0.18266346730654	0.844	0.855565500254367	0.983827493261456	0.454	0.855565500254367	92.5	0.000493871679804143	0.287502212269423	0.163954107136735	-0.15018772282731	0.170045014042051	-0.137314489442112	0.205485639915137
____g:OLB17	1.87134502923977	0.154	0.0394696268886833	0.389474312172508	1.38401559454191	0.216	0.116764312879021	0.72371835306931	1.01147315282239	0.386	0.749619846617877	1.12535612535612	0.34	0.749619846617877	69	0.000368401577367415	-0.241964074230481	0.128689038002152	0.241964074230481	0.232184344945296	-2.58943618861955e-17	0.166705472531024
_____ASV8644	1.87134502923977	0.162	0.0394696268886833	0.396821230203003	1.38401559454191	0.201	0.116764312879021	0.708763468402227	1.01147315282239	0.371	0.744023519223697	1.12535612535612	0.327	0.744023519223697	69	0.000368401577367415	-0.241964074230481	0.128689038002152	0.241964074230481	0.232184344945296	-2.58943618861955e-17	0.166705472531024
____g:Stenotrophobacter	2.57057272480515	0.084	0.0488191498762814	0.299880978179257	1.21813079219822	0.296	0.0925367473783433	0.776693012485054	0.0461746859107397	0.962	0.872911838952861	0.603140871811181	0.867	0.872911838952861	1744	0.00931148334679378	-0.270051739085767	0.185112560520091	0.024025955434677	0.172313670905868	0.24602578365109	0.183625519981921
_____ASV14950	0.451388888888888	0.685	0.010586319218241	0.658736191815409	0.798611111111111	0.607	0.0749185667752443	0.879794325808081	0.465432098765433	0.639	0.823137181794368	0.634920634920636	0.836	0.823137181794368	28	0.000149496292265038	0.0401318853649573	0.158087241336235	-0.14046159877735	0.166179695931837	0.100329713412393	0.220473615368304
_____ASV16490	0.289256198347108	0.731	0.00646651270207853	0.672633232031404	1.52892561983471	0.147	0.136720554272517	0.661666267667321	0.283124128312412	0.771	0.846526801780481	1.52439024390244	0.122	0.846526801780481	25	0.000133478832379498	-0.0213719819271874	0.182903937743244	-0.0854879277087494	0.176995893705104	0.106859909635937	0.191979001267352
_____ASV17613	0.606936416184973	0.542	0.0133715377268386	0.615246165105469	1.54624277456648	0.15	0.136262336835403	0.663033338301328	0.589545014520811	0.574	0.806377024061242	0.844594594594596	0.649	0.806377024061242	27	0.000144157138969858	-0.159691680011065	0.193699120307547	0.106461120007377	0.194956103779104	0.0532305600036884	0.159385463660254
_____ASV17976	0.263157894736842	0.738	0.0053475935828877	0.674318723167466	1.82565789473684	0.084	0.148395721925134	0.569590802748167	0.233870967741936	0.802	0.850671015005524	1.60098522167488	0.086	0.850671015005524	22	0.000117461372493958	-0.102841391243129	0.171874502329422	0.0514206956215645	0.190014411751919	0.0514206956215645	0.190014411751919
_____ASV2734	0.635028030156582	0.534	0.012388629613916	0.61291033608921	1.71032283007926	0.109	0.133465327864988	0.611715708823784	0.455917074575294	0.627	0.820600494120553	1.27680712572799	0.216	0.820600494120553	216.5	0.00115592668840645	0.051574811465087	0.180926962577029	-0.130453934882279	0.167822211945483	0.0788791234171919	0.201263217820172
_____ASV4108	1.40804597701149	0.255	0.0286131386861314	0.47333041068403	0.985991379310343	0.479	0.0801459854014597	0.848834021491303	3.2284789644013	0.053	0.411972450886297	0.886864813039309	0.595	0.411972450886297	139	0.000742142308030009	-0.111143546977576	0.159109185773704	-0.136792057818555	0.149782578192279	0.247935604796131	0.226621634336164
_____ASV4286	0.0448895027624313	0.958	0.00111415838189922	0.728951463594604	0.433356353591159	0.902	0.0430236544394925	0.925497964036197	0.953180420903286	0.407	0.756683833807982	0.78737541528239	0.713	0.756683833807982	150	0.000800872994276988	0.0402632503164778	0.185265271713858	-0.020131625158239	0.15723301886761	-0.0201316251582391	0.207772846956517
_____ASV4411	2.08812260536398	0.113	0.0437487457355007	0.342803415484894	1.0265006385696	0.425	0.0860258211251589	0.835821335752871	1.84109691960931	0.161	0.608679347404996	0.643375994465583	0.838	0.608679347404996	140.5	0.000750151037972779	-0.289769205760491	0.132182660116826	0.151006487508988	0.191901377798869	0.138762718251503	0.208937293360701
_____ASV6401	1.6520979020979	0.197	0.0328125	0.428631392447904	2.13286713286714	0.041	0.169444444444445	0.464767462603528	0.032830188679245	0.966	0.87303280206812	1.92717086834734	0.044	0.87303280206812	90	0.000480523796566193	-0.166770800801579	0.209276600226348	-0.0833854004007896	0.161660630590007	0.250156201202369	0.170327081390988
_____ASV732	0.912656242093011	0.402	0.0206832289232622	0.560018128963391	0.5710743383432	0.805	0.0517682813194374	0.917166312424718	0.215498238836496	0.822	0.853144281027034	1.06365907659808	0.412	0.853144281027034	826	0.00441014062181862	-0.190684242895898	0.17602354715576	0.0725612605710057	0.17748347717097	0.118122982324893	0.194673242573742
_____ASV7730	2.44336569579288	0.085	0.0495976350796518	0.301266875432665	0.764563106796117	0.628	0.0620791591394318	0.885254926098803	0.129850746268658	0.883	0.862470996495369	0.912698412698413	0.54	0.862470996495369	80	0.000427132263614394	-0.248996593106439	0.164126866674841	0.311245741383049	0.194321338555742	-0.0622491482766098	0.178853106438902
__o:DS-100	1.39525146974164	0.244	0.032598162837972	0.467170479083363	0.381369607312947	0.92	0.0356407395519689	0.927392506370669	3.37098124509119	0.039	0.363655014344215	0.516386931454195	0.919	0.363655014344215	1751	0.00934885741986004	-0.153486558091349	0.18817583427649	0.23820316483008	0.214681158863979	-0.0847166067387314	0.133357789324415
_____ASV11210	1.42857142857143	0.248	0.0319018404907975	0.469528923342129	0.604395604395605	0.78	0.0539877300613498	0.913925072356083	1.43346007604562	0.28	0.698498194139433	0.714285714285714	0.75	0.698498194139433	40	0.000213566131807197	-0.174166629974262	0.173565016328657	0.243833281963968	0.207190398481114	-0.0696666519897049	0.161191354747568
_____ASV11403	2.09051724137931	0.14	0.0463671128107075	0.376457948063679	0.905172413793105	0.531	0.0803059273422564	0.861412910767872	2.11503759398496	0.128	0.570986391113629	0.922803904170365	0.574	0.570986391113629	46	0.000245601051578276	0.215231556473629	0.232978597374469	0.076868413026296	0.171503249361167	-0.292099969499924	0.117741907805571
_____ASV12053	3.88613861386139	0.025	0.0784215784215784	0.164924047039566	1.37995049504951	0.215	0.111388611388611	0.72324477327842	2.30610021786492	0.104	0.534512536166572	0.8203125	0.639	0.534512536166572	44	0.000234922744987917	-0.220016245780052	0.123812350305286	-0.172869907398613	0.158798691288547	0.392886153178665	0.231797089711791
_____ASV12103	1.27450980392157	0.321	0.0311004784688995	0.515429021128462	0.508578431372547	0.853	0.0496411483253587	0.923342265200167	1.3962962962963	0.263	0.689698571197906	0.563492063492063	0.892	0.689698571197906	34	0.000181531212036117	0.240751304993198	0.231509754028197	-0.171965217852284	0.147169858215377	-0.0687860871409136	0.154471919770844
_____ASV12871	1.06194690265487	0.366	0.0211640211640212	0.541545540815885	0.425884955752212	0.903	0.0339506172839506	0.925931732856091	1.25972850678733	0.297	0.707313273517238	2.05882352941176	0.025	0.707313273517238	49	0.000261618511463816	0.202879160469628	0.199223380667392	-0.0144913686049733	0.195091380871633	-0.188387791864654	0.147979412183227
_____ASV13611	1.1878453038674	0.322	0.0278407251537714	0.515841019378977	0.704419889502762	0.684	0.0660407898996439	0.899262361820449	1.24575424575423	0.297	0.707313273517238	0.940643863179072	0.518	0.707313273517238	31	0.000165513752150578	-0.232599162548644	0.161953006120232	0.0894612163648628	0.198351113652205	0.143137946183781	0.184062043653399
_____ASV14954	0.686619718309855	0.559	0.0154761904761904	0.621963681839362	0.818661971830988	0.608	0.073809523809524	0.879992814858957	0.683796856106408	0.58	0.806657014862234	1.13702623906706	0.305	0.806657014862234	28	0.000149496292265038	-0.111522453282414	0.131941879754771	0.175249569443793	0.26343561241086	-0.0637271161613795	0.117745105775781
_____ASV15456	2.51724137931034	0.083	0.0482007263123143	0.298264052001065	2.43103448275862	0.021	0.186200066028392	0.375304641017416	2.20291363163371	0.127	0.57002349497833	1.02130325814536	0.406	0.57002349497833	29	0.000154835445560218	-0.307165922950689	0.102650965217363	0.126480085920872	0.21494571365154	0.180685837029817	0.20156659246728
_____ASV1665	2.92780546745205	0.049	0.0631181368997712	0.2317952029455	0.970019634496302	0.462	0.0836474045372776	0.842774489546453	0.418866726628218	0.69	0.832702310808672	0.97474216959511	0.497	0.832702310808672	361	0.00192743433955995	-0.327087121649531	0.154835829347052	0.231216758407427	0.200278604608141	0.0958703632421038	0.179898861788703
_____ASV16857	0.265306122448978	0.784	0.00621860798851946	0.686241394408374	0.647959183673469	0.752	0.0607510165032289	0.909676250647897	0.272202166064982	0.784	0.848396222701926	0.635319454414931	0.839	0.848396222701926	43	0.000229583591692737	0.0768959858422814	0.172205335470046	-0.107654380179194	0.182952497279356	0.0307583943369125	0.196306903343231
_____ASV17451	4.34640522875817	0.021	0.0790490341753343	0.151213568713975	2.09967320261438	0.046	0.152748885586924	0.480146516309842	3.73378509196515	0.04	0.365846527018892	1.27210884353741	0.255	0.365846527018892	35	0.000186870365331297	0.37714112753835	0.23951283582381	-0.0857138926223523	0.153989157921227	-0.291427234915998	0.11460002599425
_____ASV18070	1.34782608695652	0.24	0.0297933685728015	0.463875506527694	0.478260869565217	0.86	0.0422873618452667	0.923895564786409	1.33580980683507	0.268	0.69261635801334	1.55052264808362	0.114	0.69261635801334	23	0.000122800525789138	0.15259339953523	0.195815307179601	0.0871962283058455	0.213471157018433	-0.239789627841075	0.123844474282612
_____ASV19113	2.15116279069768	0.123	0.0479274611398964	0.355277291326359	0.770348837209299	0.628	0.0686528497409323	0.885254926098803	2.18979591836735	0.108	0.542640318718179	1.05481727574751	0.421	0.542640318718179	16	8.54264527228787e-05	-0.0253075498279844	0.157625821454055	-0.253075498279844	0.105503379168164	0.278383048107828	0.247828698467651
_____ASV19315	0.304054054054055	0.743	0.00625000000000001	0.675169340849382	2.16216216216216	0.036	0.177777777777778	0.445922795976849	0.273584905660377	0.806	0.851219289929611	1.82795698924731	0.054	0.851219289929611	30	0.000160174598855398	0.11118053386772	0.189221028696996	-0.0555902669338597	0.162891879379594	-0.0555902669338597	0.198295538753788
_____ASV19825	0.0617283950617288	0.941	0.00140745953553836	0.724831616517169	0.987654320987654	0.439	0.0900774102744546	0.838726736868619	0.0613107822410156	0.95	0.870725989418009	1.16780045351474	0.283	0.870725989418009	17	9.07656060180587e-05	0.0263801165298279	0.176351927765631	-0.0527602330596557	0.164306207686285	0.0263801165298279	0.209900778395636
_____ASV3275	2.52700729927007	0.102	0.0544468034913895	0.326566216230324	1.46861313868613	0.171	0.126570732090902	0.683466154592946	0.572993112792141	0.573	0.806377024061242	1.45246568378241	0.132	0.806377024061242	203.5	0.00108651769556911	-0.301542542087426	0.155187015405714	0.238884351523805	0.198803393140548	0.0626581905636211	0.182905554332372
_____ASV3999	0.476477683956574	0.652	0.010597625595278	0.648574293345262	0.589565741857661	0.81	0.0524515393386546	0.917393931039188	0.775648702594812	0.462	0.776412328287823	1.02429296591733	0.426	0.776412328287823	152	0.000811551300867348	-0.0393624152989734	0.142043620925366	0.149577178136099	0.221073314761333	-0.110214762837125	0.178900128096239
_____ASV4649	1.60364145658263	0.232	0.0356808974758491	0.458811477160755	1.21848739495798	0.297	0.108444998441882	0.776693012485054	0.518331805682861	0.614	0.817890764862081	0.522050508857895	0.925	0.817890764862081	150	0.000800872994276988	0.255065637693837	0.190638434488364	-0.0765196913081512	0.189517195772432	-0.178545946385686	0.1627713271449
_____ASV6851	1.53079710144927	0.242	0.0354446308724832	0.465677485206566	0.658967391304345	0.714	0.0610318791946306	0.90619297313249	1.68025751072961	0.217	0.662127852894052	0.901098901098901	0.541	0.662127852894052	92	0.000491202103156553	-0.264767073634796	0.123770276040722	0.132383536817398	0.206500364372557	0.132383536817398	0.201770721018233
_____ASV8201	4.26686217008797	0.021	0.0761680408323517	0.151213568713975	2.04912023460411	0.041	0.146315927234655	0.464767462603528	3.22631913541005	0.042	0.373061535506288	1.40183346065699	0.168	0.373061535506288	63	0.000336366657596335	-0.273029699107417	0.117030239559397	0.375415836272698	0.245124488984735	-0.102386137165281	0.143961298534286
_____ASV8639	0.255591054313099	0.767	0.00608249382246721	0.681838960632678	0.734824281150161	0.624	0.069948678958373	0.884127091133503	0.152832674571806	0.868	0.859788192475494	0.855962219598583	0.594	0.859788192475494	83	0.000443149723499934	0.0548402705945782	0.191552214081035	-0.109680541189157	0.178303597052472	0.0548402705945782	0.182187252591528
_____ASV9164	1.43952299829642	0.248	0.0319259469160291	0.469528923342129	0.445769449176604	0.892	0.0395453543654167	0.925497964036197	0.291720402372969	0.757	0.84390158605418	0.97064833735835	0.472	0.84390158605418	89	0.000475184643271013	0.142857045940418	0.205240812110818	0.109890035338783	0.185784887544305	-0.2527470812792	0.149452677050924
_____ASV9954	0.0863309352517989	0.922	0.00197677291821103	0.721001534247814	0.724820143884892	0.672	0.0663866238365868	0.897311786355708	0.187601078167116	0.82	0.853017144151347	0.68903318903319	0.789	0.853017144151347	92.5	0.000493871679804143	0.0594882396431747	0.186704336685517	-0.0640642580772649	0.174785397549423	0.00457601843409042	0.191379543048502
__o:Pyrinomonadales	1.18837506695749	0.297	0.0147491688744775	0.502027995660803	0.969207902539006	0.472	0.0481161593725603	0.846872111610122	0.864567524875272	0.42	0.759864511344814	0.610333530022433	0.853	0.759864511344814	73510	0.392481158728676	-0.164801470830464	0.200849023266806	0.131138648191914	0.167872649065981	0.033662822638549	0.179467745070791
___f:Pyrinomonadaceae	1.18837506695749	0.329	0.0147491688744775	0.520338444075854	0.969207902539006	0.464	0.0481161593725603	0.843484171460634	0.864567524875272	0.405	0.756292398583405	0.610333530022433	0.87	0.756292398583405	73510	0.392481158728676	-0.164801470830464	0.200849023266806	0.131138648191914	0.167872649065981	0.033662822638549	0.179467745070791
____g:RB41	1.18837506695749	0.287	0.0147491688744775	0.495158355659233	0.969207902539006	0.463	0.0481161593725603	0.842931862336214	0.864567524875272	0.421	0.760538016171801	0.610333530022433	0.864	0.760538016171801	73510	0.392481158728676	-0.164801470830464	0.200849023266806	0.131138648191914	0.167872649065981	0.033662822638549	0.179467745070791
_____ASV10101	4.21965317919075	0.011	0.0924050632911392	0.105212448454765	0.299855491329482	0.969	0.0262658227848103	0.932970986735321	4.42887029288703	0.012	0.221627149142237	0.747559893522627	0.737	0.221627149142237	39	0.000208226978512017	0.152426396971517	0.236921241639942	-0.419172591671671	0.0529535654519076	0.266746194700154	0.18452518527132
_____ASV10232	1.43835616438356	0.276	0.0301075268817204	0.48849183340743	0.83904109589041	0.563	0.0702508960573476	0.869581983994328	1.35033259423503	0.272	0.694363244060747	1.93681318681318	0.041	0.694363244060747	46	0.000245601051578276	-0.236034001953632	0.147011677155285	0.0295042502442041	0.177025501465224	0.206529751709428	0.214304504368248
_____ASV10371	0.177595628415301	0.867	0.00447966919365954	0.707795904132979	0.160519125683061	0.994	0.0161957270847692	0.934578037354795	0.195742471443406	0.804	0.850689024723418	0.352650494159927	0.99	0.850689024723418	46	0.000245601051578276	0.0652649562251073	0.184103191507428	-0.0913709387151501	0.145614454902187	0.0261059824900429	0.216201366706052
_____ASV10388	1.37784090909091	0.265	0.0326819407008086	0.481185083312154	0.561079545454545	0.804	0.0532345013477089	0.916977863040583	1.46969696969697	0.233	0.67394322309687	0.491428571428572	0.93	0.67394322309687	53	0.000282975124644536	-0.244054603591162	0.123304013578959	0.19524368287293	0.233616876511837	0.0488109207182324	0.170492228312157
_____ASV1042	0.0141673010234254	0.988	0.000318913978903999	0.736425770369154	0.788875496912797	0.598	0.0710321389132173	0.877849143405613	0.735721703011421	0.482	0.780990677843954	1.21754125489104	0.279	0.780990677843954	618	0.00329959673642119	0.00929372828048377	0.157804754410651	0.00929372828048376	0.219495965043838	-0.0185874565609672	0.170880546095777
_____ASV10423	0.17241379310345	0.829	0.00385781206944066	0.698437637795201	1.3423645320197	0.248	0.120143290162579	0.744194381389349	0.168464730290457	0.832	0.853482198186949	0.451127819548872	0.962	0.853482198186949	41	0.000218905285102377	0.0165074604148966	0.210507786073683	-0.0825373020744828	0.152776677605362	0.0660298416595863	0.18506744612843
_____ASV10440	0.942902881536819	0.593	0.0214290911736884	0.632243038462239	0.922225186766273	0.753	0.0838366198549563	0.909676250647897	0.952578354463323	0.545	0.799202557505575	0.931108801320657	0.734	0.799202557505575	78.5	0.000419123533671624	-0.0956256431777552	0.0289567616976327	-0.110151057331338	0.0221195185209819	0.205776700509094	0.31428846017901
_____ASV10471	0.869565217391304	0.443	0.018140589569161	0.577108620817043	1.92632850241546	0.058	0.160745779793399	0.513540380213436	0.803695150115476	0.462	0.776412328287823	1.45854145854146	0.149	0.776412328287823	39	0.000208226978512017	0.0947075167630241	0.212683298893623	-0.189415033526048	0.154573376811912	0.0947075167630241	0.176963201445183
_____ASV1061	0.361421786425618	0.716	0.00773669650602392	0.66846093648653	0.909338133905318	0.552	0.0778621923482466	0.866668547795835	0.658687655318796	0.542	0.798977446579812	1.06454011342265	0.381	0.798977446579812	601	0.00320883113040313	0.0745727209940595	0.229294591235648	0.0514294627545238	0.173809257399599	-0.126002183748583	0.136684847392877
_____ASV10776	1.63223140495868	0.214	0.0347711267605634	0.442894405628008	1.16735537190083	0.334	0.0994718309859155	0.796373902465649	1.56703146374829	0.201	0.649743627207819	0.965367965367965	0.493	0.649743627207819	44	0.000234922744987917	0.191777626587326	0.206111472383469	-0.250786127075734	0.129681049499609	0.059008500488408	0.198601839433873
_____ASV10826	0.262008733624454	0.735	0.00568585643212509	0.673714831186316	1.21724890829695	0.305	0.105662165363658	0.780441788611795	0.248749106504643	0.755	0.843718387965216	0.786802030456854	0.676	0.843718387965216	33	0.000176192058740937	-7.4069078416968e-18	0.180680589478752	0.091836922718038	0.19462883807967	-0.091836922718038	0.17661068475758
_____ASV11113	1.06244761106454	0.369	0.0209262010896483	0.543036870141659	1.7592204526404	0.077	0.138599966980353	0.559531450299033	0.929745794865311	0.425	0.762759840767032	2.21795980116706	0.012	0.762759840767032	69	0.000368401577367415	-0.212541953517222	0.0992848979187508	0.106270976758611	0.188573555644923	0.106270976758611	0.233548246156713
_____ASV114	12.781235413101	0.001	0.152090294313492	0.0230943567231198	1.55265731623286	0.135	0.0739033749278418	0.649128120725793	0.224650132194779	0.797	0.850262442327078	1.45222985051732	0.148	0.850262442327078	4403.5	0.0235109615353248	-0.448857511754823	0.177420122074951	-0.0324670894578533	0.163445278192642	0.481324601212677	0.17068731397836
_____ASV11411	1.35036496350365	0.25	0.0315565031982942	0.470630465963195	0.483576642335767	0.869	0.0452025586353945	0.924587653378448	1.41743725231176	0.259	0.688447768536323	0.848946135831382	0.63	0.688447768536323	25	0.000133478832379498	-0.205353602041928	0.127902663159494	-0.0205353602041928	0.175744030531149	0.22588896224612	0.227652368884547
_____ASV11509	0.441176470588235	0.613	0.00925925925925925	0.63783461820674	0.730042016806722	0.663	0.0612874779541445	0.894879925756647	0.406542056074763	0.673	0.829416004396405	2.33193277310924	0.013	0.829416004396405	48	0.000256279358168636	-0.0442953849599232	0.165533917468633	0.13288615487977	0.206293148463152	-0.0885907699198465	0.177181539839693
_____ASV11524	0.319148936170213	0.702	0.00719054956343092	0.664246550261917	0.851063829787234	0.543	0.0766991953432632	0.865230087023018	0.315054319710297	0.751	0.843718387965216	0.679824561403507	0.8	0.843718387965216	57	0.000304331737825256	0.0780694996321411	0.218541712985284	-0.117104249448212	0.134440965439637	0.0390347498160706	0.18901960775668
_____ASV11576	0.242369838420108	0.875	0.00544959128065395	0.710073816901516	1.07271095152603	0.392	0.0964779493389848	0.821257089806467	0.238356164383563	0.875	0.861183208825103	1.21978021978022	0.253	0.861183208825103	39	0.000208226978512017	0.0899086224988276	0.271727889531369	-2.59052039079203e-17	0.134143352614031	-0.0899086224988277	0.0995533959787187
_____ASV11633	2.71929824561404	0.053	0.0592168099331423	0.240149777109248	0.855263157894739	0.539	0.0744985673352437	0.864044346336826	2.73807106598984	0.077	0.484708631688288	1.52031454783749	0.123	0.484708631688288	33	0.000176192058740937	-0.266152800018442	0.118616002094865	-0.0532305600036883	0.159385463660254	0.319383360022131	0.238259432142125
_____ASV11808	0.524344569288389	0.653	0.0124306326304106	0.648976984080103	0.500936329588015	0.892	0.0475027746947836	0.925497964036197	0.547538772757925	0.609	0.8162118981074	0.692137320044296	0.818	0.8162118981074	25	0.000133478832379498	0.11852673955127	0.196881423116213	0.0296316848878175	0.231839327476557	-0.148158424439087	0.0922791558893857
_____ASV11895	1.35964912280702	0.282	0.0320910973084886	0.491700089309307	0.573830409356725	0.814	0.054175293305728	0.918166792603821	1.44224598930482	0.273	0.694768990435251	0.578571428571428	0.9	0.694768990435251	48	0.000256279358168636	0.0391859892427518	0.166092750706274	0.195929946213759	0.246656082928275	-0.235115935456511	0.102907449310904
_____ASV12045	0.0271739130434782	0.974	0.000629722921914356	0.732942432186664	0.876358695652173	0.555	0.081234256926952	0.867022160766211	0.0274102079395082	0.97	0.87303280206812	0.911481156879931	0.532	0.87303280206812	28	0.000149496292265038	-0.017645481015826	0.188829107553992	0.0352909620316521	0.17584529258512	-0.017645481015826	0.188829107553992
_____ASV12100	0.401785714285714	0.642	0.00935828877005347	0.645950923262363	0.65688775510204	0.748	0.0612002376708259	0.909676250647897	1.32335623159961	0.261	0.689127451103031	0.8298926507019	0.648	0.689127451103031	125	0.00066739416189749	-0.0949757663679383	0.166344316560173	0.112244087525745	0.189001836957524	-0.0172683211578069	0.195322693707627
_____ASV12115	2.15384615384615	0.11	0.047659574468085	0.338001344069654	0.783653846153845	0.631	0.0693617021276595	0.885881570695172	2.1769436997319	0.125	0.568061585073251	1.01153504880213	0.459	0.568061585073251	50	0.000266957664758996	0.0580209467351859	0.18355741213852	-0.29010473367593	0.130296799856423	0.232083786940744	0.216223845317607
_____ASV12148	0.65126050420168	0.494	0.0142857142857143	0.598594433896428	0.887605042016806	0.555	0.0778801843317972	0.867022160766211	0.630434782608698	0.539	0.79761230663534	1.05146406388642	0.396	0.79761230663534	40	0.000213566131807197	-0.0603794114172428	0.167339602328762	0.166043381397418	0.231976220308236	-0.105663969980175	0.137920009888348
_____ASV12244	0.664335664335664	0.512	0.0142375421506182	0.605646597018124	1.31993006993007	0.219	0.113150992881229	0.725985304903445	0.628278221208667	0.512	0.790081873956669	1.56593406593407	0.097	0.790081873956669	29	0.000154835445560218	0.0192486139199093	0.191821245539789	-0.153988911359274	0.159410841490788	0.134740297439365	0.196558285891127
_____ASV1225	2.31238932649447	0.1	0.0488201055813744	0.324312084002171	0.128304939854672	1	0.0108353046583429	0.934578037354795	0.310378468336634	0.791	0.850099358229674	1.25327335235169	0.208	0.850099358229674	658.5	0.00351583244487598	-0.313468837258692	0.127602010831163	0.19261338193004	0.239786394324736	0.120855455328652	0.152799637195151
_____ASV12472	1.47859922178988	0.246	0.0335614926032237	0.468356319446199	0.992217898832686	0.419	0.0900861117244426	0.833220257557097	1.5106237148732	0.23	0.670391023708516	1.03663003663003	0.436	0.670391023708516	41	0.000218905285102377	-0.20687148116663	0.129895623110859	0.236424549904721	0.242663653659346	-0.02955306873809	0.152009956079099
_____ASV12483	1.32075471698113	0.271	0.0303030303030303	0.484870512678056	0.849056603773583	0.585	0.0779220779220777	0.87540064749366	1.87818041634541	0.137	0.581312022755987	1.06984126984127	0.416	0.581312022755987	54	0.000288314277939716	-0.0801333664671366	0.137995083900022	-0.160266732934273	0.137995083900022	0.24040009940141	0.247211648278623
_____ASV12614	0.620915032679738	0.558	0.0125453945196434	0.621530561476984	1.60130718954248	0.133	0.129415648728953	0.648199109970205	0.552657973921764	0.612	0.817083224548489	2.45941558441558	0.01	0.817083224548489	29	0.000154835445560218	0.0180685837029817	0.196217693343324	0.126480085920872	0.200306001037794	-0.144548669623854	0.14963821003547
_____ASV12685	0.921717171717172	0.471	0.0215466351829988	0.589826839455752	0.479797979797981	0.941	0.0448642266824086	0.931255093221978	0.957918552036201	0.44	0.768801801850968	0.771502399409374	0.751	0.768801801850968	28	0.000149496292265038	-0.0845639167416717	0.144497312055918	-0.120805595345245	0.0961223521088086	0.205369512086917	0.264529156796418
_____ASV12791	0.780590717299578	0.483	0.0169685851868837	0.594514885542122	0.965189873417722	0.486	0.0839257051135061	0.850499123987335	0.750874737578725	0.468	0.777863862765914	1.50047938638543	0.123	0.777863862765914	43	0.000229583591692737	-0.150584650484209	0.189261314534828	-0.0150584650484209	0.168614004809431	0.165643115532629	0.190558274595698
_____ASV12799	2.5886524822695	0.085	0.0583766493402639	0.301266875432665	0.771276595744679	0.632	0.0695721711315472	0.886065469833479	1.85289747399703	0.15	0.599387408630061	0.488338192419825	0.942	0.599387408630061	36.5	0.000194879095274067	-0.132487778574922	0.16058305478937	-0.193635984071039	0.179177878850682	0.326123762645961	0.197082582849203
_____ASV12837	1.96511627906977	0.14	0.0388684452621895	0.376457948063679	1.57267441860465	0.13	0.12442502299908	0.645925383681545	1.19020300088261	0.314	0.716531370682361	1.20964175143742	0.29	0.716531370682361	58	0.000309670891120435	0.245268524865267	0.186067594268247	-0.0106638489071856	0.21328617091879	-0.234604675958081	0.13494633362486
_____ASV1284	0.383023250465699	0.696	0.00723227186915472	0.661768755939683	1.18247361037647	0.311	0.0893101984586641	0.78419393341115	0.0456563923656699	0.963	0.872911838952861	1.64809697834032	0.076	0.872911838952861	707	0.0037747813796922	0.0115451572773569	0.213877744452046	-0.11125333376362	0.145475138856266	0.0997081764862636	0.186058934764116
_____ASV13080	1.31386861313869	0.32	0.0306513409961686	0.514418527177159	0.583941605839415	0.805	0.0544912728820774	0.917166312424718	1.37549407114624	0.262	0.689563746874993	0.766423357664232	0.709	0.689563746874993	21	0.000112122219198778	-0.24621442094506	0.135726313203555	0.12310721047253	0.200924888361797	0.12310721047253	0.200924888361797
_____ASV1310	2.29927266276388	0.101	0.0540752530931287	0.325343395060604	0.593578144403049	0.78	0.0558400730960907	0.913925072356083	2.53118697463528	0.094	0.521141569734096	1.31298908289094	0.19	0.521141569734096	569	0.00303797822495738	0.33533677610381	0.223893723786344	-0.152556644922763	0.144282203034983	-0.182780131181046	0.159752713079497
_____ASV13105	1.20139581256231	0.305	0.0260780176378294	0.505366089999411	0.981222997673645	0.45	0.0851954047863801	0.839864225563333	1.16476862396533	0.326	0.721712382856656	1.07586614949708	0.387	0.721712382856656	62	0.000331027504301155	-0.178922432729726	0.126473631321881	0.223653040912157	0.245624006993254	-0.0447306081824315	0.151902496518874
_____ASV13358	1.32558139534884	0.298	0.0309698451507743	0.502827478568221	0.918604651162791	0.484	0.0858462374354795	0.850319051236286	1.39024390243904	0.259	0.688447768536323	0.596393897364772	0.866	0.688447768536323	33	0.000176192058740937	0.2458567288192	0.209015618289144	-0.14751403729152	0.14027138888322	-0.0983426915276801	0.189121864905385
_____ASV13597	0.255474452554745	0.777	0.00573535436296601	0.684470675164416	1.30474452554744	0.235	0.11716509627202	0.736551369040118	0.250927070457355	0.772	0.846755087772357	1.12997658079625	0.354	0.846755087772357	23	0.000122800525789138	0.0201275010928145	0.192911434372918	-0.100637505464073	0.160150094172777	0.080510004371258	0.197102146716814
_____ASV13627	1.12068965517241	0.346	0.0218855218855219	0.531341137057992	1.33620689655172	0.247	0.104377104377104	0.744183270555661	0.973321858864027	0.367	0.74288788441596	0.901027077497666	0.566	0.74288788441596	36	0.000192209518626477	-0.0499719337614709	0.168315885282059	0.199887735045883	0.199887735045883	-0.149915801284413	0.178254433273171
_____ASV1368	0.306626922098222	0.727	0.00687694267515922	0.671421370937447	0.631066196517505	0.753	0.0566135031847135	0.909676250647897	0.0121486191821435	0.991	0.874902375205076	1.82110507246377	0.038	0.874902375205076	619.5	0.00330760546636396	0.0876069593184563	0.209741393991423	0.00417175996754545	0.179357240135552	-0.0917787192860021	0.159945816700307
_____ASV13829	1.17363344051447	0.3	0.025168074469919	0.503364578829925	0.992765273311893	0.467	0.0851577314256159	0.845447100239694	1.12307692307693	0.322	0.720179806557114	2.12415856394914	0.017	0.720179806557114	43	0.000229583591692737	0.221958222007319	0.234563936417622	-0.130563660004305	0.164098066060754	-0.0913945620030139	0.133325803701502
_____ASV1396	0.0501401768384729	0.931	0.0011119081779053	0.72263483389421	0.933433973114803	0.483	0.0827992985812212	0.850026826839226	0.100124816298593	0.9	0.864349395270154	1.27681178511054	0.24	0.864349395270154	599	0.00319815282381277	-0.0140763613122604	0.148588117028636	-0.0225221780996166	0.18807765461121	0.0365985394118768	0.211605070764687
_____ASV1409	0.391094320926487	0.709	0.0085037620562541	0.666860578184435	0.812999318758901	0.617	0.0707098251106733	0.882727457660578	0.36560259079343	0.779	0.847854085719092	1.04968995258098	0.387	0.847854085719092	584	0.00311806552438507	0.105986432271524	0.145555114915133	0.00182735228054352	0.253283791859048	-0.107813784552068	0.127167584419824
_____ASV14271	0.921828908554572	1	0.0207517099408991	0.736425770369154	0.97160766961652	0.753	0.0874892091108308	0.909676250647897	0.921828908554572	0.628	0.820600494120553	0.988832701222081	0.748	0.820600494120553	28	0.000149496292265038	-0.101294460327306	0.0121553352392767	0.202588920654612	0.316038716221194	-0.101294460327306	0.0121553352392767
_____ASV14485	0.147058823529408	0.856	0.00331125827814561	0.705265357493996	0.249183006535946	0.971	0.0224429727740985	0.933041761835923	0.14451827242525	0.894	0.864066534559333	1.0478158205431	0.395	0.864066534559333	42	0.000224244438397557	0.0809254783056564	0.171997416591355	-0.0404627391528282	0.215291983470612	-0.0404627391528282	0.161326883060735
_____ASV14489	2.42574257425743	0.091	0.0550252667040988	0.311677956305223	0.878712871287129	0.525	0.0797304884896125	0.859452067903664	2.53297682709445	0.084	0.500842455148206	0.94059405940594	0.5	0.500842455148206	17	9.07656060180587e-05	0.306326903712948	0.234822135793405	-0.25919968775711	0.141381647867514	-0.0471272159558382	0.146763834870878
_____ASV14543	0.513513513513515	0.595	0.0116243499541144	0.632249410233844	0.479729729729728	0.87	0.0434383603548484	0.924587653378448	0.511606313834728	0.575	0.806377024061242	0.856227106227105	0.607	0.806377024061242	31	0.000165513752150578	-0.0173926712561868	0.173325927649005	-0.121748698793307	0.166699539308704	0.139141370049494	0.208036245242521
_____ASV14551	0.170157068062827	0.915	0.00324027916251246	0.719693598593039	2.59162303664922	0.004	0.19740777666999	0.194214216905539	0.141410352588149	0.935	0.870271510844418	1.82718894009216	0.029	0.870271510844418	34	0.000181531212036117	0.0555070686827949	0.282121759981177	-0.0777098961559128	0.108712575345404	0.0222028274731179	0.102743672543566
_____ASV1502	2.18116554054054	0.126	0.0470186618115612	0.358783173669419	1.14389780405406	0.32	0.0986345015930816	0.791435950928739	3.78933333333333	0.02	0.277881135010145	0.828232842818074	0.643	0.277881135010145	403.5	0.0021543483546051	-0.274585620564338	0.154363839182146	0.260504306689244	0.23454932868508	0.0140813138750943	0.136053074819243
_____ASV15028	1.06164383561644	0.356	0.0188794153471376	0.535732615009628	2.21746575342466	0.03	0.157734470158343	0.420539829297993	0.83705772811918	0.43	0.765234359455081	1.94368131868132	0.026	0.765234359455081	26	0.000138817985674678	-0.190881948483528	0.131486236351444	0.121470330853154	0.20484133645192	0.0694116176303739	0.202777968763625
_____ASV15102	0.94260485651214	0.5	0.0211653324741629	0.600856876091561	1.23509933774834	0.197	0.11093211727676	0.705574971872162	0.940600075958981	0.468	0.777863862765914	0.897270505160235	0.634	0.777863862765914	60	0.000320349197710795	-0.0569408346627859	0.0886233156660438	-0.142352086656965	0.0426237359390035	0.199292921319751	0.300745467449127
_____ASV15161	1.26470588235294	0.295	0.0270780856423174	0.500698697934706	1.77941176470588	0.094	0.152392947103275	0.584231506196596	1.21067961165049	0.295	0.706624586496734	1.78857142857143	0.067	0.706624586496734	28	0.000149496292265038	0.141163848126608	0.235921216646201	-0.229391253205738	0.1099033078657	0.0882274050791301	0.178300970255615
_____ASV15217	0.984042553191489	0.383	0.0225334957369062	0.549909389681638	0.651595744680852	0.772	0.0596833130328868	0.913000073331595	1.00280373831775	0.377	0.746422607789896	0.676691729323309	0.806	0.746422607789896	26	0.000138817985674678	0.173529044075935	0.243793985941341	0.0173529044075935	0.16993141347931	-0.190881948483528	0.108081020503851
_____ASV15430	0.450643776824034	0.624	0.00954328561690524	0.640548097064413	1.4431330472103	0.168	0.122244944330834	0.680460348505755	0.419132828630421	0.703	0.834687634765336	1.63839285714286	0.078	0.834687634765336	33	0.000176192058740937	0.0899392609807185	0.179296075137205	-0.134908891471078	0.110783901060818	0.0449696304903592	0.238542298411702
_____ASV15831	0.549738219895287	0.633	0.012646793134598	0.644069791347779	0.87696335078534	0.559	0.0806985847636254	0.868508564296022	0.557182067703569	0.581	0.806812916591615	0.941370767960363	0.529	0.806812916591615	27	0.000144157138969858	-0.0517679021020339	0.127531627057228	0.155303706306102	0.264315398077334	-0.103535804204068	0.121976032944771
_____ASV16026	2.11382113821138	0.11	0.0475102786660576	0.338001344069654	0.995934959349596	0.442	0.0895386021014164	0.839004847433092	2.16978417266187	0.106	0.538999211064445	0.77922077922078	0.7	0.538999211064445	31	0.000165513752150578	0.297562982819997	0.199892064572185	-0.0850179950914277	0.186841264200144	-0.212544987728569	0.150240168363364
_____ASV16057	1.23376623376623	0.293	0.0279206465833946	0.499525725891979	0.665584415584415	0.757	0.0602498163115356	0.909676250647897	1.24943310657597	0.281	0.699552434319922	0.955473098330239	0.502	0.699552434319922	13	6.9408992837339e-05	0.215642656367719	0.223235407078658	-0.188687324321754	0.112372736072005	-0.0269553320459648	0.192304242636625
_____ASV16106	0.191256830601094	0.791	0.00390952247975427	0.68889248670926	2.03551912568306	0.056	0.166433956995253	0.507902909941172	0.170731707317074	0.826	0.853348306844524	2.63605442176871	0.003	0.853348306844524	37	0.000197548671921657	0.0830886288967811	0.186073499886763	-0.0166177257793562	0.210290035673367	-0.0664709031174248	0.151834332267516
_____ASV16299	0.0669642857142855	0.897	0.00134408602150537	0.714929081877619	1.76897321428572	0.101	0.142025089605735	0.596360768597709	0.0585464333781968	0.949	0.870725989418009	1.33096716947649	0.196	0.870725989418009	35	0.000186870365331297	0.0155588580357137	0.185089761270973	-0.0311177160714274	0.18366362188376	0.0155588580357137	0.185089761270973
_____ASV16606	0.0271739130434783	0.997	0.000667556742323098	0.736425770369154	0.502717391304349	0.859	0.0493991989319093	0.923797808876727	0.0290581162324649	0.969	0.87303280206812	0.481632653061223	0.942	0.87303280206812	28	0.000149496292265038	-0.0181678210744461	0.139141282469547	-0.0181678210744461	0.209630150415367	0.0363356421488921	0.197295372061384
_____ASV17	0.200552017719942	0.809	0.00452621313798828	0.693490799827695	0.192829826261509	0.992	0.0174077309805905	0.934578037354795	0.109632711843551	0.902	0.864716487796405	0.788320328089289	0.674	0.864716487796405	10508.5	0.0561064924023982	-0.0786119364310978	0.17899125703056	-0.00433294137809172	0.162975243472914	0.0829448778091904	0.207964105051545
_____ASV17184	0.802197802197796	0.514	0.0190575642866465	0.606508469823518	0.554945054945052	0.877	0.0527346299438713	0.925211886223009	0.84510978043912	0.474	0.779777680172036	0.65620094191523	0.852	0.779777680172036	23	0.000122800525789138	0.113613782121323	0.221885649291039	0.0795296474849258	0.221071719161114	-0.193143429606248	0.0473638815900723
_____ASV17200	1.02510460251046	0.418	0.0238500851788756	0.566991698408082	0.763598326359833	0.667	0.071063519104405	0.89615805859841	1.06282722513089	0.347	0.732935716142866	0.870431893687707	0.605	0.732935716142866	29	0.000154835445560218	0.108593471793759	0.158415463527926	0.108593471793759	0.255787894356971	-0.217186943587517	0.0966235390081742
_____ASV17211	0.737704918032786	0.574	0.0165289256198347	0.626775555203561	1.14754098360656	0.302	0.102846648301194	0.779353427090838	0.731092436974793	0.59	0.810455137981968	1.01873536299766	0.424	0.810455137981968	9	4.80523796566193e-05	0.0904026296374321	0.214982935412565	0.0904026296374321	0.214982935412565	-0.180805259274864	0.0904026296374321
_____ASV17240	2.37499999999999	0.104	0.0536723163841806	0.329514001364497	0.604166666666662	0.776	0.0546139359698678	0.913670321209499	2.46716417910448	0.109	0.544054781387893	0.561224489795918	0.892	0.544054781387893	24	0.000128139679084318	-0.194195428387951	0.134392104465666	0.323659047313251	0.240708227276542	-0.1294636189253	0.144244742987752
_____ASV17275	1.13037634408602	0.282	0.0257249479995106	0.491700089309307	0.787634408602151	0.992	0.0716994983482197	0.934578037354795	1.1485824620891	0.326	0.721712382856656	0.924596743073241	0.767	0.721712382856656	44	0.000234922744987917	-0.112781016230482	0.0242222938222055	-0.112781016230482	0.0294676922519172	0.225562032460964	0.313388183501876
_____ASV1729	0.295409873973869	0.735	0.00667271694491417	0.673714831186316	0.6856283963464	0.686	0.0619478849054264	0.899599779430088	0.0343067056845782	0.96	0.872324459023846	0.426479604717424	0.946	0.872324459023846	423	0.00225846184386111	-0.108003677289386	0.181635405014165	-9.15870750189026e-17	0.180502014407559	0.108003677289386	0.189530959059196
_____ASV1739	0.411411262290197	0.735	0.00884733672205374	0.673714831186316	1.72826248882709	0.08	0.148664089530562	0.56203521455678	0.725573312245983	0.532	0.796003849348013	1.4217243467325	0.07	0.796003849348013	397	0.00211964385818643	-0.123104434085392	0.0616058438852389	0.00809897592667044	0.168585399527307	0.115005458158721	0.26287186632527
_____ASV17450	3.16993464052288	0.054	0.0640475404423902	0.242378702991778	1.16830065359477	0.328	0.0944206008583691	0.793890648265297	2.97671957671958	0.062	0.441517408400915	2.34939759036144	0.013	0.441517408400915	29	0.000154835445560218	-0.252960171841744	0.112538565291869	-0.0903429185149087	0.154633066787068	0.343303090356653	0.243249967694536
_____ASV1760	2.57581629687046	0.078	0.0505935247520042	0.289285433413657	2.12164518941963	0.031	0.166691248186122	0.426230597747448	1.36192755611337	0.261	0.689127451103031	1.08359177170171	0.375	0.689127451103031	378	0.00201819994557801	-0.124486946564472	0.148318468298117	0.314493338689192	0.246476143853145	-0.19000639212472	0.119833837456954
_____ASV17889	1.99367088607595	0.133	0.0443037974683544	0.367873560898647	0.688291139240506	0.727	0.0611814345991561	0.907986904583926	2.01655629139073	0.153	0.601196586624543	1.32254464285714	0.177	0.601196586624543	24	0.000128139679084318	0.0559409976493342	0.215159167107645	-0.279704988246671	0.123350457519579	0.223763990597337	0.190414864064915
_____ASV18023	0.16	0.891	0.00353825740822644	0.713799238333148	1.51	0.114	0.133569217160549	0.618283025627475	0.154460719041275	0.927	0.869106795031883	1.10285714285714	0.348	0.869106795031883	13	6.9408992837339e-05	-0.0836533733572523	0.138342391675188	0.0418266866786262	0.130256897471945	0.0418266866786262	0.256576332180865
_____ASV18220	0.0543478260869565	0.954	0.00124688279301746	0.727612429850563	1.20923913043478	0.297	0.110972568578554	0.776693012485054	0.0543071161048692	0.955	0.87135365244144	0.869565217391301	0.575	0.87135365244144	14	7.47481461325189e-05	0.0248297053925505	0.188139370510967	0.0248297053925505	0.188139370510967	-0.0496594107851011	0.177139635388752
_____ASV18351	0.270270270270271	0.761	0.00561797752808989	0.680069453999558	1.03040540540541	0.39	0.0856741573033709	0.820795064982916	0.245762711864404	0.809	0.851780768778348	1.72527472527472	0.063	0.851780768778348	14	7.47481461325189e-05	-0.052704627669473	0.188002201014262	-0.052704627669473	0.149712367904086	0.105409255338946	0.209679558472874
_____ASV18390	0.524109014675053	0.809	0.0118063754427391	0.693490799827695	0.609276729559748	0.933	0.0548996458087367	0.9295390059755	0.519713261648747	0.791	0.850099358229674	0.999215070643643	0.52	0.850099358229674	40	0.000213566131807197	-0.076404167076722	0.0761402486125404	0.152808334153444	0.297337176024773	-0.076404167076722	0.0829719123095317
_____ASV18468	1.45021645021645	0.228	0.0299843365406131	0.455265443169122	1.96428571428571	0.041	0.162452450212576	0.464767462603528	1.34463667820069	0.258	0.688104485948514	1.18922961854899	0.3	0.688104485948514	29	0.000154835445560218	0.2380063553476	0.238022384330704	-0.0743769860461251	0.169019764539334	-0.163629369301475	0.118360260070503
_____ASV18539	0.964467005076144	0.451	0.0215175537938845	0.580740765675746	0.869289340101523	0.629	0.0775764439411099	0.885254926098803	0.956597222222222	0.447	0.770556024123531	1.09612462006079	0.316	0.770556024123531	27	0.000144157138969858	-0.0322805289436506	0.103130589205951	-0.161402644718253	0.0611305513898861	0.193683173661904	0.292742538942189
_____ASV1866	1.13300214519589	0.326	0.0273267569389131	0.518224570742288	0.541661962289715	0.821	0.0522571465528392	0.919690339997971	1.1178943628612	0.332	0.723884524084975	1.21647549530761	0.256	0.723884524084975	365	0.00194879095274067	0.204903548778531	0.214029190035604	-0.0102451774389265	0.176123468994232	-0.194658371339604	0.150707894234506
_____ASV1867	0.530951182687469	0.588	0.0121456324651029	0.631226261523314	0.961877201811778	0.494	0.0880126636926177	0.851895750342336	0.959602111246445	0.39	0.75104760300612	0.634063560629435	0.817	0.75104760300612	387	0.00206625232523463	-0.0881581529681706	0.197890164954494	0.152273173308659	0.196204145090259	-0.0641150203404877	0.153078300612733
_____ASV1873	0.0561478322672339	0.95	0.0013883885027372	0.726776651512633	0.406183368869936	0.939	0.0401753938893331	0.931255093221978	0.094001312982111	0.906	0.865537726124959	1.09290486796055	0.372	0.865537726124959	370	0.00197548671921657	-0.0382848176216721	0.184807326643989	-0.0117799438835913	0.210714688279029	0.0500647615052637	0.153631588513571
_____ASV18918	1.27551020408162	0.261	0.0225631768953066	0.477958435248243	2.04081632653061	0.042	0.144404332129964	0.469239020603089	1.00415512465374	0.385	0.749038550307294	3.16711590296496	0.004	0.749038550307294	22	0.000117461372493958	0.105623091532589	0.185699528006548	0.105623091532589	0.226060305109328	-0.211246183065178	0.120012862914905
_____ASV1912	1.93152675671055	0.147	0.0437006807983908	0.383460246021084	0.747029406736196	0.655	0.0676059879313014	0.894048378023994	0.475906900627328	0.606	0.815966236584134	0.824616069441354	0.637	0.815966236584134	375	0.00200218248569247	0.274562589193458	0.170019329356542	-0.0522976360368492	0.192230458997378	-0.222264953156609	0.179004023190269
_____ASV1919	0.768648713060058	0.613	0.0174701405627928	0.63783461820674	1.24864454242135	0.186	0.113518673997238	0.697783399178335	0.784377267348716	0.673	0.829416004396405	0.87525430733041	0.71	0.829416004396405	469.5	0.00250673247208697	0.00736129484422396	0.0898271680557225	0.159494721624853	0.295562354944963	-0.166856016469077	0.0709487998689764
_____ASV19277	1.30841121495327	0.255	0.0261560018682858	0.47333041068403	1.25	0.297	0.0999532928538067	0.776693012485054	1.16834532374101	0.342	0.729667970244764	2.39285714285714	0.013	0.729667970244764	17	9.07656060180587e-05	0.214914350154498	0.247979806519984	-0.171931480123598	0.142166485402657	-0.0429828700308996	0.133857490020262
_____ASV19399	1.3125	0.278	0.0284552845528455	0.48959077096528	0.843750000000001	0.579	0.0731707317073172	0.873929929951979	1.27405857740586	0.316	0.717401959846802	1.23214285714286	0.246	0.717401959846802	12	6.40698395421591e-05	0.232955559459153	0.266274768098612	-0.0776518531530509	0.129776284181975	-0.155303706306102	0.107906309408347
_____ASV19430	0.82375478927203	0.577	0.0178090702008697	0.628074612887031	1.39846743295019	0.08	0.120936011596604	0.56203521455678	0.788741302972798	0.595	0.810887784525666	1.25068418171866	0.114	0.810887784525666	11	5.87306862469791e-05	-0.114481453009752	0.042930544878657	-0.0715509081310949	0.0858610897573139	0.186032361140847	0.302095754265874
_____ASV19623	0.465116279069768	0.724	0.00946745562130178	0.67108675273806	1.91860465116279	0.052	0.156213017751479	0.496250809403464	0.415770609318992	0.719	0.838414723075266	2.36127508854781	0.007	0.838414723075266	21	0.000112122219198778	-0.145396501050798	0.0917804898727111	0.096931000700532	0.172880848267239	0.048465500350266	0.250705904499776
_____ASV2117	0.77964566136501	0.457	0.0183949268478054	0.583008022384244	0.872131065029193	0.522	0.0823080942428273	0.858312439922168	0.399280575539568	0.679	0.830736260262656	1.28408582923558	0.238	0.830736260262656	330.5	0.00176459016405696	-0.183815037788174	0.204184572997691	0.142698516177662	0.181970973449756	0.0411165216105128	0.159901563238181
_____ASV218	0.543815654525111	0.579	0.0117795633527314	0.628784495455555	0.430826256371208	0.892	0.0373284228853356	0.925497964036197	1.0270315963482	0.374	0.745596907623314	0.816744626075594	0.635	0.745596907623314	2448.5	0.013072916843248	0.112452961658361	0.2063041657749	0.0385645603381698	0.191282581409417	-0.15101752199653	0.147900813989248
_____ASV2232	0.49905018204844	0.612	0.0102237716880169	0.63783461820674	0.687529681810985	0.709	0.0563401978271444	0.905787622570313	0.0289239904437177	0.973	0.87303280206812	1.2821904898486	0.237	0.87303280206812	352	0.00187938195990333	-0.148317773784065	0.197034845798707	0.0801717696130082	0.146759198719346	0.068146004171057	0.201983980327287
_____ASV2290	0.662525879917185	0.536	0.0142174830612018	0.613499153450885	0.666839199447897	0.731	0.0572401791995262	0.907986904583926	3.38686131386862	0.036	0.354219460892195	1.37283894449499	0.17	0.354219460892195	273	0.00145758884958412	-0.150639712609323	0.224466636921836	0.150639712609323	0.179966417585053	7.47015296842513e-17	0.134017462411345
_____ASV2295	3.182319426576	0.041	0.0690604153994954	0.212306703376279	0.758592170556884	0.602	0.0658496943832325	0.878999941688778	0.312890403180013	0.753	0.843718387965216	0.535777318339971	0.909	0.843718387965216	287.5	0.00153500657236423	-0.0889698204408371	0.200744458161065	0.362015131448923	0.179162064674745	-0.273045311008086	0.150128477889588
_____ASV2349	1.43242202541394	0.252	0.0294816928197813	0.471893178126044	1.62735849056604	0.109	0.133975273418925	0.611715708823784	0.662676822633297	0.538	0.797366115768956	1.12979716912301	0.37	0.797366115768956	270.5	0.00144424096634617	0.234197955387502	0.167307532385281	-0.193055071332941	0.2013318253264	-0.0411428840545611	0.174750252597326
_____ASV2379	1.2626127836914	0.241	0.028099227359768	0.464807848433318	1.01471961897332	0.403	0.0903296328002883	0.82616569935873	1.12407033727298	0.364	0.742022114144419	0.839087008982439	0.771	0.742022114144419	363	0.00193811264615031	0.228706504415846	0.305863457589107	-0.0526024960156446	0.0547661969422751	-0.176104008400201	0.0527121060760595
_____ASV2382	0.111572392319668	0.893	0.00226763348714569	0.714015044313121	1.25	0.28	0.101621621621621	0.763355344521772	3.10890527509926	0.039	0.363655014344215	2.45808736717828	0.009	0.363655014344215	322.5	0.00172187693769552	-0.0696640138508424	0.236375493710561	0.0309617839337077	0.129434674392441	0.0387022299171346	0.171522848309938
_____ASV2454	0.0879396984924621	0.912	0.00176455760020166	0.718926788128674	1.17933417085427	0.32	0.0946559112679608	0.791435950928739	0.138177486599166	0.88	0.861903265001555	0.563909774436089	0.879	0.861903265001555	289	0.001543015302307	0.0624417498583477	0.193392860374968	-0.0397356590007668	0.187725204303172	-0.022706090857581	0.171611854839015
_____ASV2485	0.202772073921971	0.829	0.00491354646100261	0.698437637795201	0.446611909650925	0.903	0.0432889662893395	0.925931732856091	0.397260273972601	0.656	0.826981659729414	0.685657028342399	0.797	0.826981659729414	279.5	0.00149229334600279	0.0894882524909465	0.203965344030695	0.0139825394517103	0.184963591784316	-0.103470791942657	0.160727702851094
_____ASV2544	1.0196866768335	0.365	0.0232090311688927	0.540747280163383	1.12886455011784	0.372	0.102776090437911	0.813489891264685	0.261096193334387	0.793	0.850237581128208	0.47406462585034	0.954	0.850237581128208	319	0.0017031899011624	0.0444243443414432	0.180089785157082	-0.172144334323092	0.164974982734448	0.127719989981649	0.202478085904721
_____ASV2626	1.15470852017937	0.32	0.0238425925925926	0.514418527177159	1.42096412556054	0.193	0.117361111111111	0.703738669360289	0.253025612158739	0.756	0.843718387965216	0.617661448140899	0.83	0.843718387965216	265.5	0.00141754519987027	0.0189449403882622	0.185062507434899	-0.179976933688492	0.191205107752973	0.16103199330023	0.171661910561948
_____ASV2680	0.278757939308398	0.75	0.00603306731833976	0.677697842162108	1.65049400141143	0.12	0.142884417121692	0.629841283218452	0.652544090816949	0.521	0.79319385655145	0.856934610578925	0.608	0.79319385655145	269	0.0014362322364034	-0.0789424249996523	0.154851544258882	-0.0221038789999027	0.206805671002508	0.101046303999555	0.186995834358585
_____ASV272	1.86350788031064	0.141	0.0432893039420841	0.377418401008502	0.481955230698949	0.867	0.0447832964671471	0.924587653378448	1.73480200207608	0.153	0.601196586624543	0.793027638190954	0.68	0.601196586624543	2205.5	0.0117755025925193	-0.298227501526975	0.187281403550157	0.0918322489458062	0.133383020216221	0.206395252581169	0.211203414780334
_____ASV2720	1.86324556689952	0.167	0.0372329002469666	0.400458177127714	1.4770284793122	0.183	0.118060775260389	0.695553240915821	0.421995644426847	0.681	0.831503847245419	1.22136997975924	0.28	0.831503847245419	262	0.00139885816333714	-0.215035869835644	0.157339461706475	-0.0400914333591878	0.186851771898604	0.255127303194832	0.196812491036013
_____ASV2732	1.22632575757575	0.306	0.0263425549227013	0.505979544731212	0.965909090909089	0.447	0.082994304312449	0.839858819466164	0.544825313117999	0.584	0.807584912351504	1.40253823625122	0.188	0.807584912351504	248	0.00132411001720462	-0.215346185869112	0.168327365163211	0.188427912635473	0.224811903628765	0.0269182732336391	0.143443211495589
_____ASV2750	0.254748266505879	0.777	0.00596319754415059	0.684470675164416	0.674932167621345	0.728	0.0631957798909688	0.907986904583926	0.154104760871923	0.857	0.858114561942174	0.931099494386835	0.524	0.858114561942174	323.5	0.0017272160909907	-0.097873504277499	0.187057966984532	-0.0104120749231383	0.199061806271387	0.108285579200637	0.164146799283562
_____ASV2783	0.279873335196052	0.757	0.00589443951334097	0.679953971457306	1.01331843159169	0.421	0.0853663918870542	0.834200417857614	0.0918748957861896	0.913	0.866848030284872	0.567996862437493	0.902	0.866848030284872	229.5	0.00122533568124379	0.127265797194178	0.22449567601863	-0.0535855988186014	0.142931616403114	-0.0736801983755769	0.175003939409492
_____ASV2786	0.61344537815126	0.565	0.0149064336867899	0.623369032494936	0.559423769507804	0.813	0.054374936188212	0.918161466412166	0.564327810519292	0.588	0.809543532048645	0.61695015239406	0.831	0.809543532048645	200.5	0.00107050023568357	-0.133580199319716	0.198952396579602	0.209911741788126	0.173461443126155	-0.0763315424684095	0.17404682593973
_____ASV2793	0.0320623916811091	0.975	0.00066083229148062	0.733225062768247	1.67309358752167	0.108	0.137935345597428	0.608748838732434	2.14948453608248	0.116	0.556672152796663	0.644164862914864	0.83	0.556672152796663	250	0.00133478832379498	0.012032708527505	0.217829959951603	-0.00601635426375243	0.186640779662724	-0.00601635426375243	0.141445005405628
_____ASV2845	0.0177484787018251	0.978	0.000399042298483628	0.733818218653949	1.47248985801217	0.181	0.132425037053928	0.694216815021834	0.917089955759465	0.428	0.764069393545772	1.33039945836154	0.21	0.764069393545772	254	0.0013561449369757	0.0216474524385754	0.240132336020799	0.00541186310964376	0.145995840305805	-0.0270593155482195	0.152571651698316
_____ASV2875	1.99563794983642	0.143	0.0396747967479675	0.379907393062905	1.31406761177754	0.219	0.10449864498645	0.725985304903445	0.77939529675252	0.512	0.790081873956669	1.20925072537976	0.278	0.790081873956669	240	0.00128139679084318	-0.172097971432487	0.210084198438614	-0.125162161041809	0.145146429714791	0.297260132474296	0.180242840375898
_____ASV2926	0.501317727307961	0.629	0.0121234558644347	0.642311699806997	0.506404542283544	0.891	0.0489858848670028	0.925497964036197	0.420633462548916	0.708	0.835125966807408	0.567785225098933	0.928	0.835125966807408	292	0.00155903276219254	0.0339332317474287	0.171240918682748	0.117223891491117	0.230307435754206	-0.151157123238546	0.136500756238032
_____ASV2941	0.217241379310344	0.783	0.00480439258750857	0.686241394408374	1.16551724137931	0.348	0.10310379013193	0.80460175575152	1.05796777081468	0.345	0.732935716142866	1.6679677335415	0.082	0.732935716142866	206	0.00109986557880706	0.0438119620555308	0.206542106833216	0.0438119620555308	0.191896279767833	-0.0876239241110615	0.149726053306148
_____ASV3006	0.128410914927769	0.875	0.00223666736562522	0.710073816901516	0.793873729266987	0.633	0.0553109200624403	0.886184819359397	0.11946446961895	0.891	0.863370982171695	3.3733055265902	0.001	0.863370982171695	236	0.00126004017766246	-0.0534621072606994	0.190781065481517	0.0777630651064719	0.212227299071695	-0.0243009578457724	0.143295383109997
_____ASV302	0.466900116725029	0.619	0.00933443790848583	0.639068301263018	0.30350823559928	0.965	0.0242713906330767	0.932409862920503	0.430062315100396	0.663	0.828332991247703	1.15102853131231	0.285	0.828332991247703	2107	0.0112495959929441	-0.100915812007046	0.132243555054555	0.129993249365009	0.202245126804728	-0.0290774373579625	0.207230248207136
_____ASV3063	0.0221799746514575	0.98	0.000535495716034271	0.734416416205329	0.802439797211659	0.616	0.0774938800489595	0.882473324852308	0.449098756029449	0.675	0.829416004396405	0.698875019263368	0.75	0.829416004396405	225	0.00120130949141548	0.0366489127157228	0.18008960872702	-1.48210436978768e-17	0.215344289833163	-0.0366489127157228	0.152973166605642
_____ASV3068	6.82023742227247	0.001	0.115154262807511	0.0230943567231198	1.13552854720181	0.318	0.0766899711279199	0.789918203276338	1.23896472256692	0.301	0.708391776110943	1.30640271089709	0.238	0.708391776110943	240.5	0.00128406636749077	-0.472874643189136	0.136383948446167	0.188659831738671	0.207559422520756	0.284214811450465	0.169981975157952
_____ASV3101	0.962399283795882	0.392	0.022686743555382	0.553922517748868	0.508057296329455	0.845	0.0479059608099696	0.923086379050306	3.32521924432424	0.04	0.365846527018892	1.50737163192679	0.146	0.365846527018892	234	0.0012493618710721	0.213055981190924	0.177262064926082	-0.135581078939679	0.209381270687306	-0.0774749022512452	0.156940675919274
_____ASV3124	0.409394727070183	0.696	0.00859950859950862	0.661768755939683	1.55240438173041	0.158	0.13043563043563	0.670224034495238	0.948893189790732	0.409	0.757534786784789	1.30346540651884	0.201	0.757534786784789	225.5	0.00120397906806307	0.110769303223818	0.168704445705417	-0.107604465988852	0.161868246544717	-0.00316483723496623	0.216364557686849
_____ASV3128	2.69868109570511	0.067	0.0630967206309672	0.269791552676552	0.470916469394656	0.899	0.0440411947261262	0.925497964036197	4.66459269501094	0.004	0.129578796646442	1.04934112009584	0.411	0.129578796646442	219.5	0.00117194414829199	-0.294062236411879	0.114728057984831	0.316172178999238	0.268287549829453	-0.0221099425873594	0.103500625961352
_____ASV3150	1.47010588612785	0.251	0.0336831529097514	0.471292474574358	0.578808513672501	0.861	0.053046779433958	0.923895564786409	0.874214573171241	0.477	0.779912218762885	0.783389457630091	0.714	0.779912218762885	223	0.00119063118482512	-0.155932982697109	0.102892860255407	0.252327917455322	0.251316398173352	-0.0963949347582128	0.158737573764099
_____ASV3171	0.130624092888243	0.891	0.00303030303030301	0.713799238333148	0.892597968069667	0.524	0.0828282828282829	0.859452067903664	0.677528435290502	0.505	0.788587407284761	1.43233082706767	0.155	0.788587407284761	242	0.00129207509743354	0.0648473185827476	0.173402564459016	-0.0518778548661983	0.206769379829606	-0.0129694637165497	0.170977234322269
_____ASV3288	1.07977991746905	0.352	0.0198923028191321	0.533288027737369	2.53266850068775	0.017	0.186632879315806	0.346672377176388	0.65004574565416	0.524	0.793368432610454	1.5320197044335	0.109	0.793368432610454	145	0.000774177227801089	-0.197875244346897	0.161408391807417	0.0870651075126345	0.207567134228793	0.110810136834262	0.176428758152465
_____ASV3553	4.01693320790216	0.017	0.0794123116979728	0.13425312286482	0.545037629350894	0.825	0.043100241770504	0.919704005781461	1.5453672587614	0.213	0.658995537439278	0.889588780603756	0.563	0.658995537439278	231.5	0.00123601398783415	0.236471363309034	0.208165320644163	0.156843251174359	0.1638862747705	-0.393314614483394	0.154907973577878
_____ASV3633	2.65497553017944	0.078	0.053899652260308	0.289285433413657	1.63539967373573	0.156	0.132803444278854	0.668029935735432	1.13606861381549	0.343	0.730772004311204	1.77044172932331	0.055	0.730772004311204	193.5	0.00103312616261731	-0.25543242471326	0.125162454004851	0.312195185760652	0.239048954669318	-0.0567627610473911	0.154165368221654
_____ASV3651	3.92893923789907	0.021	0.0725250701012309	0.151213568713975	2.1846035015448	0.043	0.161304120526591	0.471172697885794	1.73326502732241	0.217	0.662127852894052	0.921052631578948	0.563	0.662127852894052	216	0.00115325711175886	0.165486954216827	0.188378926317669	-0.372345646987861	0.143932321691801	0.206858692771034	0.197218422139747
_____ASV3733	0.0770218228498075	0.928	0.00167750052421891	0.721811024600809	0.898053059477962	0.508	0.0782367605600987	0.854215520636611	0.428100698563334	0.665	0.828613537382667	1.25388536615691	0.221	0.828613537382667	213	0.00113723965187332	0.0214099238029384	0.166184377659976	0.0356832063382307	0.201249094919719	-0.0570931301411692	0.184413370294935
_____ASV3785	0.826480263157894	0.426	0.0201564380264741	0.569543486795973	0.574629934210526	0.797	0.0560569594865623	0.915678798757742	0.424868519909842	0.684	0.832092077186546	0.366359447004608	0.988	0.832092077186546	172	0.000918334366770947	-0.0285760157800271	0.162345629857104	0.185744102570176	0.198353440217759	-0.157168086790149	0.185819885560914
_____ASV3981	1.74057649667406	0.178	0.0397892869426694	0.411203968421433	0.461672473867596	0.871	0.0422150214514582	0.924587653378448	0.534947923202411	0.569	0.805474335930714	0.760067270858639	0.711	0.805474335930714	189	0.00100909997278901	-0.200077291973304	0.190637690160244	-0.050019322993326	0.177999881252672	0.250096614966629	0.175067630476641
_____ASV3986	2.04107292539816	0.143	0.0414662182298097	0.379907393062905	0.694677284157588	0.685	0.0564519562348335	0.899262361820449	0.151498487764642	0.873	0.861080113893959	2.38754947822958	0.006	0.861080113893959	198	0.00105715235244562	-0.156501131175361	0.198838006108228	-0.0978132069846007	0.187673425879121	0.254314338159961	0.155358617440579
_____ASV399	2.51447574334898	0.093	0.0470868362730553	0.315134160008955	1.01041666666667	0.435	0.0756854772240233	0.837027973709027	1.42050682311589	0.256	0.688104485948514	1.0506520761505	0.429	0.688104485948514	1819.5	0.00971458942057987	-0.0246884704751271	0.196125670886776	0.276510869321426	0.212760353243777	-0.251822398846298	0.117142590766882
_____ASV4069	0.0899928005759543	0.933	0.00218331077245536	0.723010813634468	0.728941684665228	0.638	0.0707392690275535	0.88714796754431	0.122963624191029	0.898	0.864349395270154	0.750479029167553	0.738	0.864349395270154	172.5	0.000921003943418537	-0.0297363810787762	0.188573113223244	-0.0396485081050349	0.191894556146875	0.0693848891838109	0.172234733139472
_____ASV4260	0.292207792207792	0.756	0.0068762278978389	0.67953951388156	0.95895176252319	0.452	0.0902641344684566	0.839955529747727	0.361868833430064	0.697	0.833895857937816	0.832868303571427	0.631	0.833895857937816	144.5	0.000771507651153499	-0.102433470118794	0.180234220607795	0.0402417204038116	0.20542484307116	0.0621917497149817	0.16451164602251
_____ASV4262	4.48798328108673	0.02	0.0938541382136029	0.146853004271113	0.739289446185998	0.651	0.0618410270417918	0.892739941725011	5.12671688081524	0.007	0.170072170598455	1.17113095238095	0.327	0.170072170598455	146	0.000779516381096269	-0.102959441472822	0.167123321722564	0.4044835200718	0.221424756904347	-0.301524078598978	0.127269417015349
_____ASV4271	0.458187280921382	0.636	0.0100041000410004	0.644416247774637	1.69441662493741	0.117	0.147984146508132	0.623212970016586	0.975054229934927	0.386	0.749619846617877	0.972527472527472	0.475	0.749619846617877	224	0.0011959703381203	0.0523790066709132	0.234455958650552	0.083806410673461	0.166605108555466	-0.136185417344374	0.136365914994622
_____ASV4375	4.04601571268238	0.02	0.0889848812095032	0.146853004271113	0.615881032547701	0.755	0.0541808083924716	0.909676250647897	4.30047557284912	0.017	0.260495991487588	1.22899159663865	0.252	0.260495991487588	116	0.000619341782240871	-0.153516835251531	0.168675911335875	0.422171296941709	0.230314952085052	-0.268654461690179	0.10655996496463
_____ASV4439	0.216907675194661	0.813	0.0048661800486618	0.694501714745804	1.41963292547275	0.199	0.127394098197018	0.707765881977085	0.364513300204617	0.714	0.836718231105217	0.616951182988918	0.849	0.836718231105217	141	0.000752820614620369	-0.0706908239337572	0.146698591998185	0.0942544319116763	0.195146237123802	-0.023563607977919	0.205422771841916
_____ASV4510	0.241448692152917	0.802	0.00548696844993141	0.692076120676864	0.857645875251508	0.551	0.0779606767261087	0.866668547795835	0.138755980861244	0.86	0.858555622803262	0.67032967032967	0.798	0.858555622803262	167	0.000891638600295047	0.0754286558893415	0.185508811975448	0.00754286558893409	0.20516900398223	-0.0829715214782758	0.159234014559271
_____ASV4521	1.86229086229086	0.169	0.0367440738436536	0.402346770926855	1.27027027027027	0.267	0.100252663120072	0.756137772587363	0.79495347472546	0.479	0.780164112207277	0.506537258362078	0.93	0.780164112207277	190.5	0.00101710870273178	0.278141052687738	0.202010533758649	-0.117675060752504	0.179271655726998	-0.160465991935233	0.159120056646188
_____ASV4546	0.544943820224719	0.593	0.0112764473378284	0.632243038462239	0.551966292134833	0.821	0.0456870495233667	0.919690339997971	2.12638172439204	0.13	0.573711852806277	0.893822393822394	0.571	0.573711852806277	143.5	0.000766168497858319	-0.0656047613547394	0.196332284377166	-0.10033669383666	0.125006121226566	0.165941455191399	0.216057517287762
_____ASV4554	0.316062176165803	0.749	0.00666484567058181	0.677516116123054	1.32642487046632	0.233	0.111881999453701	0.735039615008031	0.163939303778637	0.863	0.858908369999976	2.51322751322752	0.004	0.858908369999976	125	0.00066739416189749	-0.102900365571541	0.199797861474074	0.095550339459288	0.194827092336795	0.00735002611225295	0.154078756372612
_____ASV457	2.02079870896259	0.18	0.0353620396791611	0.412701496382817	1.9073662596045	0.072	0.133508322339443	0.548504327886584	0.00763846292621337	0.992	0.875487510675318	1.74551727116131	0.063	0.875487510675318	1408	0.00751752783961333	-0.17816884190874	0.15770218742844	-0.0725606977128335	0.189540685376946	0.250729539621573	0.195087803830136
_____ASV47	5.54621942967617	0.007	0.0635041723906485	0.0810755603625762	1.92402996616723	0.054	0.0881205168352967	0.50294946123158	0.221089257616179	0.816	0.852368996632106	2.26274673322344	0.011	0.852368996632106	8001	0.0427185655147346	-0.343800421907835	0.14825547092177	0.252297984035723	0.209364785188537	0.0915024378721108	0.172991461574679
_____ASV4719	1.19161676646707	0.298	0.0256426776625217	0.502827478568221	1.22155688622754	0.299	0.105147864184009	0.777202143131884	0.240623962827747	0.799	0.850498890499684	0.789265982636148	0.678	0.850498890499684	133	0.00071010738825893	0.0878024398654978	0.180953222294948	0.135694679792133	0.18970197348342	-0.223497119657631	0.175911133023893
_____ASV4895	0.504552352048559	0.593	0.0124067164179104	0.632243038462239	0.276934749620637	0.979	0.0272388059701492	0.934275418217656	2.39138016940708	0.101	0.530495967975725	0.913212435233162	0.552	0.530495967975725	141	0.000752820614620369	-0.0404209344726379	0.155873362690326	-0.101052336181595	0.125374568762062	0.141473270654233	0.247355894013578
_____ASV4909	3.48309178743961	0.028	0.0722843250288235	0.17553607976653	0.771739130434784	0.638	0.0640633615720087	0.88714796754431	3.92612555485098	0.015	0.247145415634589	0.554846938775511	0.911	0.247145415634589	150.5	0.000803542570924578	-0.236973815499258	0.143661468135089	-0.130866136917501	0.13559811774478	0.367839952416759	0.2368135713093
_____ASV4962	0.199680511182109	0.844	0.00391358797745774	0.702315187033032	1.88698083067093	0.064	0.147933625547903	0.528952031026008	0.0487941671340434	0.957	0.871472110126168	0.749235474006115	0.732	0.871472110126168	128	0.00068341162178303	0.0879784481176736	0.168645362800082	-0.0439892240588368	0.175964480420874	-0.0439892240588368	0.206140093769349
_____ASV518	2.69360224388941	0.071	0.0488879784831805	0.277268164587551	0.569253372512355	0.806	0.0413270321406884	0.917166312424718	0.0634602745022233	0.942	0.870544596899962	0.604494431515347	0.862	0.870544596899962	1354.5	0.0072318831383212	-0.045529581296584	0.18992604617397	0.289438052528283	0.184932173448419	-0.243908471231699	0.16436350099769
_____ASV5206	0.699614890885751	0.494	0.0147666463455937	0.598594433896428	1.20239623448866	0.3	0.10151504888347	0.778131000254152	2.94570135746606	0.062	0.441517408400915	1.07907556361165	0.39	0.441517408400915	112	0.000597985169060151	-0.0910215744654584	0.155794670293484	0.182043148930917	0.234789672379512	-0.0910215744654584	0.145556031120092
_____ASV5280	2.99139167862267	0.051	0.065212291813277	0.236708379292518	0.534433285509328	0.82	0.0466025490656034	0.919527197950254	1.28543594739406	0.279	0.697919603313986	0.797402597402598	0.701	0.697919603313986	110	0.000587306862469791	-0.337180558374154	0.14529747124589	0.0621122081215546	0.184226587486738	0.275068350252599	0.201458687822559
_____ASV5343	2.16164762893735	0.103	0.0410308634877876	0.328116253919066	1.48667358947733	0.187	0.112875938305875	0.698289580087365	1.9804710616641	0.133	0.578383749352773	0.907147827815886	0.529	0.578383749352773	131	0.00069942908166857	0.250462931639729	0.210344101800257	-0.210065684601063	0.184758307072128	-0.0403972470386659	0.142047531444004
_____ASV5356	0.840433772269559	0.43	0.0188131258398717	0.57113973822434	0.641944229279631	0.729	0.0574797347089169	0.907986904583926	1.34588969823101	0.275	0.696057411303266	0.968892411333467	0.492	0.696057411303266	139	0.000742142308030009	-0.124397875962636	0.163116020559523	-0.0654725662961241	0.13749238922186	0.18987044225876	0.234229153113924
_____ASV5400	0.488911290322582	0.651	0.0117861482381531	0.648170867198174	0.614919354838709	0.795	0.0592952612393681	0.915678798757742	0.157201858544139	0.879	0.861620369788251	0.431303669008585	0.976	0.861620369788251	100	0.000533915329517992	0.108514273918782	0.141640426104692	-0.147269371746918	0.227709727390038	0.0387550978281363	0.170819819991951
_____ASV542	3.10217724764761	0.056	0.05999630281086	0.246570726409865	0.60712813938048	0.775	0.0469675853923393	0.913670321209499	0.0783134950933502	0.933	0.870271510844418	0.361251725724804	0.989	0.870271510844418	1386	0.00740006646711937	-0.286032933463936	0.177132545067234	-0.00635628741030979	0.184785259128749	0.292389220874246	0.176087320019968
_____ASV5506	0.0475451193479527	0.955	0.00109071887277544	0.728047750362215	1.3235008732777	0.228	0.12144820754822	0.73008494794755	1.01059710617485	0.368	0.743586930455432	0.817138073312207	0.646	0.743586930455432	160.5	0.000856934103876378	-0.0690563409551586	0.145634766259964	0.0295955746950679	0.188429700494266	0.0394607662600906	0.212920817428528
_____ASV5566	1.8	0.167	0.0396767083027186	0.400458177127714	1.19814814814815	0.307	0.105641276838926	0.782150252216275	2.98703956343794	0.047	0.393436680236841	0.658953722334005	0.827	0.393436680236841	111.5	0.000595315592412561	-0.00444362347624418	0.165764798584416	0.248842914669671	0.217236636531282	-0.244399291193427	0.153079998786569
_____ASV5584	0.479041916167665	0.611	0.0108991825613079	0.637448123573204	1.18076347305389	0.299	0.107459128065395	0.777202143131884	0.669230769230767	0.529	0.794458513799849	1.16071428571428	0.304	0.794458513799849	115.5	0.000616672205593281	-0.0833772584879254	0.155450042758135	0.152858307227863	0.206694794541845	-0.0694810487399379	0.18493106437631
_____ASV5707	0.314333612740989	0.752	0.00729394602479942	0.677899969592218	0.246227996647109	0.988	0.0228543642110383	0.934578037354795	0.106432296696929	0.898	0.864349395270154	0.598534798534799	0.88	0.864349395270154	105	0.000560611095993892	0.10401612024162	0.220566954915761	-5.64399510923537e-17	0.146847166505824	-0.10401612024162	0.177027727683041
_____ASV5931	0.317643186306781	0.793	0.00663275826517287	0.689768561061418	1.20432850559579	0.321	0.100591105917932	0.792088991435631	0.109299284670411	0.936	0.870271510844418	1.90436639772188	0.03	0.870271510844418	202	0.00107850896562634	-0.0971345199096825	0.141706567567423	0.00206669191297196	0.145655146740575	0.0950678279967105	0.245693976300775
_____ASV6117	3.71212121212121	0.027	0.0736416184971098	0.171307142326484	0.871212121212123	0.572	0.0691329479768787	0.87171810682657	4.37301587301587	0.015	0.247145415634589	2.06275033377838	0.024	0.247145415634589	140	0.000747481461325189	0.342479164441768	0.238117975160056	-0.0372259961349748	0.166163678408571	-0.305253168306793	0.103358067209161
_____ASV6160	0.00720461095100833	0.988	0.000154368632293911	0.736425770369154	1.23198847262248	0.28	0.10558814448904	0.763355344521772	0.158870627897177	0.862	0.858759643129586	0.9	0.597	0.858759643129586	88	0.000469845489975833	0.0174730320933964	0.176826560855397	-0.00873651604669815	0.197638187553574	-0.00873651604669816	0.178758420885997
_____ASV6208	1.02309918840689	0.192	0.0229220288623438	0.42397671060966	1.01115704042831	0.186	0.090617883887293	0.697783399178335	1.0205001903287	0.439	0.767718833220002	1.01912635501996	0.747	0.767718833220002	106	0.000565950249289072	0.21293963803197	0.316123828329329	-0.106469819015985	0.00310106268978597	-0.106469819015985	0.00310106268978597
_____ASV6383	0.592383638928068	0.582	0.0143479374839867	0.629477484773816	0.32792665726375	0.952	0.0317704330002561	0.931745501959372	0.443473511742219	0.628	0.820600494120553	0.653656688139446	0.805	0.820600494120553	98	0.000523237022927632	0.11984370989255	0.213051493637054	0.0368749876592463	0.176713610125412	-0.156718697551796	0.155856156892436
_____ASV6437	0.964556962025315	0.459	0.0205451751193076	0.583657204118103	1.15759493670886	0.28	0.0986276254415055	0.763355344521772	0.992365726603195	0.424	0.762094028422244	1.07892707172851	0.371	0.762094028422244	81	0.000432471416909574	0.201379748272687	0.293352715029383	-0.108435249069908	0.0872503858168138	-0.0929444992027787	0.0808001085077112
_____ASV6447	1.62821888412017	0.218	0.0315783997502861	0.446152381698367	2.31893776824034	0.025	0.179898033503277	0.397963601814452	1.41845286059629	0.261	0.689127451103031	2.34821428571429	0.01	0.689127451103031	74	0.000395097343843314	-0.147081300820232	0.0609267758476005	-0.101435379876022	0.0603342809690408	0.248516680696255	0.302846692407288
_____ASV6476	2.09550806803314	0.155	0.0409904241933076	0.390579781787263	1.27235063235935	0.268	0.0995542664590842	0.756137772587363	0.923566878980892	0.402	0.756292398583405	1.43656945982527	0.15	0.756292398583405	92	0.000491202103156553	0.249885426208465	0.204988554560709	-0.0446223975372258	0.161024847495169	-0.205263028671239	0.175142297791392
_____ASV6493	0.29604284439155	0.769	0.00620237186180242	0.682266033451837	1.80972924724784	0.077	0.151662017485078	0.559531450299033	0.934636576345386	0.411	0.758148414574876	1.32565137112768	0.205	0.758148414574876	90	0.000480523796566193	-0.0463654877479605	0.141212120237189	0.115913719369901	0.256314961821402	-0.0695482316219408	0.126318632044521
_____ASV6495	2.43506493506493	0.102	0.0545851528384279	0.326566216230324	0.974025974025972	0.453	0.0873362445414846	0.840041089858943	0.119834710743803	0.885	0.862662637484025	0.54518950437318	0.914	0.862662637484025	84	0.000448488876795113	-0.164284282784786	0.161542210666751	0.328568565569572	0.211004930100447	-0.164284282784786	0.161542210666751
_____ASV6730	1.74151696606786	0.196	0.0377787399870101	0.427735879859973	0.968063872255489	0.502	0.0840008659883092	0.853235638220427	1.96651660101294	0.152	0.600382696567887	1.53235653235653	0.108	0.600382696567887	97.5	0.000520567446280042	0.26708378981645	0.244066867141491	-0.100156421181169	0.153312124561629	-0.166927368635281	0.124334477802003
_____ASV6754	0.868465430016863	0.44	0.0196546131094361	0.57550875754881	0.900084317032039	0.518	0.081480774735235	0.857484892302629	2.34468085106382	0.098	0.527306329641466	0.891553701772681	0.576	0.527306329641466	83	0.000443149723499934	0.126274524096359	0.24054044717493	0.0679939745134243	0.1728202900784	-0.194268498609784	0.112078752916104
_____ASV6788	0.436781609195402	0.64	0.00982928091050181	0.645555482235272	1.24137931034483	0.29	0.111743404035178	0.77193346517381	1.33938144329897	0.248	0.685789669043904	1.37296834901625	0.166	0.685789669043904	104.5	0.000557941519346302	0.120794799540272	0.221373417188173	-0.00779321287356601	0.155158920973645	-0.113001586666706	0.168145180809224
_____ASV6794	0.7633973710819	0.486	0.0160561433356372	0.595661960648362	1.57861476238625	0.118	0.132808761762986	0.625615336641119	1.21881254169446	0.307	0.712455861640491	2.03423848878394	0.031	0.712455861640491	91	0.000485862949861373	-0.0290035318635041	0.119075671521583	0.166770308215149	0.257887468377782	-0.137766776351644	0.141320075262493
_____ASV6926	0.104408352668214	0.887	0.00221975582685905	0.712726761093916	1.46751740139211	0.18	0.124799605376742	0.693539432088098	0.0132238942088465	0.987	0.873194999935636	0.915898617511522	0.553	0.873194999935636	69	0.000368401577367415	-0.0331292308485066	0.196091698429803	0.0662584616970131	0.165646154242533	-0.0331292308485066	0.190213484003219
_____ASV7156	0.828973185088292	0.468	0.0174406604747162	0.588532256659006	0.712475474166121	0.785	0.0599587203302373	0.914583923924532	0.761278405910669	0.52	0.79253452192427	1.4746273656004	0.093	0.79253452192427	90	0.000480523796566193	0.0866075054087119	0.185530617808383	0.098980006181385	0.253519173518436	-0.185587511590097	0.0426744603838699
_____ASV719	4.05782345141125	0.019	0.0858515520109011	0.143585161428545	1.05417692744838	0.424	0.0892130733623228	0.835615065086763	2.78518658836901	0.077	0.484708631688288	1.57547892720306	0.109	0.484708631688288	849.5	0.00453561072425534	-0.0965748667878526	0.150980198267985	-0.305556545738616	0.143130255090881	0.402131412526469	0.223383701952039
_____ASV7233	2.30215827338129	0.09	0.0480300187617261	0.309642389330268	1.42785771382894	0.166	0.119157806962685	0.678888771507362	3.13212973318421	0.025	0.303092498826942	0.917571707045391	0.57	0.303092498826942	104	0.000555271942698712	0.297993693595831	0.274369237647992	-0.148996846797916	0.132155696002853	-0.148996846797916	0.0704423742182744
_____ASV7264	0.214067278287462	0.811	0.00438733939204011	0.694036041199662	1.70489296636086	0.118	0.139768097774992	0.625615336641119	0.183157894736842	0.853	0.857597509067434	0.688653451811345	0.802	0.857597509067434	93.5	0.000499210833099323	0.0221386894864586	0.186943933307346	0.0752715442539595	0.190042662622347	-0.0974102337404182	0.175200259741323
_____ASV7342	0.077092511013216	0.922	0.00158802177858439	0.721001534247814	1.55011013215859	0.149	0.127722323049002	0.662510294310949	0.397546897546897	0.673	0.829416004396405	1.02092352092352	0.42	0.829416004396405	88	0.000469845489975833	-0.0423640965529698	0.182427018276649	0.0529551206912122	0.19109439886723	-0.0105910241382425	0.179832453957396
_____ASV7426	2.60416666666667	0.069	0.0606796116504855	0.273942916979134	0.549768518518517	0.808	0.0512405609492987	0.917166312424718	3.21043000914914	0.042	0.373061535506288	0.669291338582677	0.784	0.373061535506288	72	0.000384419037252954	0.346425731559472	0.226893123581783	-0.173212865779736	0.153450135762266	-0.173212865779736	0.145134290763389
_____ASV745	0.0597588112841862	0.938	0.0013255947262826	0.724421575774325	1.36956248654081	0.221	0.121520811439126	0.727140600904957	0.134699671968465	0.858	0.858114561942174	0.376796855360286	0.986	0.858114561942174	904.5	0.00482926415549024	0.029259017354704	0.178082251519268	-1.88217497143484e-16	0.172935023947509	-0.0292590173547043	0.201544037531505
_____ASV746	1.38962100316682	0.264	0.0319844439402257	0.480283354261864	0.672489529063235	0.733	0.0619138703105217	0.908471137094753	0.26341831781078	0.789	0.849778438676184	0.505420207002387	0.942	0.849778438676184	908	0.00484795119202337	-0.16860502664452	0.146080669138629	0.247000994447385	0.19005230253554	-0.0783959678028657	0.203822086412321
_____ASV7523	0.948979591836736	0.359	0.0194235588972431	0.537439222912583	2.21173469387755	0.032	0.181077694235589	0.429911082082165	1.46412754650133	0.234	0.67394322309687	0.334821428571429	0.988	0.67394322309687	109	0.000581967709174611	0.141876736765288	0.202689788585831	0.0506702631304602	0.163233220741547	-0.192546999895748	0.18030405619481
_____ASV7597	1.42857142857143	0.257	0.0334224598930481	0.475021193492363	0.535714285714287	0.825	0.0501336898395723	0.919704005781461	0.320441988950276	0.769	0.845812792508092	0.769496204278813	0.727	0.845812792508092	64	0.000341705810891515	-0.128551739053911	0.152926459241682	-0.128551739053911	0.188931699737697	0.257103478107823	0.199494566949332
_____ASV7884	0.391630901287554	0.717	0.00854000935891439	0.668658448426002	0.713519313304722	0.732	0.0622367805334582	0.907986904583926	0.271914522459661	0.786	0.849144751903191	0.874861572535993	0.563	0.849144751903191	88	0.000469845489975833	-0.0532383435010766	0.148049376172831	-0.0760547764301095	0.138203666145766	0.129293119931186	0.245777025598618
_____ASV7968	0.711488250652741	0.503	0.0173235855054037	0.602233804421415	0.531984334203655	0.835	0.0518118245390973	0.921729053779686	0.698049969530774	0.519	0.792405965991375	0.672651574290918	0.831	0.792405965991375	76	0.000405775650433674	0.150700021811986	0.214636030832745	0.0177294143308218	0.201448162591413	-0.168429436142807	0.117799319805276
_____ASV801	1.33635875082104	0.283	0.025386454318845	0.492262950284522	1.56886307995462	0.142	0.119213110663048	0.656707394451781	0.376662323426607	0.687	0.832176486021382	0.795677572790874	0.649	0.832176486021382	800.5	0.00427399221279153	-0.242615747610087	0.160516244604443	0.0515143025747448	0.200233649014859	0.191101445035343	0.181822231257294
_____ASV8019	0.549295774647887	0.54	0.0120203421174295	0.614483763604203	1.25352112676056	0.313	0.1097241485591	0.785759715779515	0.635699373695195	0.546	0.799250158791482	1.06493506493506	0.354	0.799250158791482	69	0.000368401577367415	-0.036531259401782	0.188971585244129	-0.109593778205346	0.142295767975856	0.146125037607128	0.21247123846934
_____ASV815	0.750048365254401	0.464	0.0163316027254441	0.586497605730541	0.485248597407625	0.863	0.0422633402487444	0.924045383117312	0.444854368932039	0.677	0.830469764257993	0.683699026997079	0.785	0.830469764257993	782.5	0.00417788745347829	0.158301708513512	0.217870424758639	-0.111827812436151	0.148135543746589	-0.0464738960773613	0.17753132557333
_____ASV8246	1.33906633906634	0.263	0.0315256688358641	0.479779189270712	0.438165438165437	0.911	0.0412629549288984	0.927072693817009	0.604766633565046	0.587	0.809024813955138	0.352891156462585	0.985	0.809024813955138	68	0.000363062424072235	0.260120725197352	0.216929128618588	-0.109524515872569	0.1486741311766	-0.150596209324783	0.172068947442347
_____ASV8291	2.02777777777778	0.156	0.0444579780755176	0.391162563709136	0.543402777777776	0.833	0.047655298416565	0.920990706401144	1.90501553484243	0.15	0.599387408630061	0.979703356752538	0.495	0.599387408630061	92	0.000491202103156553	-0.173529044075935	0.131841125624036	-0.121470330853154	0.153155039232318	0.294999374929089	0.23856299392539
_____ASV8296	1.08567208271787	0.331	0.0242874845105328	0.521556296635849	0.411742983751846	0.902	0.0368442792234614	0.925497964036197	0.672813801308746	0.483	0.781287482770579	1.15909090909091	0.338	0.781287482770579	132.5	0.00070743781161134	0.230565290380184	0.2150058367439	-0.115282645190092	0.170401148768699	-0.115282645190092	0.155836824279165
_____ASV83	3.18896018192102	0.06	0.0627261578142187	0.256632722790398	0.779963547231474	0.635	0.0613668578621229	0.88714796754431	0.0428036031297261	0.97	0.87303280206812	0.526380631731664	0.906	0.87303280206812	4719.5	0.0251981339766016	0.325846823820452	0.17750509380235	-0.261944934546101	0.182561242867037	-0.0639018892743513	0.176901356490812
_____ASV8328	3.34745762711865	0.039	0.0671768707482994	0.206288780999759	1.08757062146892	0.386	0.0873015873015872	0.819678515907315	0.873067534580963	0.42	0.759864511344814	1.57366071428571	0.111	0.759864511344814	72	0.000384419037252954	-0.106545956358402	0.154526472433101	-0.248607231502938	0.141601280601263	0.35515318786134	0.226930342972067
_____ASV8359	1.19445896497648	0.307	0.0258769570510461	0.506754814744002	1.03110297961317	0.427	0.0893519436029558	0.835821335752871	0.864779442077778	0.443	0.770045702509891	0.798260521843447	0.662	0.770045702509891	69	0.000368401577367415	0.157154461271466	0.168756632144026	-0.220016245780052	0.154861706435384	0.0628617845085864	0.217211391414214
_____ASV8366	0.0284629981024662	0.97	0.000647878198898594	0.731772112684098	1.32115749525617	0.22	0.120289385595508	0.726936890668951	0.028200972447326	0.971	0.87303280206812	0.712239050347934	0.785	0.87303280206812	63	0.000336366657596335	0.0310003117462755	0.235669873891561	-0.0310003117462755	0.150114110996643	3.3294041713409e-17	0.155428561079604
_____ASV8706	0.0162337662337663	0.988	0.000387897595034912	0.736425770369154	0.584415584415582	0.811	0.055857253685027	0.917936203468196	0.167215815485997	0.835	0.854004778083684	1.58848614072495	0.103	0.854004778083684	62	0.000331027504301155	-0.0276979285058196	0.172514082279027	0.0138489642529097	0.199550402871459	0.0138489642529097	0.180769735370342
_____ASV8869	1.97869593285991	0.156	0.0454596017649894	0.391162563709136	0.848934796642995	0.569	0.0780154992769476	0.871051913834087	1.98902039070298	0.134	0.579818836851168	0.907780979827089	0.564	0.579818836851168	50	0.000266957664758996	-0.283690574183109	0.108427388946428	0.0493374911622798	0.203372102810566	0.234353083020829	0.210782299348956
_____ASV8999	1.2248322147651	0.297	0.0287175452399685	0.502027995660803	0.616610738255034	0.779	0.0578284815106216	0.913925072356083	1.28614823815309	0.29	0.70411404229825	0.726654298082869	0.751	0.70411404229825	44	0.000234922744987917	-0.237093637154372	0.160924392948371	0.139466845384925	0.221941395699138	0.0976267917694474	0.155584174435107
_____ASV9088	0.0827423167848699	0.897	0.00182743767132228	0.714929081877619	1.38297872340425	0.21	0.122177261454118	0.717891671367248	0.0138029509757257	0.985	0.87303280206812	0.934297769740807	0.509	0.87303280206812	67	0.000357723270777055	-0.0454455128485291	0.163706654014191	-0.0113613782121323	0.189455526360289	0.0568068910606612	0.198541282267601
_____ASV9234	2.18017057569296	0.08	0.0435941163930931	0.292931058651613	1.9203091684435	0.017	0.15359198465146	0.346672377176388	2.46722454672245	0.041	0.370886249584969	1.5411319166842	0.07	0.370886249584969	65	0.000347044964186695	-0.219251713012193	0.0861140795336492	-0.0548129282530482	0.0808794972765794	0.274064641265241	0.289811042058788
_____ASV9245	1.89887640449438	0.176	0.0429752066115702	0.409122138532186	0.873595505617979	0.557	0.0790845518118247	0.867837184488857	1.95336787564767	0.149	0.598550068129941	1.39392324093817	0.177	0.598550068129941	55	0.000293653431234896	-0.0112130661732454	0.171754268315177	0.257900521984644	0.230703310253556	-0.246687455811399	0.123203044965245
_____ASV9305	3.97775423728813	0.018	0.0765701468189233	0.138986674907273	1.76641949152542	0.092	0.136011419249592	0.581881772295832	4.39186351706035	0.01	0.203966624350881	3.55699855699856	0.001	0.203966624350881	92	0.000491202103156553	0.369208648710184	0.259252476879771	-0.0781018295348465	0.123886870286373	-0.291106819175337	0.109114660651771
_____ASV931	0.217237603027916	0.943	0.00469832080842531	0.725201194746862	1.30020749678188	0.168	0.112481298859036	0.680460348505755	0.703106714408236	0.607	0.8162118981074	0.79792590988084	0.749	0.8162118981074	800.5	0.00427399221279153	0.0820073495452529	0.283494224317873	-0.011780061260644	0.130404050846105	-0.0702272882846088	0.0672153667166613
_____ASV9458	0.669398907103825	0.529	0.0132004310344828	0.611585930098196	2.1379781420765	0.043	0.16864224137931	0.471172697885794	0.349798966111432	0.715	0.837080445417082	1.00201918223119	0.469	0.837080445417082	64.5	0.000344375387539105	0.136414463592965	0.209775238781611	0.0170518079491206	0.201859077099136	-0.153466271542085	0.126815872980073
_____ASV9520	2.78720626631854	0.064	0.0605845629965947	0.264478523772296	0.87793733681462	0.554	0.0763337116912599	0.867022160766211	3.47934813149762	0.029	0.327550876731038	1.79245283018868	0.046	0.327550876731038	68	0.000363062424072235	-0.0921336948807266	0.171377590951043	0.335031617748097	0.232554021783905	-0.24289792286737	0.112469852358478
_____ASV9525	0.459057071960297	0.647	0.0105338078291815	0.647337191708688	0.350496277915633	0.943	0.0321708185053381	0.931255093221978	0.198316675433983	0.834	0.853943178519315	0.812431842966194	0.668	0.853943178519315	65	0.000347044964186695	0.0118645312432137	0.19110672885516	-0.130509843675351	0.188806925127419	0.118645312432137	0.170444763345262
_____ASV9540	1.62202380952381	0.197	0.035025706940874	0.428631392447904	0.598958333333334	0.781	0.0517352185089975	0.914001983867761	0.895964691046653	0.428	0.764069393545772	0.717432347388293	0.745	0.764069393545772	56	0.000298992584530076	-0.21125014142003	0.138625309589118	-0.0621323945353029	0.175266678958523	0.273382535955333	0.219349777976951
_____ASV9544	0.145161290322582	0.869	0.00333333333333337	0.70833011271735	0.810483870967739	0.571	0.0744444444444442	0.871290777082784	0.0198902606310014	0.984	0.87303280206812	0.491854636591477	0.944	0.87303280206812	60	0.000320349197710795	0.0811947818064228	0.193086114894382	-0.0405973909032112	0.179827148452512	-0.0405973909032113	0.179827148452512
_____ASV955	2.39705260188972	0.095	0.0489982703949265	0.318168084780234	0.619711606261458	0.757	0.0506702219659844	0.909676250647897	0.307194244604317	0.722	0.838952285026664	1.30016459311614	0.239	0.838952285026664	594.5	0.00317412663398446	-0.311066500148542	0.185717016151207	0.187021576776424	0.175687471706194	0.124044923372118	0.17851784897543
_____ASV9808	0.274914089347079	0.754	0.00679549798258652	0.678540872762045	0.425257731958764	0.89	0.0420471437672543	0.925497964036197	0.29762668377165	0.735	0.841193461960087	0.706075533661737	0.774	0.841193461960087	50	0.000266957664758996	0.0978580438702399	0.195319709046457	-0.0698986027644571	0.167937321589199	-0.0279594411057828	0.188203271975783
_____ASV9878	0.022443890274314	0.97	0.000490075961774071	0.731772112684098	1.91770573566085	0.06	0.167497073157451	0.516609816968734	0.0213287570482964	0.983	0.87303280206812	1.26321172860552	0.262	0.87303280206812	64	0.000341705810891515	0.020913343339313	0.191082917335811	-0.0418266866786263	0.16476339078335	0.020913343339313	0.196338239826699
_____ASV9882	0.496894409937888	0.606	0.0113274336283186	0.635751088939125	1.23447204968944	0.293	0.112566371681416	0.774386134235194	0.498388829215897	0.62	0.818979812646558	1.13839285714286	0.357	0.818979812646558	35	0.000186870365331297	0.0748384034258836	0.174718920701635	0.0748384034258836	0.192470408379892	-0.149676806851767	0.183217105591993
_____ASV9942	2.06231454005934	0.137	0.0465739654883563	0.373256409383466	0.63427299703264	0.769	0.0572960294856759	0.911957370031579	2.03463587921847	0.137	0.581312022755987	0.717592592592593	0.767	0.581312022755987	59	0.000315010044415615	0.0900992133439175	0.183652622628876	0.205941059071811	0.193069742879823	-0.296040272415729	0.162880864512692
_c:Holophagae	1.93920314418232	0.156	0.0386614105670668	0.391162563709136	1.14811773874042	0.332	0.0915589507163102	0.795620017474115	0.190176746693018	0.844	0.855565500254367	0.391531062940996	0.97	0.855565500254367	39451	0.210634936648143	-0.156185887045874	0.205466625020065	0.271713442923109	0.173939393751383	-0.115527555877234	0.161183753560741
__o:Subgroup_7	1.93920314418232	0.149	0.0386614105670668	0.385384632209988	1.14811773874042	0.327	0.0915589507163102	0.793890648265297	0.190176746693018	0.813	0.852075866477301	0.391531062940996	0.976	0.852075866477301	39451	0.210634936648143	-0.156185887045874	0.205466625020065	0.271713442923109	0.173939393751383	-0.115527555877234	0.161183753560741
_____ASV10010	1.29246676514032	0.268	0.0296886928492663	0.482955861738547	0.230797636632201	0.985	0.0212062091780473	0.934578037354795	0.583152173913043	0.584	0.807584912351504	1.83709273182958	0.045	0.807584912351504	89	0.000475184643271013	-0.0457936509044918	0.180822446224861	-0.183174603617967	0.151441699511454	0.228968254522459	0.208878878806611
_____ASV10102	4.98293515358362	0.005	0.0856179445829057	0.0643023158971449	0.866040955631399	0.533	0.0595220642134584	0.86219819091051	4.8941524796447	0.009	0.191972812285177	2.54020813623462	0.003	0.191972812285177	53	0.000282975124644536	-0.240812884342675	0.142133074397648	-0.168569019039872	0.123865160321002	0.409381903382547	0.240823263984685
_____ASV10137	1.5251572327044	0.252	0.0355571847507331	0.471893178126044	0.444182389937108	0.909	0.0414222873900294	0.927072693817009	1.67817258883249	0.213	0.658995537439278	0.686813186813185	0.808	0.658995537439278	58	0.000309670891120435	0.18847970937791	0.204571576179498	-0.255793891298592	0.150186539216524	0.0673141819206822	0.185083400397333
_____ASV10175	1.20060790273556	0.288	0.0264700954933825	0.495595367001113	0.953647416413374	0.482	0.0841011894789747	0.849501677739253	0.792752701843611	0.475	0.779869677395442	1.0077793493635	0.441	0.779869677395442	59	0.000315010044415615	-0.2188123752638	0.132991668973165	0.0514852647679528	0.216185796160598	0.167327110495847	0.187531084765372
_____ASV10310	4.49253731343283	0.009	0.0906489986447824	0.0944899093162584	1.19029850746268	0.299	0.096069868995633	0.777202143131884	5.34863813229572	0.007	0.170072170598455	2.53592561284869	0.008	0.170072170598455	53	0.000282975124644536	0.414892826104976	0.255173024250746	-0.280662794129837	0.121605789994454	-0.134230031975139	0.114561432175735
_____ASV1037	0.863427697016067	0.437	0.0197062829602207	0.57429120178807	1.16851568477429	0.327	0.106677609750987	0.793890648265297	1.54427918400764	0.234	0.67394322309687	1.15492770924526	0.328	0.67394322309687	592	0.00316077875074651	0.212566503496604	0.16829871977951	-0.134143909973585	0.153133041296584	-0.0784225935230187	0.219394623313812
_____ASV10411	0.0281124497991975	0.976	0.000639824505278569	0.73350733157378	0.590361445783132	0.777	0.0537452584433984	0.913670321209499	0.027850185210591	0.979	0.87303280206812	0.902894491129786	0.545	0.87303280206812	52	0.000277635971349356	-0.0131073035097569	0.166668863260628	-0.0131073035097569	0.201431756637362	0.0262146070195141	0.184146797131452
_____ASV10476	0.749235474006115	0.459	0.0160629405015571	0.583657204118103	1.68577981651376	0.119	0.144566464514014	0.626970712054114	0.710144927536231	0.505	0.788587407284761	0.85079365079365	0.627	0.788587407284761	53	0.000282975124644536	-0.0254626283851558	0.179566164639187	-0.140044456118356	0.152775770310934	0.165507084503512	0.212299756823286
_____ASV10496	1.84959349593496	0.149	0.0419354838709678	0.385384632209988	0.29979674796748	0.973	0.0271889400921659	0.93305511372116	1.10746003552398	0.352	0.73503918566489	0.987940630797772	0.469	0.73503918566489	49.5	0.000264288088111406	-0.257756471151804	0.125811700369015	0.257756471151803	0.189867820555953	-1.11094582607348e-17	0.214099320014181
_____ASV10523	0.0817757009345789	0.907	0.00177664974619288	0.717356116426188	0.461448598130842	0.894	0.0401015228426397	0.925497964036197	0.0941121928604551	0.915	0.866935248430325	0.64516129032258	0.833	0.866935248430325	70	0.000373740730662595	-0.0448095550200422	0.159839758722307	0.0560119437750527	0.211171662471512	-0.0112023887550106	0.178815217049377
_____ASV10567	0.0132275132275132	0.993	0.000315258511979823	0.736425770369154	0.906084656084653	0.526	0.0863808322824713	0.860216836038181	0.0137180700094604	0.985	0.87303280206812	0.684900542495479	0.81	0.87303280206812	44	0.000234922744987917	-0.024970207833516	0.129001166813583	0.012485103916758	0.24541386374268	0.012485103916758	0.159365411664283
_____ASV10778	1.94779116465863	0.148	0.0411977065194309	0.384819405469148	1.01907630522088	0.427	0.0862178806540665	0.835821335752871	1.86910299003323	0.168	0.61642148325933	1.39880952380953	0.176	0.61642148325933	31	0.000165513752150578	0.072456843024867	0.193750530749917	-0.275336003494495	0.0823281447552322	0.202879160469628	0.231877512852686
_____ASV10780	-5.10540075632579e-16	1	-1.28135548394059e-17	0.736425770369154	0.455729166666667	0.892	0.0457516339869281	0.925497964036197	1.57699675446297e-31	1	0.876715047984151	0.389610389610389	0.989	0.876715047984151	30	0.000160174598855398	6.29162520693338e-17	0.161481198897815	5.17959517868742e-17	0.179147305430607	4.06828795188977e-17	0.210068836180405
_____ASV10807	2.36995624696159	0.104	0.0524743682893356	0.329514001364497	0.461837627613029	0.898	0.0409030973332257	0.925497964036197	2.40904830876714	0.101	0.530495967975725	1.04881974248927	0.433	0.530495967975725	47.5	0.000253609781521046	-0.221717805287219	0.156322334959379	-0.0856636974973346	0.120545390631278	0.307381502784554	0.241090781262555
_____ASV10955	1.29237288135593	0.265	0.0260906757912746	0.481185083312154	1.13347457627119	0.352	0.0915312232677502	0.805581758297377	1.63342566943675	0.195	0.644682211166886	1.2781954887218	0.228	0.644682211166886	52	0.000277635971349356	-0.189051379032465	0.162229914552337	0.203593792804193	0.207496450921978	-0.014542413771728	0.17394390506618
_____ASV10968	0.346153846153846	0.727	0.0078125	0.671421370937447	1.25961538461538	0.271	0.113715277777778	0.757862812179073	0.342519685039371	0.732	0.841160164408072	1.30338733431517	0.204	0.841160164408072	24	0.000128139679084318	0.0621518078757346	0.202877557065634	0.0621518078757346	0.182118657637734	-0.124303615751469	0.164842749867588
_____ASV10994	0.0135501355013548	0.977	0.00028864193967383	0.733644856545851	0.877371273712737	0.546	0.0747582623755232	0.865737927847016	0.233870967741936	0.785	0.848770799041279	2.02314445331205	0.026	0.848770799041279	70	0.000373740730662595	-0.0495667913495809	0.206636518250436	0.0247833956747905	0.180543194096802	0.0247833956747905	0.163942903621628
_____ASV11032	1.525	0.229	0.0329373650107991	0.455950134710046	1.025	0.452	0.0885529157667387	0.839955529747727	1.48157453936348	0.241	0.679775837552211	1.40756302521008	0.161	0.679775837552211	34	0.000181531212036117	-0.212413253938553	0.168088385145505	-0.0163394810721964	0.205361679068686	0.228752735010749	0.168826157755291
_____ASV11083	1.8287037037037	0.179	0.0347711267605634	0.411831378013988	1.30787037037037	0.243	0.0994718309859157	0.741822716219287	2.1674550614948	0.114	0.552619522587793	1.13207547169811	0.339	0.552619522587793	46	0.000245601051578276	0.250786127075734	0.202808190100476	-0.059008500488408	0.188123255866376	-0.191777626587326	0.149064693688085
_____ASV11115	0.902912621359224	0.427	0.021327829377365	0.570181324530301	0.635922330097087	0.749	0.0600848526545121	0.909676250647897	0.461505376344087	0.653	0.826352435622188	0.800320128051219	0.658	0.826352435622188	63	0.000336366657596335	-0.0319456596290009	0.167786824449398	-0.159728298145005	0.187966180909787	0.191673957774006	0.191398366031507
_____ASV11147	0.0414364640883971	0.964	0.000946969696969681	0.73049473722506	1.00828729281768	0.432	0.0921717171717174	0.835821335752871	0.0412322274881516	0.957	0.871472110126168	1.25903279599777	0.245	0.871472110126168	42	0.000224244438397557	7.39064480910952e-18	0.192369005310393	0.0374789503211032	0.207042763340378	-0.0374789503211031	0.14943037377807
_____ASV1116	0.0225861095426317	0.975	0.000497543379563415	0.733225062768247	1.52597402597403	0.163	0.13446109832701	0.675604943564696	0.0894174650368902	0.924	0.868579415311076	0.732456519858094	0.717	0.868579415311076	575.5	0.00307268272137605	0.0366253048752948	0.200844436438091	-0.0385529525003106	0.1821808999403	0.00192764762501542	0.16933058231969
_____ASV11224	0.116666666666666	0.881	0.00267175572519081	0.711087124649623	0.637499999999999	0.762	0.0583969465648854	0.910230948321716	0.116532721010333	0.905	0.865446786878838	0.912891986062717	0.517	0.865446786878838	50	0.000266957664758996	0.0137375126425692	0.164316366763684	0.054950050570277	0.210422055478877	-0.0686875632128462	0.175351712899065
_____ASV113	2.47045500660821	0.089	0.0514812200141192	0.307797442606347	0.843732348408821	0.538	0.070329345072509	0.863799358307991	2.35302589675982	0.102	0.531600078986427	1.07593824996842	0.415	0.531600078986427	3899.5	0.0208200282745541	0.141026163948998	0.222582081959322	0.163127279194736	0.146004553207094	-0.304153443143733	0.163234038806238
_____ASV11312	0.648148148148148	0.553	0.0164429530201342	0.619396103607906	0.251322751322751	0.98	0.025503355704698	0.934275418217656	0.727226202661211	0.474	0.779777680172036	0.379382522239665	0.99	0.779777680172036	50	0.000266957664758996	0.167453400420694	0.230186877583047	-0.141691338817511	0.163791641791795	-0.0257620616031838	0.144232641411071
_____ASV11384	2.34299516908212	0.092	0.0484878780304924	0.313765420251645	1.79951690821256	0.084	0.148962759310173	0.569590802748167	2.2167060677699	0.126	0.569190083255679	0.612244897959184	0.854	0.569190083255679	43	0.000229583591692737	-0.298705400006803	0.165248196243886	0.0786066842123164	0.162439240399512	0.220098715794486	0.208914152708614
_____ASV11400	2.41687979539642	0.097	0.0563758389261745	0.320437323093762	0.370843989769823	0.933	0.0346010439970173	0.9295390059755	2.59886201991464	0.088	0.508994751180899	0.899814471243041	0.562	0.508994751180899	45	0.000240261898283096	-0.327897512225222	0.0966299371336004	0.218598341483482	0.21702226943884	0.109299170741741	0.20023899937213
_____ASV11525	3.082497212932	0.047	0.0685041808609476	0.227048221619355	0.908584169453735	0.546	0.0807680396407556	0.865737927847016	3.19908238579693	0.039	0.363655014344215	1.33990834827655	0.178	0.363655014344215	28	0.000149496292265038	-0.335347922172775	0.0635461448294546	0.304861747429795	0.252476712860189	0.0304861747429795	0.165533917468633
_____ASV11554	1.68689320388349	0.193	0.0334939759036144	0.424955483951906	1.32281553398058	0.252	0.105060240963855	0.744769301350807	1.5074794315632	0.233	0.67394322309687	1.55238095238095	0.106	0.67394322309687	49	0.000261618511463816	-0.248206910429885	0.0991774909814626	0.0902570583381401	0.214892223333131	0.157949852091745	0.207408897765714
_____ASV11602	0.176767676767677	0.857	0.00424757281553397	0.7054420012641	0.808080808080808	0.565	0.0776699029126214	0.869808526464166	0.185557586837294	0.844	0.855565500254367	0.732255166217432	0.731	0.855565500254367	32	0.000170852905445757	-0.0866064328898681	0.18535981440643	0.0692851463118945	0.192021560975526	0.0173212865779736	0.175025107003788
_____ASV11640	1.23893805309735	0.29	0.0258660508083142	0.49741092587133	1.68141592920354	0.108	0.140415704387991	0.608748838732434	1.15504978662873	0.345	0.732935716142866	1.66092943201376	0.08	0.732935716142866	25	0.000133478832379498	-0.213719819271874	0.133113487092655	0.170975855417499	0.234823661047705	0.0427439638543746	0.163680881822836
_____ASV11668	3.09160305343511	0.052	0.0598006644518272	0.23888029770902	0.658396946564888	0.748	0.0509413067552604	0.909676250647897	2.76678445229682	0.063	0.444977012230392	4.08791208791209	0.001	0.444977012230392	21	0.000112122219198778	-0.171953791212326	0.136305514335904	-0.171953791212326	0.136305514335904	0.343907582424653	0.242946341526141
_____ASV11697	3.36206896551724	0.043	0.0728291316526611	0.217426598589346	1.12607758620689	0.323	0.0975723622782445	0.792281135481615	3.41691842900302	0.047	0.393436680236841	1.79464285714286	0.055	0.393436680236841	36	0.000192209518626477	0.0911591501876352	0.193747861108912	0.273477450562906	0.223293403345444	-0.364636600750541	0.0863153315258746
_____ASV11747	3.67105263157895	0.042	0.0798969072164948	0.214861102998409	0.957236842105264	0.481	0.0833333333333334	0.849284503606776	4.45049504950493	0.013	0.230717325181274	1.24223602484472	0.26	0.230717325181274	54	0.000288314277939716	0.392677098327587	0.23239128130652	-0.142791672119123	0.160195500105769	-0.249885426208465	0.120238026100594
_____ASV11802	0.473372781065089	0.594	0.0110003437607425	0.632243038462239	0.880177514792899	0.563	0.0818150567205224	0.869581983994328	0.48383733055266	0.647	0.825368999760793	0.806783144912641	0.662	0.825368999760793	31	0.000165513752150578	0.147499950636985	0.205682020570342	-0.0737499753184925	0.180552448967154	-0.0737499753184925	0.16207790607645
_____ASV11938	0.507246376811594	0.568	0.0110847189231987	0.624602365868166	0.658212560386474	0.737	0.0575349696489839	0.909676250647897	0.487590072057649	0.639	0.823137181794368	1.95281782437746	0.041	0.823137181794368	39	0.000208226978512017	-0.145396501050798	0.175438740187292	0.048465500350266	0.18089409252258	0.096931000700532	0.194070791985435
_____ASV12091	0.990566037735848	0.41	0.022875816993464	0.563297778375727	0.577830188679246	0.812	0.0533769063180829	0.917941817511698	1.01839464882943	0.345	0.732935716142866	0.905743740795286	0.552	0.732935716142866	18	9.61047593132386e-05	0.0696239510037811	0.19220107074734	0.139247902007562	0.19861665681763	-0.208871853011343	0.153521506078099
_____ASV12118	2.25728155339806	0.113	0.0496794871794872	0.342803415484894	0.709951456310679	0.673	0.0625	0.897311786355708	2.27403035413154	0.117	0.557642504293371	2.06700379266751	0.029	0.557642504293371	36	0.000192209518626477	-0.29253533645856	0.10864489646482	0.2437794470488	0.218230853170599	0.04875588940976	0.194392071174961
_____ASV12199	1.37704918032787	0.285	0.0258899676375405	0.494221332646249	2.31967213114754	0.017	0.174449067652951	0.346672377176388	1.15614617940199	0.324	0.720179806557114	1.2085308056872	0.267	0.720179806557114	51	0.000272296818054176	0.148137873995208	0.233113342543336	0.0740689369976038	0.172477496587728	-0.222206810992811	0.124739806569833
_____ASV12357	6.16033755274261	0.002	0.125618412561841	0.0363461185571005	0.595991561181435	0.804	0.0486126048612605	0.916977863040583	6.249446494465	0.001	0.0642170538150652	2.28487886382623	0.01	0.0642170538150652	29	0.000154835445560218	-0.291691632564942	0.0964774436730486	-0.204184142795459	0.0908387684837864	0.495875775360401	0.268120592945188
_____ASV12382	1.31720430107527	0.286	0.0289940828402367	0.494887300054286	1.01478494623656	0.391	0.0893491124260356	0.821257089806467	1.29890310786107	0.294	0.706370612311086	1.32524707996406	0.174	0.706370612311086	20	0.000106783065903598	-0.188151672699218	0.0857590899311271	-0.0342093950362214	0.171518179862254	0.222361067735439	0.250119334913582
_____ASV1271	1.7513329817777	0.186	0.0342991565781169	0.41822930942417	0.601819300404287	0.823	0.047145561994377	0.919697189443791	0.587842904051501	0.637	0.822952478019167	0.911735069206183	0.589	0.822952478019167	566.5	0.00302463034171943	-0.172011802990885	0.142576528156387	-0.0765805972219692	0.147587086466327	0.248592400212854	0.238401676202908
_____ASV1279	0.212567911553512	0.801	0.00362651732804426	0.691643260647081	1.5655750161468	0.148	0.106838043106619	0.661708858568307	0.394437833311297	0.671	0.829416004396405	2.43378901294088	0.006	0.829416004396405	611	0.00326222266335493	0.0670663101586999	0.204024393567081	-0.0582084956094376	0.198907416405297	-0.00885781454926223	0.144340210684956
_____ASV12894	0.195652173913043	0.928	0.00413223140495868	0.721811024600809	1.71739130434783	0.065	0.145087235996327	0.530204812152122	0.180497925311202	0.932	0.870271510844418	1.54818865345181	0.044	0.870271510844418	18	9.61047593132386e-05	-0.0904026296374321	0.0855990093359188	0.045201314818716	0.140703606310758	0.045201314818716	0.273407082614063
_____ASV12915	0.554577464788732	0.677	0.0130111524163569	0.656335282009777	0.950704225352115	0.476	0.0892193308550188	0.847407207580584	0.573446327683616	0.687	0.832176486021382	0.705009276437847	0.831	0.832176486021382	36	0.000192209518626477	-0.0303157008544784	0.111030786103179	-0.121262803417914	0.106216897758568	0.151578504272392	0.278132989423626
_____ASV12932	2.50902527075812	0.087	0.0547136390474316	0.303910108026648	0.771660649819495	0.628	0.0673095847274159	0.885254926098803	2.51780137414116	0.085	0.502518291971826	1.70391061452514	0.093	0.502518291971826	42	0.000224244438397557	-0.0868836586717548	0.147869547832792	0.304092805351142	0.251114039722718	-0.217209146679387	0.110902160874594
_____ASV12938	1.19266055045871	0.3	0.0258964143426295	0.503364578829925	1.39334862385321	0.202	0.12101593625498	0.70944876061243	1.15644171779141	0.314	0.716531370682361	1.2263339070568	0.268	0.716531370682361	32	0.000170852905445757	-0.219687290332012	0.142036877309135	0.0627677972377178	0.173958937032839	0.156919493094294	0.22184113880011
_____ASV13159	0.983606557377049	0.375	0.0229885057471264	0.546075901244236	0.676229508196721	0.719	0.0632183908045977	0.90619297313249	1.02352941176471	0.372	0.744468071515781	0.664451827242527	0.808	0.744468071515781	42	0.000224244438397557	0.184660815708795	0.216194338669932	-7.03321949291347e-17	0.196237229068963	-0.184660815708795	0.121235764998442
_____ASV13283	0.231788079470198	0.795	0.00513008427995602	0.690406700774596	0.97682119205298	0.477	0.0864785635764016	0.848096374910815	0.224309392265194	0.764	0.845224182106464	1.14819759679573	0.329	0.845224182106464	31	0.000165513752150578	0.0951791857452495	0.176176824415956	-0.0761433485961995	0.186411832712252	-0.0190358371490499	0.18970082765526
_____ASV13347	0.172413793103448	0.834	0.00394922425952045	0.699869078565288	0.942118226600986	0.49	0.0863187588152328	0.850735914044971	0.172472387425659	0.851	0.85653443295545	0.736196319018403	0.738	0.85653443295545	35.5	0.000189539941978887	0.0571246017016669	0.19522159607085	0.00816065738595245	0.166666008700862	-0.0652852590876193	0.190126347675373
_____ASV13505	0.47112462006079	0.604	0.0107099671791328	0.635224481954202	1.04103343465046	0.405	0.0946622905510452	0.827376525910857	0.470927187008907	0.643	0.824316666596614	1.27615062761506	0.233	0.824316666596614	41	0.000218905285102377	-0.143768803695877	0.141933864574811	0.0522795649803189	0.193325342423242	0.0914892387155581	0.209005558075353
_____ASV13574	0.213414634146342	0.841	0.00533536585365855	0.701578009549103	0.213414634146341	0.988	0.0213414634146341	0.934578037354795	0.233333333333334	0.782	0.848353588323593	0.447110141766628	0.958	0.848353588323593	34	0.000181531212036117	0.0970648164413137	0.199706076073959	-0.0776518531530509	0.174381642115254	-0.0194129632882627	0.177374109871812
_____ASV13656	0.235507246376812	0.81	0.00570676031606673	0.693919385662808	0.846920289855072	0.585	0.0820895522388059	0.87540064749366	0.249668874172187	0.801	0.850671015005524	0.575858250276856	0.895	0.850671015005524	32	0.000170852905445757	0.103128792058469	0.207794075679359	-0.0736634228989063	0.202540926830269	-0.0294653691595625	0.132339905641384
_____ASV13697	3.37962962962963	0.04	0.0657657657657657	0.209473341941437	1.99074074074074	0.058	0.154954954954955	0.513540380213436	5.16946442845724	0.004	0.129578796646442	1.70107349298101	0.083	0.129578796646442	61	0.000325688351005975	0.273586122573427	0.234846073730777	0.0594752440377014	0.153416079037423	-0.333061366611128	0.130696297556497
_____ASV13772	0.376984126984127	0.709	0.00875576036866359	0.666860578184435	1.12103174603175	0.352	0.104147465437788	0.805581758297377	0.384239888423989	0.691	0.832913545446538	1.23456790123457	0.254	0.832913545446538	40	0.000213566131807197	-0.105663969980175	0.137920009888348	-0.0150948528543106	0.18055170847791	0.120758822834486	0.223119469771682
_____ASV13798	0.208333333333333	0.83	0.00498466257668712	0.698855870325716	0.288461538461537	0.974	0.0276073619631901	0.93305511372116	0.217919075144509	0.803	0.850671015005524	0.521616541353384	0.922	0.850671015005524	38	0.000202887825216837	-0.0275381621557211	0.184093500034121	0.096383567545024	0.165406925568492	-0.0688454053893028	0.201343133833218
_____ASV13976	1.58415841584158	0.2	0.0374707259953161	0.430920812815305	0.53217821782178	0.849	0.0503512880562058	0.923086379050306	1.69343065693431	0.187	0.637604259839975	0.568513119533528	0.886	0.637604259839975	38	0.000202887825216837	-0.136114629256682	0.152835325893035	0.272229258513365	0.227482668995973	-0.136114629256682	0.152835325893035
_____ASV14322	1.02777777777778	0.376	0.0228677379480841	0.546593566568642	1.0625	0.41	0.0945611866501851	0.829716487610393	1.0180265654649	0.362	0.740603432977392	0.93784078516903	0.535	0.740603432977392	38	0.000202887825216837	0.0174811295830224	0.179832812874918	0.174811295830224	0.195741282933424	-0.192292425413246	0.171187081394748
_____ASV14472	2.32142857142857	0.124	0.0528455284552845	0.356345228624584	0.982142857142859	0.461	0.0894308943089432	0.842616493145297	2.42703862660944	0.1	0.528450893563927	0.918367346938775	0.548	0.528450893563927	18	9.61047593132386e-05	-0.0776518531530509	0.161215885165682	0.310607412612204	0.232508856153672	-0.232955559459153	0.129776284181975
_____ASV1453	1.02203444218633	0.384	0.0235912819658167	0.550361656266	0.515295753556532	0.858	0.0475776037133741	0.923797808876727	0.287580503512879	0.744	0.842678422939702	0.752781030444966	0.723	0.842678422939702	407.5	0.00217570496778582	0.182567642047104	0.169859972891608	-0.0125046330169248	0.1443860856807	-0.170063009030179	0.224604258727526
_____ASV14708	1.16883116883117	0.316	0.0235294117647059	0.512685392166901	1.61525974025974	0.126	0.130065359477124	0.640677528917919	1.04819277108433	0.377	0.746422607789896	2.32348111658456	0.008	0.746422607789896	30	0.000160174598855398	-0.107860961093922	0.153847800826815	-0.107860961093922	0.172298361178563	0.215721922187844	0.215721922187844
_____ASV14776	0.8008658008658	0.429	0.0179568066003397	0.57105368343376	1.07142857142857	0.378	0.0960931812666827	0.816108788090027	0.795404002965161	0.464	0.777257790631749	1.06928999144568	0.387	0.777257790631749	37	0.000197548671921657	0.170398248538428	0.228971287767984	-0.0154907498671297	0.171728465825988	-0.154907498671298	0.136174055173624
_____ASV14788	1.5546218487395	0.235	0.0327288810260946	0.460508588136818	2.07983193277311	0.042	0.175143741707209	0.469239020603089	1.4718792866941	0.24	0.678746077671838	1.35785007072136	0.157	0.678746077671838	23	0.000122800525789138	-0.230046776732444	0.118812570757736	0.0209133433393132	0.219821780989783	0.209133433393131	0.191082917335811
_____ASV14921	0.341463414634146	0.739	0.00753093060785369	0.674546058224877	0.753048780487803	0.65	0.0664335664335663	0.892739941725011	0.330081300813009	0.719	0.838414723075266	0.789620535714286	0.688	0.838414723075266	57	0.000304331737825256	0.0358600242325203	0.188346074569418	0.0717200484650406	0.187046713292109	-0.107580072697561	0.176684279292255
_____ASV14960	1.62729658792651	0.213	0.0354235109270104	0.4426250702584	1.33202099737533	0.213	0.115983430938437	0.720772211884326	1.59751221679254	0.211	0.657734637128472	1.44429469901168	0.135	0.657734637128472	37	0.000197548671921657	-0.261466702984052	0.0900537556843948	0.0950788010851098	0.203531610834674	0.166387901898942	0.221676048777798
_____ASV1511	3.7773795300677	0.02	0.0774269912858921	0.146853004271113	0.24542015133413	0.981	0.0201220383257485	0.934342935507767	2.24694154961486	0.107	0.540454865640353	0.934964938814796	0.515	0.540454865640353	398.5	0.0021276525881292	0.294768564243604	0.216399734533332	0.104302722732352	0.181073716555223	-0.399071286975956	0.117555807448191
_____ASV15134	0.216346153846154	0.831	0.00505050505050504	0.699235051196076	1.11778846153846	0.373	0.104377104377104	0.81429792820038	0.220812182741117	0.835	0.854004778083684	0.974903474903474	0.438	0.854004778083684	36	0.000192209518626477	0.0999438675229417	0.186516749936537	-0.0499719337614709	0.183021435501877	-0.0499719337614709	0.183021435501877
_____ASV15142	1.40804597701149	0.254	0.0315721649484536	0.472911809692826	1.08477011494253	0.366	0.0972938144329895	0.81287834094366	1.41816367265469	0.245	0.683841103711803	0.664556962025316	0.821	0.683841103711803	26	0.000138817985674678	-0.0356979180297806	0.152753492847018	0.232036467193574	0.251746918238371	-0.196338549163794	0.111170652471098
_____ASV15242	0.175438596491228	0.876	0.00412371134020618	0.710394386927773	0.997807017543859	0.45	0.0938144329896907	0.839864225563333	0.180124223602485	0.881	0.86204643882698	0.855654761904763	0.624	0.86204643882698	20	0.000106783065903598	0.0903093829600779	0.23731223984946	-0.045154691480039	0.150930282683993	-0.045154691480039	0.150930282683993
_____ASV15351	1.06521739130435	0.361	0.0234225621414914	0.538426819308996	1.36413043478261	0.234	0.119980879541109	0.735559166623502	1.04331864904552	0.348	0.733258240918595	1.05344295991778	0.426	0.733258240918595	46	0.000245601051578276	0.0307473652105184	0.196049532011123	0.169110508657851	0.193223105393315	-0.199857873868369	0.155345299029314
_____ASV15373	0.149253731343285	0.866	0.00312012480499222	0.707795904132979	2.34141791044776	0.029	0.195787831513261	0.416775353081231	0.136150234741787	0.896	0.864349395270154	1.54017857142857	0.111	0.864349395270154	26	0.000138817985674678	-0.0392775810838918	0.168071081796456	-0.0392775810838918	0.168071081796456	0.0785551621677838	0.213269520375158
_____ASV1548	0.481206726013848	0.636	0.00981717652756478	0.644416247774637	1.10373392680515	0.367	0.0900698200016145	0.81287834094366	1.11030583592624	0.343	0.730772004311204	1.15787418347061	0.316	0.730772004311204	384.5	0.00205290444199668	-0.102468390886236	0.179440707000541	0.1715231760487	0.152773011172019	-0.0690547851624635	0.212648316142502
_____ASV15601	0.0882352941176466	0.891	0.00198412698412697	0.713799238333148	1.33823529411765	0.235	0.12037037037037	0.736551369040118	0.0864811133200795	0.921	0.86800422950371	1.15846338535414	0.324	0.86800422950371	35	0.000186870365331297	-0.0935480042823544	0.168063518805754	0.0187096008564709	0.207412234969724	0.0748384034258836	0.174718920701635
_____ASV15624	0.427631578947367	0.684	0.010586319218241	0.658272156038572	0.509868421052632	0.859	0.0504885993485342	0.923797808876727	0.465432098765431	0.65	0.826352435622188	0.46908315565032	0.961	0.826352435622188	28	0.000149496292265038	0.0401318853649573	0.217908224166212	0.100329713412393	0.183340310760045	-0.14046159877735	0.141838706205349
_____ASV15629	0.706521739130435	0.526	0.0147727272727273	0.610940006972125	1.86141304347826	0.084	0.155681818181818	0.569590802748167	0.652249134948099	0.535	0.797366115768956	0.918367346938773	0.552	0.797366115768956	20	0.000106783065903598	-0.118518847326985	0.179607941191878	-0.047407538930794	0.15846046153012	0.165926386257779	0.208371992233446
_____ASV15659	0.294117647058824	0.719	0.00676036292474649	0.669419424364064	1.02941176470588	0.421	0.0946450809464508	0.834200417857614	0.296077377753897	0.749	0.843102895386679	0.963327859879585	0.48	0.843102895386679	43	0.000229583591692737	0.106110153538774	0.240683824390276	-0.0928463843464274	0.157787150427723	-0.0132637691923468	0.137046652840604
_____ASV15801	3.31360946745562	0.044	0.0739517992736877	0.218929684137945	0.909763313609468	0.525	0.0812149224166392	0.859452067903664	3.47379679144385	0.033	0.345661709267374	1.61861074705111	0.096	0.345661709267374	29	0.000154835445560218	-0.361371674059635	0.0905917975498501	0.0722743348119269	0.182576264285285	0.289097339247708	0.230635427563502
_____ASV15923	0.0664451827242528	0.935	0.00147031795625805	0.723789085059501	1.74833887043189	0.105	0.154750964896159	0.604682269415693	0.0640530093870787	0.946	0.870725989418009	1.24390243902439	0.237	0.870725989418009	43	0.000229583591692737	-0.0539255243846066	0.150393417324439	0.0269627621923032	0.17208233607952	0.0269627621923032	0.223423204642446
_____ASV16052	2.93859649122807	0.049	0.0604693140794224	0.2317952029455	1.12938596491228	0.337	0.0929602888086641	0.797247107332077	2.79971181556196	0.051	0.407225280190174	2.61904761904762	0.01	0.407225280190174	22	0.000117461372493958	0.232370801371696	0.249364310682785	0.105623091532589	0.161786406350228	-0.337993892904286	0.0880653650836967
_____ASV16159	0.62200956937799	0.566	0.0143567090005522	0.623525965461061	0.427631578947369	0.926	0.0394809497515186	0.927765613065748	0.633613445378137	0.56	0.802169046158393	1.13308515588646	0.323	0.802169046158393	44	0.000234922744987917	-0.163573355759051	0.136531581793287	0.0467352445025859	0.172700308404945	0.116838111256465	0.228831611443394
_____ASV1631	0.922313001831245	0.432	0.0222103495649519	0.572103734796591	0.320555712072124	0.94	0.0308773893722757	0.931255093221978	1.52171073094867	0.216	0.661408604146134	1.09712323107117	0.381	0.661408604146134	425.5	0.00227180972709906	0.216155091895816	0.21562939538791	-0.059136770424327	0.187644518155127	-0.157018321471489	0.134203036208331
_____ASV1641	0.23072540827953	0.798	0.00433247753530169	0.691085555999194	0.855013292821874	0.578	0.0642205106261587	0.873441324711179	1.01855797649323	0.372	0.744468071515781	0.670173057346454	0.808	0.744468071515781	307.5	0.00164178963826783	-0.0794015395721182	0.199735501011938	0.0882239328579093	0.167433222947947	-0.00882239328579085	0.184071227256009
_____ASV16431	2.47967479674797	0.09	0.0502264306298888	0.309642389330268	1.20934959349593	0.287	0.0979827089337175	0.769232589253736	2.30039011703511	0.086	0.505470457875504	2.17261904761905	0.017	0.505470457875504	19	0.000101443912608419	-0.262303051818107	0.0841155444826415	-0.0201771578321621	0.160545201913483	0.282480209650269	0.25359526370134
_____ASV16443	0.494791666666666	0.587	0.0107466063348416	0.631040286554053	1.27604166666667	0.273	0.110859728506787	0.758684980808696	0.472555746140648	0.607	0.8162118981074	1.66160081053698	0.086	0.8162118981074	28	0.000149496292265038	-0.117061924715939	0.118209618088828	0.133785056818216	0.245778843310413	-0.016723132102277	0.163764255780584
_____ASV1645	0.444196428571428	0.651	0.0100698309887663	0.648170867198174	0.851562499999998	0.544	0.0772189049691325	0.865328866586927	0.685975041907243	0.489	0.784222151986007	0.491628072675456	0.936	0.784222151986007	377	0.00201286079228283	-0.160588852858347	0.168206184070722	0.0652392214737034	0.202373348077971	0.0953496313846435	0.178047814189772
_____ASV16551	0.814977973568281	0.449	0.0163391477147273	0.579828359487184	2.43942731277533	0.018	0.195628173989843	0.357286502514237	0.722558922558922	0.477	0.779912218762885	2.77992277992278	0.006	0.779912218762885	41	0.000218905285102377	0.0147765343690451	0.152677157337014	-0.162541878059495	0.13273379698835	0.14776534369045	0.244333377393818
_____ASV16805	3.79166666666667	0.029	0.0758333333333333	0.17814717264607	1.43055555555556	0.195	0.114444444444445	0.704008439542279	3.17829880043621	0.045	0.386303344513394	0.938775510204079	0.503	0.386303344513394	60	0.000320349197710795	-0.386742090345031	0.103021870236986	0.175791859247742	0.232206845629254	0.21095023109729	0.173227200044476
_____ASV16838	0.953177257525083	0.412	0.0232415902140673	0.564622708961367	0.451505016722409	0.905	0.0440366972477065	0.926074670577669	1.35270049099836	0.291	0.704846998911378	0.710868079289132	0.773	0.704846998911378	45	0.000240261898283096	-0.0851933101947377	0.209428367546653	0.212983275486844	0.187184770809869	-0.127789965292107	0.144992700002055
_____ASV16882	3.32203389830508	0.039	0.0656726419835818	0.206288780999759	1.47881355932203	0.187	0.116937510470766	0.698289580087365	3.05755782678859	0.055	0.417867241902797	2.1021465581051	0.014	0.417867241902797	41	0.000218905285102377	-0.334654220991693	0.0801678472134655	0.283168956223741	0.243055374795802	0.0514852647679529	0.173429570263028
_____ASV16917	1.2874251497006	0.262	0.0298093587521663	0.478985255811178	0.31437125748503	0.942	0.0291161178509532	0.931255093221978	1.33654876741694	0.254	0.688104485948514	0.892857142857144	0.574	0.688104485948514	25	0.000133478832379498	0.0925701237260857	0.184500728278869	-0.240682321687823	0.10518159814823	0.148112197961737	0.232692286321545
_____ASV17044	0.849820143884892	0.584	0.017948717948718	0.63012270000605	1.09712230215827	0.29	0.0926875593542261	0.77193346517381	0.795039164490863	0.675	0.829416004396405	1.26033357505438	0.131	0.829416004396405	30	0.000160174598855398	0.185015591858549	0.307981022649254	-0.0616718639528497	0.0639911597031643	-0.123343727905699	0.0389299181482928
_____ASV17127	0.96875	0.379	0.0211171662125341	0.548291807422219	1.0078125	0.437	0.087874659400545	0.838046265647905	0.9384133611691	0.433	0.766200406418685	1.54377880184332	0.104	0.766200406418685	22	0.000117461372493958	-0.128467645015875	0.139060518049392	-0.0734100828662144	0.146026966164875	0.20187772788209	0.243878835113448
_____ASV17154	0.924170616113744	0.423	0.0160197165742452	0.568620238011137	3.2345971563981	0.003	0.224276032039433	0.164176848612945	0.708202880400753	0.455	0.773807686177885	4.49848024316109	0.001	0.773807686177885	39	0.000208226978512017	0.128261516581785	0.20147401944536	0.042753838860595	0.20147401944536	-0.17101535544238	0.139558199184769
_____ASV17557	0.569620253164556	0.683	0.0137931034482758	0.658098060297282	0.727848101265822	0.657	0.0704980842911877	0.894487911985371	0.608391608391608	0.598	0.81235677121683	0.542495479204339	0.916	0.81235677121683	15	8.00872994276988e-05	0.0825828273410854	0.184022952608639	0.0825828273410853	0.219031124210621	-0.165165654682171	0.138017214456479
_____ASV17573	0.441988950276243	0.662	0.00934306569343065	0.652105233504305	0.994475138121547	0.446	0.0840875912408759	0.839597627908083	0.410256410256409	0.626	0.820600494120553	1.82425488180883	0.044	0.820600494120553	25	0.000133478832379498	-0.0679678374394557	0.140721952832744	-0.0679678374394557	0.158678788646348	0.135935674878911	0.237405643821071
_____ASV1781	1.67480643240024	0.24	0.0348103812182395	0.463875506527694	1.32787373436569	0.249	0.110397930193549	0.744194381389349	0.545469812746661	0.556	0.801175466515452	0.905181157950257	0.547	0.801175466515452	393.5	0.0021009568216533	0.14351069317407	0.165493405770187	0.114322077613242	0.205395875098912	-0.257832770787311	0.17108513907115
_____ASV17829	5.67114093959731	0.006	0.123854891901795	0.0734500551434588	0.511744966442954	0.839	0.0447050201539026	0.922308140860172	6.14930991217065	0.003	0.113821041104364	1.30952380952381	0.217	0.113821041104364	31	0.000165513752150578	-0.0190358371490498	0.14997167235242	0.437824254428148	0.240890175123662	-0.418788417279098	0.0954413878556549
_____ASV18085	0.221414408460008	0.822	0.0049335444203084	0.697118553925187	1.19629874421679	0.297	0.106623467471743	0.776693012485054	0.215673215673214	0.812	0.852075866477301	1.28940986257074	0.238	0.852075866477301	37	0.000197548671921657	-0.083193950949471	0.138880830145663	0.0237697002712774	0.203100399310367	0.0594242506781936	0.20342389364754
_____ASV18095	2.9054054054054	0.06	0.063049853372434	0.256632722790398	1.0472972972973	0.417	0.0909090909090909	0.831975902456085	2.92723004694838	0.058	0.42571030748	1.3956043956044	0.186	0.42571030748	16	8.54264527228787e-05	0.134628363841364	0.222989778461732	0.215405382146183	0.198996369467332	-0.350033745987548	0.0807770183048187
_____ASV18184	0.919117647058824	0.462	0.0195007800312013	0.585083859699666	1.65441176470588	0.121	0.140405616224649	0.631497048624901	0.865155131264915	0.425	0.762759840767032	1.21365360303413	0.264	0.762759840767032	26	0.000138817985674678	0.196387905419459	0.200542596051922	-0.0981939527097296	0.162642159023972	-0.0981939527097295	0.18339612446556
_____ASV1823	0.312646920545369	0.735	0.00715650138556323	0.673714831186316	0.441937000470146	0.9	0.0404638273830343	0.925497964036197	3.56029353431178	0.029	0.327550876731038	0.87045084193373	0.606	0.327550876731038	358.5	0.001914086456322	0.13597513630822	0.239463995353068	-0.0679875681541098	0.142642278741561	-0.0679875681541098	0.153794297485138
_____ASV18339	0.170454545454545	0.839	0.00396825396825395	0.701327634276151	0.501893939393939	0.836	0.0467372134038801	0.92172999612827	0.173306772908366	0.864	0.858962815231358	0.62324929971989	0.871	0.858962815231358	42	0.000224244438397557	-0.0442953849599232	0.187749307182486	0.0885907699198465	0.188289076309206	-0.0442953849599232	0.176607825846122
_____ASV18424	1.49612403100775	0.24	0.0319298535859045	0.463875506527694	1.45736434108527	0.163	0.124410621225908	0.675604943564696	1.43476031786721	0.26	0.689127451103031	1.85407066052227	0.049	0.689127451103031	20	0.000106783065903598	0.242581641710886	0.260712681849063	-0.0373202525709055	0.148474515942669	-0.20526138913998	0.0935576584470984
_____ASV18446	1.88235294117647	0.163	0.0412371134020618	0.397294471725866	0.779411764705881	0.651	0.0682989690721648	0.892739941725011	1.87096774193549	0.14	0.585026367475945	1.38361638361638	0.173	0.585026367475945	27	0.000144157138969858	-0.151258643977434	0.112352100182367	0.302517287954867	0.248596212411494	-0.151258643977434	0.152125462787177
_____ASV18538	2.19298245614035	0.089	0.0457038391224863	0.307797442606347	1.34320175438597	0.232	0.111974405850091	0.734516327443698	2.08333333333334	0.122	0.563875381490067	1.77827380952381	0.046	0.563875381490067	23	0.000122800525789138	0.299916113756458	0.286686212504737	-0.149958056878229	0.09725709624842	-0.149958056878229	0.0774490410020357
_____ASV18657	1.06060606060606	0.448	0.0240963855421687	0.579272036905304	1.06060606060606	0.444	0.0963855421686748	0.839421630968032	1.07407407407407	0.35	0.733560048481399	0.930735930735929	0.539	0.733560048481399	7	3.73740730662595e-05	-0.0412558635876106	0.17198950702769	-0.165023454350442	0.123767590762832	0.206279317938053	0.234382189980126
_____ASV18669	2.06689536878216	0.097	0.0472317491425772	0.320437323093762	0.866209262435678	0.568	0.0791768740813327	0.870552935240035	2.15643319962975	0.089	0.511684572742818	0.914492379230173	0.584	0.511684572742818	35	0.000186870365331297	0.305160935720933	0.291008600982309	-0.167346319588899	0.0783257538676409	-0.137814616132034	0.0815240293544105
_____ASV18707	0.972222222222221	0.44	0.022875816993464	0.57550875754881	0.509259259259261	0.862	0.047930283224401	0.923895564786409	1.01839464882943	0.376	0.746422607789896	0.714285714285715	0.758	0.746422607789896	18	9.61047593132386e-05	-0.0696239510037811	0.175851278502184	-0.139247902007562	0.131848846784176	0.208871853011343	0.227268322124211
_____ASV18791	6.6267942583732	0.002	0.123965092861938	0.0363461185571005	1.51315789473684	0.146	0.113224434996644	0.66162309892487	6.15555555555556	0.002	0.0917849809578963	1.09266409266409	0.366	0.0917849809578963	29	0.000154835445560218	-0.386760327439851	0.0446261916276751	-0.0743769860461251	0.191855044135412	0.461137313485976	0.225427392133605
_____ASV18944	0.706521739130434	0.554	0.0162094763092269	0.619516142836872	0.706521739130435	0.691	0.0648379052369078	0.900306132369516	0.716730038022811	0.513	0.790082004730284	0.869565217391305	0.603	0.790082004730284	14	7.47481461325189e-05	-0.124148526962753	0.164249243789662	-0.0496594107851011	0.141062147786794	0.173807937747854	0.231871292220838
_____ASV19110	1.11570247933884	0.31	0.024896265560166	0.508462945754215	0.960743801652892	0.475	0.0857538035961272	0.846872111610122	1.11063829787234	0.351	0.734554652995379	1.38932496075353	0.179	0.734554652995379	21	0.000112122219198778	-0.19217039465254	0.121306171969573	-4.07063705659683e-17	0.150931249141907	0.19217039465254	0.249512648775281
_____ASV19210	2.32758620689655	0.082	0.0454545454545454	0.296274632687938	1.86063218390804	0.087	0.145342312008978	0.576021711503929	2.07142857142857	0.123	0.564762866662103	1.67328042328043	0.082	0.564762866662103	36	0.000192209518626477	-0.299831602568825	0.111354661670371	0.149915801284413	0.212621319204447	0.149915801284413	0.200103015382964
_____ASV19243	0.773381294964029	0.495	0.0173247381144239	0.599045350247438	0.998201438848917	0.443	0.0894439967767926	0.839004847433092	0.766912669126694	0.487	0.783157116524742	1.20157384987894	0.25	0.783157116524742	34	0.000181531212036117	0.112914014700262	0.233779405810287	0.0705712591876639	0.189525732644283	-0.183485273887926	0.0997684111517074
_____ASV19398	2.25	0.01	0.0515923566878981	0.100035188689267	0.668209876543209	0.963	0.0612880396319886	0.932187525377845	2.36635325721961	0.012	0.221627149142237	0.873015873015873	0.706	0.221627149142237	30	0.000160174598855398	0.319434213196567	0.310469235597951	-0.159717106598283	0.017746345177587	-0.159717106598283	0.017746345177587
_____ASV19777	1.40151515151515	0.248	0.0298387096774193	0.469528923342129	1.07007575757576	0.375	0.0911290322580646	0.815173423599958	1.33790523690773	0.268	0.69261635801334	1.14982578397213	0.316	0.69261635801334	20	0.000106783065903598	0.0199686133648098	0.25391539060085	0.199686133648098	0.15732044340529	-0.219654747012908	0.100118117116039
_____ASV2036	0.65450643776824	0.528	0.0146090288588193	0.61140220368828	0.983100858369099	0.43	0.0877739192911029	0.835821335752871	0.025500109914267	0.974	0.87303280206812	0.691184623914249	0.752	0.87303280206812	326	0.00174056397422865	0.151129856703917	0.177277810348571	-0.140334866939351	0.196714502794806	-0.0107949897645655	0.17522591472001
_____ASV2053	4.75523889354568	0.015	0.0979919678714859	0.124853079012941	0.423721709974853	0.9	0.0349268039901542	0.925497964036197	0.94734275962945	0.416	0.75935057492682	0.91982170372001	0.525	0.75935057492682	310.5	0.00165780709815337	0.163950203930766	0.199646259737008	0.241610826845339	0.172020350542507	-0.405561030776105	0.155684493631332
_____ASV2059	1.47754854368932	0.234	0.0323416124319299	0.460025309953874	1.43962378640777	0.223	0.126045955638199	0.728647258289938	0.417808219178086	0.659	0.827660868864055	1.10461192350956	0.398	0.827660868864055	326.5	0.00174323355087624	-0.125475187080609	0.185681517523017	0.242395247769358	0.181439911854812	-0.116920060688749	0.178494946129429
_____ASV2430	2.58082767539605	0.087	0.0499046606858179	0.303910108026648	2.7273278370514	0.014	0.210949954674752	0.324814555579144	3.89863562212665	0.029	0.327550876731038	0.726028181922327	0.757	0.327550876731038	268	0.00143089308310822	0.15978016611705	0.184391359882587	0.143251183415286	0.207175780626777	-0.303031349532336	0.143605147369655
_____ASV2451	1.86106346483705	0.166	0.035821669869943	0.399755700552302	2.54410683655967	0.012	0.195875437748352	0.303095720516207	0.535632959433246	0.593	0.810801801143165	1.64763094494512	0.073	0.810801801143165	156	0.000832907914048068	-0.222545065340555	0.173346116046306	-0.0202313695764141	0.177370470853754	0.242776434916969	0.19244569483864
_____ASV2487	1.39839034205231	0.269	0.0309956516891515	0.483502234143555	1.10286720321932	0.375	0.0977812465157766	0.815173423599958	0.876065065840429	0.397	0.7539816295513	0.95512082853855	0.522	0.7539816295513	237.5	0.00126804890760523	0.163392951670103	0.209222387850352	0.0606135143292317	0.17570982279318	-0.224006465999334	0.157712744370759
_____ASV2579	0.0665807560137452	0.938	0.00164194915254236	0.724421575774325	0.445124570446735	0.897	0.0439088983050847	0.925497964036197	0.222769351979515	0.822	0.853144281027034	0.398149446235807	0.969	0.853144281027034	290	0.00154835445560218	-0.056562765183721	0.186109215881513	0.0359944869350951	0.187164414789185	0.0205682782486258	0.180172433644753
_____ASV2664	2.44615761135585	0.092	0.0519625682349883	0.313765420251645	1.49014929025942	0.176	0.126618144008318	0.688813089291646	1.19621289662232	0.324	0.720179806557114	0.663941073117988	0.815	0.720179806557114	231	0.00123334441118656	0.316512399527222	0.210133314691888	-0.189907439716333	0.160412230457989	-0.126604959810889	0.164802724388528
_____ASV2714	5.62205700123916	0.001	0.104249721395664	0.0230943567231198	0.818773234200742	0.639	0.0607300008042186	0.88714796754431	3.39838709677419	0.01	0.203966624350881	0.978776299433728	0.484	0.203966624350881	202.5	0.00108117854227393	-0.419969348721447	0.0558723105514877	0.0657783317274555	0.130789405689653	0.354191016993991	0.267421559190318
_____ASV2947	1.10738766184311	0.398	0.0252303527737771	0.557907913499074	0.935072353389185	0.586	0.0852175120165195	0.87540064749366	0.745683101242003	0.735	0.841193461960087	1.04324612259055	0.561	0.841193461960087	264	0.0014095364699275	0.211085398244836	0.305447418370209	-0.0248335762640983	0.0588302597815703	-0.186251821980738	0.0527807935347199
_____ASV3001	3.30324909747292	0.04	0.064143007360673	0.209473341941437	0.409521660649821	0.902	0.0318086225026289	0.925497964036197	0.229055007052187	0.796	0.850262442327078	0.666919287608943	0.797	0.850262442327078	212	0.00113190049857814	0.215406952037202	0.184070270960878	0.145813936763644	0.182237291617883	-0.361220888800847	0.16844601293047
_____ASV3060	4.13143913143913	0.019	0.0819200952719028	0.143585161428545	1.14287364287364	0.325	0.090645719062396	0.793069926225778	0.479011046817464	0.622	0.819417985853619	0.667953667953668	0.786	0.819417985853619	202	0.00107850896562634	0.329751456622848	0.191753158259119	0.0131900582649139	0.192876173179827	-0.342941514887762	0.143238831020184
_____ASV3181	1.75970565846232	0.193	0.0396280053142098	0.424955483951906	1.11266176097437	0.367	0.100227139612291	0.81287834094366	3.55815807834148	0.032	0.339888743044553	0.767857142857143	0.693	0.339888743044553	199	0.0010624915057408	-0.250146987886124	0.114834780563442	0.257504252235715	0.223591392099026	-0.00735726434959196	0.186205910854067
_____ASV3203	1.29447565543071	0.277	0.0239414667936617	0.488901310317154	0.718047752808988	0.672	0.0531214823794267	0.897311786355708	0.992727272727276	0.378	0.746422607789896	1.36565904557312	0.186	0.746422607789896	205.5	0.00109719600215947	-0.120137643247354	0.161364160669887	-0.0918699624832706	0.166325192783879	0.212007605730625	0.215076161125651
_____ASV3290	0.0700221122459717	0.944	0.00133716049444775	0.725349025294166	0.917658207855111	0.515	0.0700953606563145	0.856103234100625	0.157164535009755	0.876	0.861327781052058	1.83825458361267	0.04	0.861327781052058	196	0.00104647404585526	-0.0310858180883628	0.196688701015227	-0.0310858180883628	0.143849746987702	0.0621716361767259	0.206687507630132
_____ASV3319	2.50142873471254	0.094	0.0482449613941107	0.316555208611146	1.10126871642473	0.386	0.0849605123202662	0.819678515907315	1.815923764414	0.153	0.601196586624543	0.811114502122464	0.657	0.601196586624543	213.5	0.00113990922852091	-0.296849951577147	0.148694297328272	0.208028706223355	0.22887936792654	0.0888212453537919	0.151658032085405
_____ASV3358	1.11819235225956	0.347	0.0229365975399608	0.531341137057992	1.88586326767092	0.071	0.15473290153901	0.545822872094943	0.0920634920634915	0.911	0.866125623605724	0.914965986394558	0.537	0.866125623605724	179	0.000955708439837206	-0.176308166643477	0.171667280555713	-0.0153311449255197	0.173411213348943	0.191639311568997	0.20102576671097
_____ASV3423	1.6364270760642	0.181	0.0387267247429916	0.413875364396462	0.572226099092812	0.784	0.0541678708558688	0.914518823391185	0.415132924335378	0.655	0.826810736988926	0.446428571428572	0.966	0.826810736988926	193	0.00103045658596972	0.0127793189472881	0.189194799967598	0.242807059998473	0.196294521871694	-0.255586378945761	0.153887952105032
_____ASV3424	0.204831932773109	0.828	0.00404228855721393	0.698173121377445	0.835084033613443	0.56	0.0659203980099501	0.869225715595179	1.67574021012416	0.191	0.64224145703946	1.26603934987168	0.245	0.64224145703946	162.5	0.000867612410466737	-0.024743438225918	0.177050604981215	0.0919041991248383	0.2148206321559	-0.0671607608989203	0.156000406532622
_____ASV3585	0.972067925726075	0.385	0.0222952251817743	0.551018879681525	0.843120139660372	0.558	0.0773507812428906	0.868208209788031	0.023264424560321	0.97	0.87303280206812	1.08687511701928	0.386	0.87303280206812	224	0.0011959703381203	0.114512100628942	0.182329702186816	0.114512100628942	0.182329702186816	-0.229024201257883	0.181927378667029
_____ASV3611	5.55505415162455	0.005	0.0809761873437705	0.0643023158971449	0.980370036101087	0.446	0.0571635311143273	0.839597627908083	1.72414764722457	0.195	0.644682211166886	1.53246753246754	0.113	0.644682211166886	186	0.000993082512903466	-0.270649272688076	0.15142791569324	-0.101493477258029	0.184874419962634	0.372142749946104	0.193735022217322
_____ASV3653	0.728813559322035	0.51	0.0158013325726001	0.604874414958505	0.175735950044602	0.998	0.0152404529586399	0.934578037354795	0.612308502699619	0.578	0.806377024061242	0.832691814216063	0.65	0.806377024061242	135	0.000720785694849289	-0.164920107220753	0.119048193340702	0.146595650862891	0.238217932652198	0.0183244563578614	0.172302314199824
_____ASV3695	0.7926267281106	0.44	0.018058690744921	0.57550875754881	0.827188940092168	0.605	0.0753845346212401	0.878999941688778	1.13606155998601	0.332	0.723884524084975	1.15088282504013	0.329	0.723884524084975	153.5	0.000819560030810118	-0.149106993331504	0.148832836686116	-0.0658844854255482	0.176033564631064	0.214991478757052	0.21598529838366
_____ASV3700	1.22327790973872	0.28	0.027677011957544	0.490678859179774	0.728424386381632	0.673	0.0659232388373864	0.897311786355708	2.14446177847114	0.13	0.573711852806277	0.624846851261947	0.838	0.573711852806277	190.5	0.00101710870273178	0.126516174923261	0.182158967402651	0.0778561076450835	0.210791442007023	-0.204372282568344	0.149942287672361
_____ASV3817	0.453416149068323	0.658	0.00897632954196126	0.650810763537663	1.60248447204969	0.148	0.126898247771288	0.661708858568307	0.884865744507729	0.425	0.762759840767032	0.467747382640999	0.94	0.762759840767032	186	0.000993082512903466	0.0469300025814137	0.198916331322206	0.0938600051628276	0.192118732967463	-0.140790007744242	0.157347692792551
_____ASV3834	1.03861788617886	0.353	0.0182421819220334	0.533690753419403	1.89227642276423	0.061	0.132943024418107	0.517854932653804	0.344624090541633	0.736	0.841193461960087	3.33169693994436	0.003	0.841193461960087	226	0.00120664864471066	0.175674329484336	0.242121461782075	-0.119972712818571	0.151793186208272	-0.055701616665765	0.13772208889256
_____ASV3941	0.371577574967406	0.716	0.00911927045836333	0.66846093648653	0.436766623207301	0.889	0.0428765698744101	0.925497964036197	0.988820570150919	0.404	0.756292398583405	1.00603621730382	0.447	0.756292398583405	147	0.000784855534391449	-0.16009356515498	0.194502391764522	0.106729043436653	0.19825278311173	0.0533645217183265	0.154235915377216
_____ASV4032	2.00724054706356	0.149	0.0429709364908504	0.385384632209988	1.43905872888174	0.182	0.123229278794403	0.695299152201067	0.191629955947137	0.831	0.853482198186949	0.743440233236151	0.743	0.853482198186949	206	0.00109986557880706	-0.28467524829159	0.190175209285774	0.21997632822532	0.170585964976376	0.0646989200662705	0.180070088452083
_____ASV4073	0.292905504857229	0.741	0.00648620459249365	0.674798008551024	1.42993818074772	0.178	0.126660256514724	0.690502708903945	2.83743910925539	0.056	0.420368388625012	1.32316570486397	0.205	0.420368388625012	161	0.000859603680523967	-0.016223281428463	0.155294441420946	0.105451329285009	0.232008376519519	-0.0892280478565461	0.153907561307559
_____ASV4254	0.852881552273385	0.443	0.0191903559501507	0.577108620817043	1.24022589052997	0.312	0.111623360755885	0.785284508059529	0.914942794406565	0.387	0.750039026434868	1.06538349937131	0.431	0.750039026434868	147.5	0.000787525111039038	0.215264857467346	0.201160630375508	-0.0528008140957642	0.151513846586428	-0.162464043371582	0.190453715415753
_____ASV43	2.87287001957158	0.063	0.0447067806046499	0.262191465927175	1.00231963621999	0.428	0.0623912446674522	0.835821335752871	2.38748695903567	0.107	0.540454865640353	0.667107561587509	0.806	0.540454865640353	6993	0.0373366989931932	-0.0049976035498366	0.217332854350131	0.258625983704033	0.162350681653017	-0.253628380154197	0.155505720814696
_____ASV4417	0.612334801762114	0.529	0.012405729840689	0.611585930098196	0.860132158590307	0.542	0.0697041367307777	0.864988428197506	0.218436154949785	0.795	0.850262442327078	0.32967032967033	0.992	0.850262442327078	199.5	0.00106516108238839	-0.127745590404554	0.19172913074366	-0.0589595032636403	0.154630809678809	0.186705093668194	0.19935768031532
_____ASV4427	0.155409444112373	0.864	0.00371415306596192	0.707795904132979	0.622384937238494	0.771	0.0594978750758902	0.912653142680468	0.392207374013847	0.698	0.833916641151388	0.709740948341159	0.754	0.833916641151388	155.5	0.000830238337400478	-0.015346637081469	0.189449696697729	0.0675252031584632	0.211562595285837	-0.0521785660769944	0.146252171430063
_____ASV4443	0.996592844974446	0.394	0.0226340007461758	0.555565832147514	0.914456072036992	0.501	0.0830742444969531	0.853182747565058	0.0136269047459221	0.986	0.87303280206812	0.849386140648277	0.598	0.87303280206812	130	0.00069408992837339	-0.185198030548859	0.194663092603287	0.0148158424439087	0.165280186042361	0.170382188104951	0.186805470537061
_____ASV4454	3.91413396282089	0.019	0.0559179673091718	0.143585161428545	1.84493951017999	0.093	0.105428447976056	0.583066905073936	1.0372550287821	0.365	0.742186342340641	1.77284230735666	0.056	0.742186342340641	149	0.000795533840981808	-0.328647507858244	0.161322655597645	0.164323753929122	0.202422726280567	0.164323753929122	0.172372298522547
_____ASV4511	4.4021101992966	0.021	0.0931703988586316	0.151213568713975	0.635990621336458	0.728	0.0538428137212331	0.907986904583926	0.665573770491804	0.536	0.797366115768956	1.02177234530175	0.436	0.797366115768956	168	0.000896977753590227	0.395831409659838	0.188518246312429	-0.0698526017046773	0.191470172913908	-0.325978807955161	0.144442311554513
_____ASV4563	0.720844811753903	0.516	0.0147549457262347	0.607553475795975	1.20293847566575	0.303	0.098491612236267	0.779633560159329	0.0572745227123104	0.961	0.872796731969344	1.53735255570118	0.102	0.872796731969344	136	0.000726124848144469	-0.068746626718616	0.227090037433213	-0.0893706147342008	0.149753641377502	0.158117241452817	0.164323827804873
_____ASV4664	0.903299575302185	0.437	0.0182601660915649	0.57429120178807	1.01764129369487	0.44	0.0822863180835081	0.838734820425477	2.80250494396836	0.061	0.43834677738611	0.715200878557703	0.775	0.43834677738611	143	0.000763498921210729	0.00829238019000311	0.173833345287656	0.157555223610057	0.209872872994347	-0.16584760380006	0.161948676320111
_____ASV4825	0.826069190956144	0.605	0.0188858441801084	0.635313250695414	1.09421819667665	0.297	0.100065392040854	0.776693012485054	1.2040268099367	0.279	0.697919603313986	1.0084982788296	0.585	0.697919603313986	152	0.000811551300867348	-0.0471677839737744	0.0607551432330301	0.185896560367228	0.304702342619593	-0.138728776393454	0.0619043245324629
_____ASV4913	3.23722456633849	0.035	0.071316068062692	0.195853351462382	0.75832161275199	0.629	0.06682331069741	0.885254926098803	3.43229246001522	0.033	0.345661709267374	1.05524384980578	0.413	0.345661709267374	115.5	0.000616672205593281	0.384529659209747	0.226820091291147	-0.162685625050278	0.149519072994307	-0.221844034159469	0.144177371209183
_____ASV4985	0.522696011004126	0.597	0.0120587068623562	0.632876789375512	0.625859697386521	0.774	0.057754859182864	0.913670321209499	0.415770609319	0.698	0.833916641151388	0.966777408637872	0.497	0.833916641151388	114	0.000608663475650511	0.0274123206953263	0.158456001812361	0.109649282781305	0.228555706408237	-0.137061603476631	0.154481550640113
_____ASV5021	0.263980006248048	0.762	0.00611333176581237	0.680604516003419	1.11918150577944	0.374	0.103673425093599	0.815173423599958	0.336383952325208	0.721	0.838701933789116	1.43719561688312	0.152	0.838701933789116	111	0.000592646015764971	-5.55111512312578e-17	0.173541158728742	0.101328688259486	0.187514725682163	-0.101328688259487	0.190558234654208
_____ASV5076	8.08159722222222	0.002	0.140464695232348	0.0363461185571005	0.985243055555558	0.445	0.0684972842486423	0.839597627908083	4.13740122914836	0.011	0.212441751887671	1.65464165464166	0.091	0.212441751887671	98	0.000523237022927632	-0.50958837553367	0.11597858955056	0.138193457771843	0.189799276673216	0.371394917761828	0.196098636013367
_____ASV5110	0.740994072047424	0.478	0.0172757475083056	0.592805813756072	1.0202918376653	0.415	0.0951495016611296	0.831582568946621	0.489072946811697	0.613	0.81745746102023	0.346965824103	0.994	0.81745746102023	77	0.000411114803728854	0.041289189097437	0.19080610997316	0.13418986456667	0.199199957330926	-0.175479053664107	0.156427994671871
_____ASV529	1.0649363764896	0.361	0.0239066857103992	0.538426819308996	1.05041910725106	0.434	0.0943231540048516	0.836516244270834	1.2580325803258	0.33	0.722209857392695	1.0327132192761	0.427	0.722209857392695	1108.5	0.00591845142770694	0.195248352982884	0.207462580909809	-0.00709994010846844	0.150930962416071	-0.188148412874415	0.184230838520124
_____ASV5353	2.10867006669282	0.139	0.0479643056330173	0.375621596984161	0.505100039231072	0.86	0.0459564974902399	0.923895564786409	2.56328267477204	0.082	0.495090016887842	1.01470720114788	0.445	0.495090016887842	78	0.000416453957024034	-0.305269856048898	0.11807878874258	0.166510830572126	0.229079226442389	0.138759025476772	0.176197399095552
_____ASV5366	1.90111420612813	0.137	0.040990990990991	0.373256409383466	0.630222841225628	0.765	0.0543543543543544	0.911229963372514	0.272502472799208	0.761	0.84488834753338	2.00526932084309	0.029	0.84488834753338	120.5	0.000643367972069181	-0.258540667980268	0.163584407748383	0.0339069728498713	0.209875777584291	0.224633695130397	0.165549252604173
_____ASV544	1.14656603177112	0.313	0.0240148649655275	0.510258516180738	0.305856318659606	0.957	0.0256246844505508	0.932181515256099	0.572611464968155	0.577	0.806377024061242	0.859143703028919	0.613	0.806377024061242	1121.5	0.00598786042054428	-0.0960910933460294	0.181922928178199	-0.100330406287766	0.166295587755652	0.196421499633796	0.198878798447703
_____ASV5530	7.30379746835442	0.005	0.14408790111125	0.0643023158971449	0.658227848101264	0.729	0.051941565738544	0.907986904583926	2.14876507754165	0.13	0.573711852806277	0.8984375	0.563	0.573711852806277	72	0.000384419037252954	-0.388390856775901	0.110168742223471	-0.1294636189253	0.163495051482336	0.517854475701202	0.220009356961163
_____ASV5616	3.39316239316239	0.044	0.0718877320054322	0.218929684137945	0.871794871794872	0.555	0.0738795835219556	0.867022160766211	1.44929645803008	0.222	0.665210325306725	1.33140756302521	0.2	0.665210325306725	85	0.000453828030090293	-0.321713885234252	0.133457246136794	-0.00946217309512507	0.177665175796174	0.331176058329377	0.213469124191373
_____ASV563	4.22743682310469	0.012	0.0932338010733149	0.109888684779716	0.800745312681962	0.632	0.0706399951714955	0.886065469833479	0.188429087987142	0.797	0.850262442327078	0.300544292813756	0.991	0.850262442327078	1194.5	0.00637761861109242	0.138405143475362	0.182935169841506	0.277917528098526	0.170226802023047	-0.416322671573888	0.174802074217288
_____ASV5692	3.21215733015494	0.005	0.07177575071576	0.0643023158971449	0.783671036948748	0.755	0.0700446101604634	0.909676250647897	3.36367548956316	0.003	0.113821041104364	1.00923597602442	0.494	0.113821041104364	59	0.000315010044415615	-0.186876245649977	0.0407276072990781	-0.186876245649977	0.0407276072990781	0.373752491299954	0.30291249878878
_____ASV5719	2.04682779456193	0.123	0.0440793754066363	0.355277291326359	0.876132930513596	0.567	0.0754716981132076	0.870552935240035	1.61727214786488	0.225	0.667050718054532	0.523376623376623	0.944	0.667050718054532	68	0.000363062424072235	-0.260069737462504	0.114033627232958	0.00896792198146564	0.143148122303862	0.251101815481038	0.253563656854715
_____ASV5756	0.962837837837836	0.374	0.0221445221445221	0.545608591642712	1.15990990990991	0.327	0.106708106708107	0.793890648265297	1.0905782450465	0.341	0.729590104110577	1.00979398851739	0.435	0.729590104110577	127	0.00067807246848785	0.0159027227054979	0.177239049497731	0.182881311113227	0.206819742541434	-0.198784033818725	0.159956739134347
_____ASV5782	1.36228876371183	0.264	0.0284939152003721	0.480283354261864	1.01393418321969	0.423	0.0848306332842415	0.83491831091865	1.21914717605475	0.302	0.708909160599117	1.62169454937938	0.092	0.708909160599117	93	0.000496541256451733	-0.209271171407021	0.13350478848788	-5.41378284794429e-17	0.172119408733077	0.209271171407021	0.22766186794423
_____ASV5873	1.92501942501942	0.116	0.0358927924664976	0.346532856380026	1.80118492618492	0.048	0.134335385729808	0.486602653345747	1.47897867789586	0.192	0.64224145703946	1.79174710424711	0.03	0.64224145703946	109	0.000581967709174611	0.25836364640392	0.282013489874168	-0.18829892873506	0.0943555490698581	-0.0700647176688596	0.10084925186182
_____ASV5926	0.907310704960835	0.416	0.0193270300333704	0.566493651587564	1.61716710182767	0.14	0.137791991101223	0.652756086422589	0.432174245319067	0.677	0.830469764257993	1.59011288439081	0.11	0.830469764257993	104	0.000555271942698712	-0.19070485407286	0.169149436801866	0.0580406077613054	0.166607602718859	0.132664246311555	0.209647543184179
_____ASV5949	5.17994858611825	0.008	0.0825735068128265	0.0877950814894734	1.12753499000286	0.378	0.0718960944347689	0.816108788090027	2.1669011170873	0.118	0.559912348590153	0.812375543919167	0.66	0.559912348590153	125	0.00066739416189749	0.408182970441182	0.234463608149174	-0.173979626745422	0.145382425309838	-0.23420334369576	0.132322158029772
_____ASV6011	2.05815279361459	0.131	0.0441617224295064	0.365654313953496	0.540193842645383	0.838	0.0463636919689279	0.921993610758887	1.50956090651558	0.243	0.681608670135549	0.675344904316866	0.813	0.681608670135549	100	0.000533915329517992	-0.311750055634473	0.102745501813194	0.155875027817237	0.218819319150797	0.155875027817237	0.197061785879549
_____ASV6065	0.577507598784194	0.561	0.0102425876010782	0.622398275117382	2.37272036474164	0.027	0.16832884097035	0.403601419506824	0.619217081850534	0.548	0.799280704161764	1.42628936558649	0.167	0.799280704161764	101	0.000539254482813172	0.00795441330834475	0.187166377025808	0.127270612933516	0.20637647241039	-0.135225026241861	0.15324841752964
_____ASV6102	2.2147001934236	0.106	0.0490942223175046	0.332742997771358	0.957446808510639	0.452	0.0848965591167328	0.839955529747727	1.86176980913824	0.136	0.581002813172128	0.853885528152629	0.639	0.581002813172128	79	0.000421793110319214	-0.22650556826241	0.150552533696004	-0.0720699535380396	0.150005267131346	0.29857552180045	0.228273788447862
_____ASV6162	0.738009666625357	0.534	0.0163525898465658	0.61291033608921	0.338331887470565	0.966	0.0299866131191431	0.932538898728942	0.630740286764916	0.594	0.810801801143165	0.726736673949302	0.807	0.810801801143165	127	0.00067807246848785	-0.0991126099675512	0.124110917027923	0.182575860466542	0.266720714952795	-0.0834632504989905	0.118435632511026
_____ASV6191	0.974162011173183	0.397	0.0214088397790055	0.557068830610436	0.659916201117317	0.754	0.0580110497237568	0.909676250647897	1.16684791051732	0.33	0.722209857392695	1.1467751657625	0.307	0.722209857392695	96	0.000512558716337272	0.0739153199563393	0.173074874105802	-0.203267129879933	0.150709831650741	0.129351809923594	0.217808139127647
_____ASV6194	2.16159052453469	0.13	0.0430424528301887	0.364596375751917	0.786802030456852	0.649	0.0626684636118598	0.89246106051083	2.5299801079852	0.074	0.476047271148706	1.30065856129686	0.23	0.476047271148706	168	0.000896977753590227	-0.229483598310405	0.168970005136247	-1.90413006542767e-18	0.152493686801361	0.229483598310405	0.216475752845381
_____ASV6198	6.23032904148784	0.004	0.105774485396806	0.0559683585480557	1.47353361945637	0.195	0.100066792154958	0.704008439542279	6.04454267256033	0.004	0.129578796646442	3.16575410652066	0.003	0.129578796646442	88	0.000469845489975833	-0.378889352073623	0.0988407005409452	-0.00823672504507875	0.172239327490459	0.387126077118702	0.229657530024465
_____ASV6211	10.6377952755905	0.001	0.192876008280391	0.0230943567231198	0.647637795275591	0.743	0.0469698051252766	0.909676250647897	8.36473335928373	0.002	0.0917849809578963	2.92905081495686	0.001	0.0917849809578963	79	0.000421793110319214	-0.436891428852762	0.0738570760562773	-0.159633406696201	0.132384588622254	0.596524835548963	0.24410512005266
_____ASV6261	0.285493827160494	0.735	0.00647985989492119	0.673714831186316	1.25	0.265	0.113485113835376	0.754750081759306	0.0815261044176706	0.949	0.870725989418009	1.12355212355212	0.354	0.870725989418009	81	0.000432471416909574	-1.61690683990005e-17	0.163926326090827	0.109441574159899	0.173712310367202	-0.109441574159899	0.210772417121161
_____ASV635	0.460532291761286	0.635	0.00887069259638348	0.644386745940218	1.6305976927968	0.146	0.12563315224523	0.66162309892487	0.0365572492494493	0.975	0.87303280206812	1.09879300653788	0.367	0.87303280206812	969.5	0.00517630911967693	0.0204168992077269	0.179229798422542	0.103542845982044	0.178475112210602	-0.123959745189771	0.19341208233466
_____ASV6363	0.282083075015498	0.749	0.00676052152594626	0.677516116123054	0.79355238685679	0.634	0.0760744400282308	0.886559722710529	2.01875160544567	0.128	0.570986391113629	0.973246441433717	0.475	0.570986391113629	83.5	0.000445819300147523	-0.0307174259057231	0.153209582603333	0.0982957628983137	0.192054019578787	-0.0675783369925908	0.203513488604912
_____ASV6615	4.10313901345291	0.02	0.0669961559582647	0.146853004271113	1.81427503736921	0.094	0.118494111904326	0.584231506196596	3.25151515151516	0.042	0.373061535506288	2.38831615120275	0.012	0.373061535506288	99	0.000528576176222812	-0.302943841358668	0.139552122559279	-0.0233033724122053	0.173956417441523	0.326247213770873	0.213798013899494
_____ASV6637	0.622435020519836	0.57	0.013393185664876	0.625405073138062	1.63987688098495	0.133	0.14114357200677	0.648199109970205	0.643277501131733	0.563	0.803300539161539	0.687699397376817	0.798	0.803300539161539	109	0.000581967709174611	0.0938366909480181	0.157615381544023	0.0682448661440132	0.221325794074363	-0.162081557092031	0.164623896970479
_____ASV6667	2.93162393162393	0.05	0.0640582687459146	0.234203280054959	1.13675213675214	0.343	0.0993556821365208	0.801458662496725	1.83811061768268	0.16	0.608442811622966	1.52764976958525	0.095	0.608442811622966	71	0.000379079883957774	-0.163360935095327	0.158443197489622	-0.192189335406268	0.114940215693875	0.355550270501595	0.239646120973634
_____ASV6749	3.82675438596491	0.023	0.0631103074141049	0.158012378605576	2.36019736842105	0.027	0.155696202531646	0.403601419506824	1.58625525946704	0.195	0.644682211166886	1.36927223719677	0.169	0.644682211166886	81	0.000432471416909574	-0.222274258804652	0.129397387314197	-0.138921411752908	0.149177499578695	0.36119567055756	0.237557154862318
_____ASV6837	3.66412213740458	0.032	0.0692640692640693	0.186946740684053	1.30248091603053	0.275	0.0984848484848483	0.759666153927003	2.59424920127796	0.08	0.491671998097084	1.30378657487091	0.231	0.491671998097084	54	0.000288314277939716	-0.320533465868547	0.145036126299725	7.31384715522513e-18	0.196285859215937	0.320533465868547	0.188811015151931
_____ASV6858	1.93589743589744	0.15	0.0419677598665925	0.386074096964648	1.45512820512821	0.156	0.126181211784325	0.668029935735432	1.90557006092253	0.156	0.604231562623082	1.45408163265306	0.152	0.604231562623082	52	0.000277635971349356	0.269622423035704	0.209079936599483	-0.0468908561801223	0.165727035073642	-0.222731566855581	0.163785612727189
_____ASV6888	2.53513703443429	0.096	0.0517538196686034	0.319484521522191	0.771697118763177	0.638	0.0630155655978768	0.88714796754431	2.02081775118424	0.137	0.581312022755987	1.54761904761905	0.118	0.581312022755987	103	0.000549932789403532	-0.303667038010451	0.117103561809525	0.0656577379482056	0.189674356883316	0.238009300062245	0.217548651843143
_____ASV7016	1.57552083333333	0.22	0.0340845070422535	0.448202502959573	1.51041666666667	0.176	0.130704225352113	0.688813089291646	0.090530697190427	0.897	0.864349395270154	1.90092165898618	0.036	0.864349395270154	80	0.000427132263614394	-0.129818701074498	0.174070765421577	0.259637402148996	0.195475783494982	-0.129818701074498	0.174070765421577
_____ASV7035	0.879556259904912	0.428	0.018959774532411	0.57046872189159	1.37480190174326	0.201	0.118541293022461	0.708763468402227	0.0400368154624944	0.969	0.87303280206812	1.1038961038961	0.346	0.87303280206812	111	0.000592646015764971	0.192989259767261	0.208839556545816	-0.110279577009864	0.178893241459962	-0.0827096827573977	0.15729760079094
_____ASV7064	1.10787172011662	0.313	0.0249630481195599	0.510258516180738	0.834548104956268	0.589	0.0752176055181475	0.87540064749366	1.02237288135593	0.37	0.744023519223697	0.644132653061224	0.849	0.744023519223697	61.5	0.000328357927653565	-0.206390909172251	0.140234989824485	0.168865289322751	0.2025616519687	0.0375256198495001	0.197739869162273
_____ASV7126	2.23666210670315	0.1	0.050149528410398	0.324312084002171	0.663474692202463	0.775	0.0595046392147842	0.913670321209499	2.76956775700934	0.053	0.411972450886297	0.930811348929816	0.517	0.411972450886297	57	0.000304331737825256	-0.182867949799508	0.143579557321913	-0.130619964142506	0.117232217644458	0.313487913942014	0.250619491115258
_____ASV7153	5.87164750957854	0.006	0.117884615384615	0.0734500551434588	1.05842911877395	0.388	0.0849999999999999	0.820149791259693	4.00780532598715	0.025	0.303092498826942	0.954469507101088	0.505	0.303092498826942	70	0.000373740730662595	-0.0975117788195201	0.147773035519086	-0.360793581632224	0.136240007055734	0.458305360451744	0.223251383806132
_____ASV7207	0.155482815057283	0.847	0.00367185235288434	0.702819384437839	0.851063829787233	0.566	0.0803942409894675	0.870552935240035	0.865935405240708	0.434	0.766200406418685	0.925280681378239	0.525	0.766200406418685	89	0.000475184643271013	0.0684262272118444	0.2106263043382	0.00977517531597774	0.163368403743642	-0.0782014025278222	0.175700167554328
_____ASV7290	3.01948051948052	0.052	0.0622489959839357	0.23888029770902	1.26082251082251	0.248	0.103971441320839	0.744194381389349	1.33954619124798	0.287	0.702650320343987	0.7256687535572	0.746	0.702650320343987	97	0.000517897869632452	-0.103558258293294	0.186850703557912	0.331386426538541	0.203232371116221	-0.227828168245247	0.141900746670938
_____ASV7296	1.96	0.142	0.037940379403794	0.379031738196445	2.02666666666667	0.06	0.156923473996645	0.516609816968734	0.126479750778816	0.888	0.863368706330761	1.59774436090225	0.112	0.863368706330761	81	0.000432471416909574	-0.271120377087582	0.1789976934503	0.169450235679739	0.188376697457933	0.101670141407843	0.175760174572201
_____ASV7307	1.06675392670157	0.381	0.0236300376920847	0.549155499150903	1.50850785340314	0.14	0.133661930994491	0.652756086422589	1.05278396436526	0.38	0.746422607789896	1.14089009097615	0.317	0.746422607789896	62	0.000331027504301155	-0.143928260679263	0.101705839280121	0.211659206881269	0.276991223563193	-0.067730946202006	0.113195888640299
_____ASV7308	1.28620102214651	0.304	0.0290133538284177	0.505134692214062	1.24361158432709	0.283	0.112210586992026	0.765180974540222	0.83539094650206	0.453	0.773010524134981	0.532069970845481	0.914	0.773010524134981	78	0.000416453957024034	-0.179572761886635	0.131517706420104	0.209501555534408	0.212429741645951	-0.0299287936477726	0.192922879937608
_____ASV7492	0.651629072681703	0.532	0.0149834317821639	0.612364404343125	1.16854636591479	0.33	0.107477308745138	0.794562078671152	0.197839681637294	0.818	0.85275788255382	0.666666666666666	0.832	0.85275788255382	67	0.000357723270777055	0.167105506875783	0.188192035746093	-0.0477444305359381	0.193748713428781	-0.119361076339845	0.166767072445869
_____ASV7545	0.10022271714922	0.908	0.00221975582685904	0.717700811522593	0.698775055679289	0.678	0.0619065236157358	0.898421218898092	0.0276453765490945	0.971	0.87303280206812	0.946601941747573	0.498	0.87303280206812	83	0.000443149723499934	0.0104584064010539	0.174398110212162	0.0418336256042157	0.199202610448405	-0.0522920320052698	0.179008546777642
_____ASV7833	0.767676767676767	0.44	0.0180073451012913	0.57550875754881	0.300505050505051	0.967	0.0281957114086009	0.932807025236704	0.451612903225805	0.648	0.826064828621066	0.703228659885007	0.764	0.826064828621066	72	0.000384419037252954	0.132296856389042	0.164341423925338	-0.165371070486303	0.187196787461629	0.0330742140972605	0.196631216968178
_____ASV804	1.86651617757712	0.181	0.0407280011164654	0.413875364396462	1.20210684725358	0.334	0.104921478003169	0.796373902465649	0.836072872991728	0.419	0.759567639923091	0.497388401270798	0.943	0.759567639923091	741	0.00395631259172832	0.171474660700363	0.19567310874795	-0.26292781307389	0.189083116239238	0.0914531523735273	0.156755583275858
_____ASV8086	0.970149253731344	0.386	0.021140666744105	0.551622611915103	1.47654584221748	0.162	0.128702520617958	0.674200781543515	0.93948024207903	0.387	0.750039026434868	1.56219630709427	0.108	0.750039026434868	60	0.000320349197710795	0.134088769029319	0.212378184397413	0.0670443845146594	0.186331988375651	-0.201133153543978	0.142494813437177
_____ASV8187	1.93251533742331	0.14	0.0408163265306122	0.376457948063679	0.667177914110427	0.738	0.0563654033041786	0.909676250647897	1.23107221006564	0.309	0.713725051470006	1.00380388841928	0.443	0.713725051470006	63	0.000336366657596335	-0.0930009352388265	0.176118503536566	0.27900280571648	0.209148150217567	-0.186001870477653	0.152848654748935
_____ASV8199	0.785247218079614	0.498	0.0174794594007954	0.599586257386476	1.26993231616382	0.246	0.113073844012743	0.743482926916782	0.669564828680631	0.588	0.809543532048645	1.12241754856879	0.335	0.809543532048645	115	0.000614002628945691	0.0994864274385095	0.262672819901603	0.0845634633227331	0.152889767339231	-0.184049890761243	0.090391357710332
_____ASV8215	3.44295302013423	0.036	0.0616549486208761	0.199257908840957	1.43791946308724	0.185	0.102998617871522	0.697272491288054	4.1017369727047	0.019	0.271032259312092	2.11857547551599	0.011	0.271032259312092	93	0.000496541256451733	-0.352662951089265	0.115839295854463	0.117554317029755	0.189500355309261	0.23510863405951	0.215170801094722
_____ASV8248	0.529748203947827	0.972	0.0119737822253578	0.732339935825018	1.13656971472414	0.176	0.102758541862912	0.688813089291646	0.527171766733285	0.916	0.867023876373528	0.970450305077908	0.674	0.867023876373528	56	0.000298992584530076	-0.104578212176467	0.0400834514420352	0.148822840404973	0.31265252715126	-0.0442446282285054	0.0416197692820659
_____ASV8279	2.32303732303732	0.087	0.0531312090661564	0.303910108026648	0.561454311454313	0.809	0.0513650746927663	0.917393931039188	3.04863133372161	0.046	0.389914928434944	1.37873754152824	0.162	0.389914928434944	71	0.000379079883957774	0.315632505916061	0.256094682564998	-0.221795814968043	0.120693008316095	-0.093836690948018	0.129276062220134
_____ASV8282	1.82191780821918	0.189	0.0359022810095829	0.421006112806455	1.90753424657534	0.078	0.150357673100283	0.560490992074758	1.61990760184796	0.208	0.65649056196075	0.977808599167822	0.476	0.65649056196075	41	0.000218905285102377	-0.265718496987464	0.115848045762226	0.115529781298898	0.209639878308763	0.150188715688567	0.203116814198585
_____ASV8479	1.42857142857143	0.255	0.0273684210526316	0.47333041068403	1.77197802197802	0.112	0.13578947368421	0.615884539105502	1.22402597402597	0.31	0.714128803548697	1.22527472527472	0.253	0.714128803548697	40	0.000213566131807197	-0.161317673591165	0.175184631667318	-0.0645270694364658	0.178834703510458	0.22584474302763	0.191905148984848
_____ASV8486	4.72885032537961	0.004	0.0751141355844603	0.0559683585480557	2.45119305856833	0.021	0.155741235248514	0.375304641017416	5.56799999999999	0.004	0.129578796646442	2.4971198156682	0.012	0.129578796646442	71	0.000379079883957774	-0.356287336753405	0.11784141185921	0.037503930184569	0.167224913000099	0.318783406568836	0.229168231295934
_____ASV8550	2.69968051118211	0.077	0.0505307220810286	0.287532650229117	0.682907348242811	0.708	0.0511287187920466	0.905585015219853	3.63117546848382	0.031	0.33594288200332	1.33746355685131	0.207	0.33594288200332	59	0.000315010044415615	-0.316130573065819	0.143528642368578	0.15806528653291	0.177150938418921	0.15806528653291	0.212477503807442
_____ASV8556	1.37735849056604	0.278	0.0321515084783087	0.48959077096528	0.575471698113208	0.797	0.0537326580048448	0.915678798757742	1.44505119453925	0.255	0.688104485948514	0.875706214689265	0.558	0.688104485948514	47	0.000250940204873456	0.147569972943454	0.185472337156143	0.103298981060418	0.216882681040669	-0.250868954003872	0.132558300485438
_____ASV8588	2.98461538461538	0.046	0.0637948043406774	0.22477817238258	1.27307692307692	0.279	0.10884577441631	0.762775925774116	0.165399239543727	0.845	0.855565500254367	1.00714285714286	0.459	0.855565500254367	105	0.000560611095993892	-0.247748482023256	0.146734791626618	-0.11011043645478	0.191877914875722	0.357858918478036	0.192353955091345
_____ASV8612	1.62974683544304	0.204	0.0354927636113026	0.433723598603394	1.41218354430379	0.197	0.12301860785665	0.705574971872162	0.529298751200769	0.586	0.808566378451354	1.1595547309833	0.29	0.808566378451354	64	0.000341705810891515	-0.0913709387151502	0.164055650672273	-0.169688886185279	0.175275158569407	0.261059824900429	0.202564419196765
_____ASV8686	1.34048257372654	0.25	0.0297397769516728	0.470630465963195	0.754021447721179	0.65	0.0669144981412638	0.892739941725011	0.904231625835192	0.42	0.759864511344814	1.01307189542484	0.445	0.759864511344814	86	0.000459167183385473	0.261410700405396	0.194571759810686	-0.130705350202698	0.192420478433788	-0.130705350202698	0.154532982572304
_____ASV8786	3.69485294117647	0.032	0.0725108225108225	0.186946740684053	0.638786764705882	0.738	0.0501443001443001	0.909676250647897	1.69656786271451	0.183	0.632269391640383	1.87436676798379	0.05	0.632269391640383	54	0.000288314277939716	-0.280466782634978	0.146743608446479	-0.0801333664671366	0.170313877701881	0.360600149102115	0.210572014332113
_____ASV883	0.015287992727874	0.982	0.000303098568473658	0.734796977485933	2.08639781836212	0.063	0.165459050973806	0.52449105826757	4.08148148148148	0.02	0.277881135010145	1.53245882803524	0.109	0.277881135010145	545	0.00290983854587306	0.0100403325896981	0.234132764464261	-0.0261048647332149	0.159420666486421	0.0160645321435169	0.148424649009188
_____ASV8849	0.280269058295964	0.801	0.00673491379310344	0.691643260647081	0.364349775784753	0.964	0.0350215517241379	0.932187525377845	0.294955248169243	0.776	0.847256158258867	0.626860119047619	0.862	0.847256158258867	46	0.000245601051578276	-0.115413009817997	0.106814832501533	0.0577065049089985	0.146756006203215	0.0577065049089985	0.262036529583014
_____ASV8924	0.803357314148681	0.439	0.0173014848289219	0.575186450910496	1.22302158273381	0.281	0.105358295674629	0.764038729306391	1.18692730604765	0.326	0.721712382856656	1.3954189270645	0.18	0.721712382856656	64.5	0.000344375387539105	-0.12152585168984	0.137684182867733	0.173608359556915	0.225690867423989	-0.0520825078670744	0.175395113587233
_____ASV8927	1.75387596899225	0.159	0.0373042044517724	0.394537353257992	0.736434108527132	0.655	0.0626545754328112	0.894048378023994	1.86	0.162	0.610175139731706	1.36086662153013	0.204	0.610175139731706	93	0.000496541256451733	-0.184220202301837	0.177113090896254	0.276330303452755	0.217852944105667	-0.0921101011509185	0.13919067323374
_____ASV8973	0.575158786167961	0.546	0.0112378916887862	0.616988075173165	2.34827099505999	0.025	0.183529249543245	0.397963601814452	0.467162329615859	0.643	0.824316666596614	0.755643632603826	0.746	0.824316666596614	71	0.000379079883957774	-0.12507315446273	0.172309623613531	0.0795920073853736	0.188330130100138	0.0454811470773564	0.190553953425137
_____ASV9073	4.39172749391727	0.015	0.0946885245901639	0.124853079012941	0.894160583941606	0.504	0.0771147540983606	0.853489994817227	3.77590788308237	0.019	0.271032259312092	0.81913499344692	0.63	0.271032259312092	85	0.000453828030090293	-0.216375171718586	0.138413852533643	-0.216375171718586	0.15488138023856	0.432750343437173	0.222408828126756
_____ASV9306	2.30842911877394	0.083	0.0454545454545454	0.298264052001065	1.54214559386974	0.142	0.121463598642022	0.656707394451781	2.24150096215522	0.102	0.531600078986427	1.65687160940325	0.063	0.531600078986427	77	0.000411114803728854	-0.30229728693897	0.113483573625762	0.151148643469485	0.25288233527152	0.151148643469485	0.144028167724999
_____ASV9354	5.12539184952978	0.011	0.103661436043747	0.105212448454765	1.55956112852665	0.131	0.126168964970677	0.645925383681545	6.49178910976662	0.004	0.129578796646442	1.52479644707624	0.111	0.129578796646442	51	0.000272296818054176	-0.262913435186657	0.112461122673119	-0.187795310847612	0.13879164833979	0.450708746034269	0.24450721677844
_____ASV9361	3.88888888888889	0.023	0.0857310628302995	0.158012378605576	0.597412480974124	0.795	0.0526801442831977	0.915678798757742	5.24708171206226	0.005	0.143323550707125	1.51923076923077	0.123	0.143323550707125	98	0.000523237022927632	-0.0178922432729725	0.163479458392229	0.357844865459452	0.230764736869606	-0.339952622186479	0.117937269323267
_____ASV9384	4.5910780669145	0.01	0.0945454545454545	0.100035188689267	1.22211895910781	0.289	0.10066985645933	0.771285148284703	0.0239076669414665	0.984	0.87303280206812	0.846994535519125	0.629	0.87303280206812	65	0.000347044964186695	-0.15132939171001	0.140482586827627	-0.275144348563654	0.175603233534534	0.426473740273665	0.205073417141478
_____ASV9396	1.61538461538461	0.23	0.0385674931129476	0.45698751172926	0.509615384615386	0.858	0.0486685032139579	0.923797808876727	1.74498567335244	0.178	0.626791294105812	0.767857142857143	0.7	0.626791294105812	49	0.000261618511463816	0.246353266284548	0.224886051766279	-0.0579654744198936	0.174083710791894	-0.188387791864654	0.134117731848359
_____ASV9404	0.0437636761487995	0.964	0.00098704503392974	0.73049473722506	0.72757111597374	0.676	0.0656384947563231	0.897728191675173	0.17809621289662	0.856	0.858114561942174	0.791925465838509	0.653	0.858114561942174	65	0.000347044964186695	-0.0220916032338761	0.144180214403229	-0.0220916032338761	0.23423602396445	0.0441832064677522	0.162921538951241
_____ASV9410	4.17040358744394	0.023	0.0712643678160919	0.158012378605576	1.95627802690583	0.07	0.133716475095786	0.543527362542256	4.20543806646525	0.016	0.253730209140153	1.10133708655876	0.369	0.253730209140153	91	0.000485862949861373	-0.291238571602859	0.109783176475623	-0.065763548426452	0.166823146492374	0.357002120029311	0.2344093435404
_____ASV9636	0.25089605734767	0.771	0.00519287833827894	0.68253306142196	0.385304659498209	0.928	0.031899109792285	0.928137409938666	0.33748960931006	0.738	0.841193461960087	1.88182249644044	0.04	0.841193461960087	76	0.000405775650433674	-0.0957599275912335	0.17498958469832	0.0191519855182467	0.18356163442134	0.0766079420729868	0.193523633453923
_____ASV9740	4.72549019607843	0.012	0.0950877885184454	0.109888684779716	1.31862745098039	0.24	0.106135332412705	0.741822716219287	1.58181818181819	0.208	0.65649056196075	1.06122448979592	0.383	0.65649056196075	59	0.000315010044415615	0.432986441219789	0.233429700856607	-0.195542263776679	0.156589403724844	-0.23744417744311	0.116455195267007
_____ASV9761	2.02554744525547	0.132	0.0437352245862884	0.366768986677403	0.588503649635035	0.79	0.0508274231678486	0.915208175390667	0.441944847605227	0.656	0.826981659729414	0.526826115061409	0.916	0.826981659729414	48	0.000256279358168636	0.29311108064172	0.196863051393036	-0.125619034560737	0.177481895905934	-0.167492046080983	0.166041871200509
_c:Subgroup_11	10.3685212369537	0.002	0.152309716526038	0.0363461185571005	2.84212627639495	0.011	0.166999107238594	0.292320369683955	6.95536008034493	0.002	0.0917849809578963	1.15812352834632	0.322	0.0917849809578963	1686	0.00900181245567335	0.470155300474235	0.231278366862646	-0.00698250446248879	0.137322587762277	-0.463172796011747	0.122189050698257
_____ASV11238	1.16326530612245	0.355	0.0272401433691756	0.535071709800916	0.806122448979592	0.585	0.0755077658303464	0.87540064749366	1.68329938900204	0.18	0.628234438513429	0.950738916256158	0.515	0.628234438513429	45	0.000240261898283096	-0.177006025641251	0.118796105574829	0.221257532051564	0.194456772872701	-0.0442515064103128	0.218029565931312
_____ASV11418	5.26622902990518	0.001	0.110528531516706	0.0230943567231198	0.634573304157549	0.919	0.0532741398446171	0.927392506370669	3.36979398251073	0.002	0.0917849809578963	1.50653712366559	0.039	0.0917849809578963	59	0.000315010044415615	0.467547723172888	0.291711670877513	-0.233773861586444	0.0574497006249607	-0.233773861586444	0.0509484231041052
_____ASV2002	0.710892236384704	0.494	0.0158933706380664	0.598594433896428	1.18525492468135	0.305	0.10599466335069	0.780441788611795	0.100647848218416	0.904	0.865082265895201	0.821689552718222	0.644	0.865082265895201	374.5	0.00199951290904488	-0.155459140566715	0.182494957038409	0.107818436199495	0.169841104581482	0.0476407043672188	0.197068408920255
_____ASV5197	2.82608695652174	0.064	0.0545727136431784	0.264478523772296	0.890638864241345	0.539	0.0687941743414005	0.864044346336826	4.1992065741003	0.013	0.230717325181274	1.35531135531135	0.183	0.230717325181274	144	0.000768838074505909	0.328095932957894	0.225732441592484	-0.198846019974481	0.185213748822891	-0.129249912983413	0.106715166408719
_____ASV6351	2.04954954954955	0.14	0.0459595959595959	0.376457948063679	0.857732732732734	0.562	0.076936026936027	0.869473877385089	1.89254170755643	0.157	0.606424637206623	1.32471386180585	0.205	0.606424637206623	119	0.000635359242126411	0.174908344664401	0.209197189407404	0.119674130559853	0.180879510744634	-0.294582475224255	0.145865788923129
_____ASV8272	0.13671875	0.869	0.00282030620467365	0.70833011271735	1.259765625	0.305	0.103948428686543	0.780441788611795	0.218279569892473	0.828	0.853453874087398	0.807823129251703	0.653	0.853453874087398	56	0.000298992584530076	0.0141142518375328	0.177394033711769	0.0564570073501311	0.186069046218927	-0.0705712591876639	0.189525732644283
_____ASV882	15.7995915241256	0.001	0.194772148970622	0.0230943567231198	4.20717385754404	0.002	0.207458602224142	0.133605987147086	5.64190504717688	0.009	0.191972812285177	0.636555599893589	0.819	0.191972812285177	888.5	0.00474383770276736	0.503437448805381	0.214344177647566	0.0251090996910415	0.136890657305805	-0.528546548496422	0.138642880746685
_c:Subgroup_18	2.57043961596766	0.073	0.0389248361711961	0.280627548466558	0.895793329964632	0.519	0.0542609262563781	0.857747701992322	0.98453798532368	0.381	0.746692051493775	1.82775401111189	0.045	0.746692051493775	2504.5	0.0133719094277781	0.0116287456430937	0.180032547218678	0.244815697749344	0.205159862516339	-0.256444443392439	0.15315831682899
_____ASV13189	0.672043010752688	0.526	0.0139043381535039	0.610940006972125	1.31048387096774	0.238	0.10845383759733	0.739256472093307	0.613367174280881	0.549	0.799776432872564	1.57525510204082	0.104	0.799776432872564	37	0.000197548671921657	-0.0682072317964824	0.155800493297642	-0.119362655643844	0.153171992706513	0.187569887440327	0.22956153071768
_____ASV13318	0.955882352941175	0.394	0.0209003215434083	0.555565832147514	1.50735294117647	0.138	0.131832797427653	0.649685492785711	0.928571428571428	0.406	0.756682499153252	1.35593220338983	0.174	0.756682499153252	14	7.47481461325189e-05	-0.0563888910888301	0.201144303759001	0.197361118810905	0.199296078010277	-0.140972227722075	0.141360581702285
_____ASV1414	1.93614796418535	0.149	0.033014885952375	0.385384632209988	0.712371740409127	0.676	0.0485889967096559	0.897728191675173	0.376541997328515	0.707	0.834813354841925	1.22420450006657	0.287	0.834813354841925	475.5	0.00253876739185805	-0.197020458253934	0.163670262853875	0.270903130099159	0.18925849423592	-0.0738826718452252	0.188771637781404
_____ASV16982	1.35	0.247	0.0306122448979592	0.469148480666119	1.1625	0.339	0.105442176870748	0.798759705450625	1.37368421052631	0.243	0.681608670135549	0.690737833594975	0.799	0.681608670135549	24	0.000128139679084318	0.213091912716804	0.216333040383481	7.40148683083438e-18	0.174985896910583	-0.213091912716804	0.147469334537652
_____ASV18471	0.048543689320388	0.934	0.00110803324099722	0.723418508680266	1.32281553398058	0.221	0.120775623268698	0.727140600904957	0.0482529118136436	0.962	0.872911838952861	1.38592750533049	0.169	0.872911838952861	25	0.000133478832379498	0.0468128563653555	0.179262027186628	-0.0234064281826778	0.200314968340404	-0.0234064281826778	0.172987106789737
_____ASV19532	0.970149253731344	0.422	0.0220152413209145	0.567976199352891	0.22388059701493	0.989	0.0203217612193061	0.934578037354795	0.979220779220778	0.424	0.762094028422244	0.938166311300637	0.506	0.762094028422244	13	6.9408992837339e-05	-0.202556805792515	0.120632705767222	0.0578733730835758	0.180229576443002	0.144683432708939	0.230242843030816
_____ASV3355	0.788942186316587	0.472	0.0164367710292049	0.590352686829955	1.17079020449381	0.316	0.0975686728293599	0.788082689376867	2.46882217090069	0.096	0.525338427596414	0.711084433773509	0.756	0.525338427596414	227.5	0.00121465737465343	-0.0931120365854813	0.146347810593871	0.175480376641869	0.227960606795499	-0.0823683400563873	0.165288778819959
_____ASV4727	0.039444619753865	0.956	0.000904339018611285	0.728555415258698	0.828337014831177	0.589	0.075964477563349	0.87540064749366	1.39818198021567	0.249	0.685841638555047	1.1439438267993	0.306	0.685841638555047	120	0.000640698395421591	0.0503548660569417	0.216079255416338	-0.0251774330284708	0.188700474674421	-0.0251774330284708	0.140959513473018
_____ASV5169	0.600263852242744	0.567	0.0139314145744029	0.62408714926728	0.756926121372033	0.629	0.0702694427434171	0.885254926098803	0.618175018698581	0.537	0.797366115768956	0.493670886075949	0.941	0.797366115768956	125	0.00066739416189749	0.0604391240523244	0.189001836957524	0.112244087525745	0.192639152610251	-0.17268321157807	0.166969020969857
_____ASV5617	0.807038834951456	0.417	0.0188866799204771	0.566844096535225	1.06492718446602	0.4	0.0996875887531954	0.825167421417423	0.280835881753311	0.77	0.846246867249689	0.557823129251699	0.909	0.846246867249689	117	0.000624680935536051	0.0991643838752039	0.190979680639187	0.0991643838752039	0.190979680639187	-0.198328767750408	0.165281096849967
_____ASV5627	2.35468564650059	0.09	0.0446343245826072	0.309642389330268	0.768090154211146	0.65	0.0582382371128221	0.892739941725011	0.519072769953051	0.611	0.816768181414077	1.55472212751449	0.12	0.816768181414077	122	0.00065137670201195	-0.25160322980264	0.17949832140676	0.00718866370864679	0.17949832140676	0.244414566093993	0.183343729937996
_____ASV5879	2.3625140291807	0.107	0.0502117001610114	0.333959224689449	1.0016835016835	0.446	0.0851571351899339	0.839597627908083	2.18511627906977	0.115	0.555688385113347	1.07755102040816	0.38	0.555688385113347	121	0.000646037548716771	0.314850235847635	0.24664534854361	-0.145906206856221	0.118246719577134	-0.168944028991414	0.149485908077943
_____ASV7425	0.527383367139959	0.597	0.0104365278474661	0.632876789375512	0.806288032454362	0.575	0.0638233818364276	0.872788464968137	0.353120243531203	0.698	0.833916641151388	1.04254201680672	0.454	0.833916641151388	85.5	0.000456497606737883	0.148554658953928	0.204601164017103	-0.10398826126775	0.165974574125535	-0.0445663976861784	0.178009277757016
_____ASV763	1.89464190084275	0.182	0.0418601682315449	0.414856996043715	1.04466726796133	0.429	0.0923234043613166	0.835821335752871	0.461276273433063	0.64	0.823258266349421	0.587390179323625	0.866	0.823258266349421	945	0.00504549986394503	0.0857641347775877	0.171607915943689	0.212545899231413	0.208997190369026	-0.298310034009001	0.155851672927882
_____ASV9546	1.77130044843049	0.194	0.032637884734559	0.426051178252416	1.49103139013453	0.176	0.10989464986573	0.688813089291646	1.34938775510203	0.298	0.707504265364526	0.82027649769585	0.647	0.707504265364526	53	0.000282975124644536	0.0571697375649896	0.199688836146774	0.185801647086216	0.194380006773259	-0.242971384651206	0.145947984454572
_c:Subgroup_20	1.52601969057665	0.22	0.0304582777738789	0.448202502959573	1.71940928270042	0.108	0.137272791073058	0.608748838732434	0.145841392649903	0.886	0.862850631771171	0.937990580847725	0.505	0.862850631771171	138	0.000736803154734829	0.227767948451859	0.159020767419381	-0.151845298967906	0.219421585293219	-0.0759226494839532	0.161501310389418
_____ASV17294	2.07627118644068	0.141	0.0411073825503355	0.377418401008502	2.1292372881356	0.044	0.168624161073826	0.473558998888007	1.86482939632546	0.162	0.610175139731706	1.38605442176871	0.165	0.610175139731706	26	0.000138817985674678	0.142566885803352	0.186088278752336	0.142566885803352	0.223778150173907	-0.285133771606703	0.115706977341107
_____ASV17937	2.08520179372197	0.121	0.0464419475655431	0.353175859478364	0.88004484304933	0.544	0.0784019975031213	0.865328866586927	0.539415411868908	0.646	0.825077893341949	0.672268907563026	0.844	0.825077893341949	44	0.000234922744987917	0.257297039664619	0.160255170929213	-0.225134909706542	0.223065757414727	-0.0321621299580774	0.150971938885929
_____ASV8784	0.509868421052631	0.599	0.0106602475928473	0.633106453409633	1.43503289473684	0.224	0.120013755158184	0.729331506308802	0.19259962049336	0.835	0.854004778083684	1.49595687331536	0.127	0.854004778083684	68	0.000363062424072235	0.0521580733796452	0.189981737964084	-0.143434701794024	0.16388631742501	0.0912766284143791	0.195592775173669
_c:Subgroup_21	0.670103092783506	0.51	0.0136770120988953	0.604874414958505	1.37886597938144	0.186	0.112572330352446	0.697783399178335	0.6032	0.562	0.802945404172238	1.03174603174603	0.44	0.802945404172238	23	0.000122800525789138	-0.0456155258619364	0.161219616579073	0.159654340516778	0.227289794039112	-0.114038814654841	0.152470629019014
_____ASV17316	0.670103092783506	0.505	0.0136770120988953	0.603067491665572	1.37886597938144	0.205	0.112572330352446	0.713389252370603	0.6032	0.538	0.797366115768956	1.03174603174603	0.405	0.797366115768956	23	0.000122800525789138	-0.0456155258619364	0.161219616579073	0.159654340516778	0.227289794039112	-0.114038814654841	0.152470629019014
_c:Subgroup_22	7.40425915492958	0.003	0.0513985142387215	0.0463054695469632	5.73434366197184	0.001	0.15922551504068	0.0913814534732431	3.16644315703525	0.042	0.373061535506288	1.34719067838452	0.196	0.373061535506288	4868.5	0.0259936678175835	0.122145759667532	0.212963438010965	0.185179695275777	0.157485325075393	-0.307325454943308	0.164893912865248
_____ASV10315	0.397727272727273	0.637	0.00890585241730281	0.644702019410373	0.989583333333333	0.431	0.0886344359626802	0.835821335752871	0.390885750962772	0.674	0.829416004396405	0.79903147699758	0.668	0.829416004396405	48	0.000256279358168636	0.0868836586717548	0.172262810087464	0.0434418293358774	0.231142967558071	-0.130325488007632	0.135226642782602
_____ASV10395	2.69108280254777	0.082	0.0517135862913097	0.296274632687938	0.820063694267518	0.603	0.0630354957160345	0.878999941688778	1.74450194049159	0.18	0.628234438513429	2.41363211951448	0.01	0.628234438513429	58	0.000309670891120435	-0.270607860512378	0.155655629953163	0.282908217808395	0.214622122896699	-0.0123003572960172	0.163454211830755
_____ASV10473	1.13821138211382	0.349	0.0250559284116331	0.531910349251177	0.934959349593495	0.48	0.0823266219239373	0.848834021491303	1.11794401101422	0.337	0.72728234644301	0.88861985472155	0.552	0.72728234644301	45	0.000240261898283096	-0.218598341483482	0.140128108367341	0.0728661138278272	0.207535036141637	0.145732227655654	0.192429155579918
_____ASV10611	0.423197492163009	0.639	0.0084626234132581	0.645271634474739	1.99059561128527	0.055	0.159222692367967	0.504979975117543	0.485130111524162	0.639	0.823137181794368	0.900621118012425	0.548	0.823137181794368	63	0.000336366657596335	-0.112039686702226	0.148092837154879	7.41503935799045e-18	0.187247227602786	0.112039686702226	0.21080825710863
_____ASV10670	1.3255033557047	0.274	0.030015197568389	0.487098092878901	0.381711409395975	0.92	0.0345744680851066	0.927392506370669	1.34606345475911	0.287	0.702650320343987	1.01304945054945	0.477	0.702650320343987	44	0.000234922744987917	0.0548246413906525	0.19376752754837	0.178180084519621	0.217176247508608	-0.233004725910273	0.120486319346078
_____ASV10781	2.11484593837535	0.135	0.0459735119500685	0.369986521039066	0.626750700280112	0.732	0.0544984015831938	0.907986904583926	0.142057382785165	0.867	0.85968793873408	0.727699530516431	0.763	0.85968793873408	70	0.000373740730662595	0.251371813112379	0.202931039864825	0.0251371813112379	0.17490456013463	-0.276508994423617	0.160278209154034
_____ASV10957	3.51674641148325	0.032	0.074074074074074	0.186946740684053	0.974880382775119	0.475	0.0821365583270344	0.846872111610122	3.16084656084657	0.053	0.411972450886297	0.539965986394558	0.918	0.411972450886297	39	0.000208226978512017	0.378830067052096	0.206035296577468	-0.142061275144536	0.141788865929082	-0.23676879190756	0.179350305275258
_____ASV11091	0.580568720379147	0.58	0.0107644991212654	0.628784495455555	2.96504739336493	0.007	0.219903339191564	0.244783532408471	0.395357406042742	0.688	0.832278322972007	1.96500286861733	0.029	0.832278322972007	74	0.000395097343843314	-0.0208443146219813	0.22665868424102	0.135488045042879	0.138495611781596	-0.114643730420897	0.17504988164225
_____ASV11139	0.191176470588233	0.836	0.0043624161073825	0.70066153221528	1.18382352941177	0.33	0.108053691275168	0.794562078671152	0.190596562184025	0.844	0.855565500254367	1.2781954887218	0.225	0.855565500254367	50	0.000266957664758996	0.0901672156111431	0.204101941212842	-0.0257620616031838	0.190396606730959	-0.0644051540079594	0.154738845025046
_____ASV11231	7.29827490261547	0.003	0.104002696219345	0.0463054695469632	3.37506956037841	0.002	0.192383180349319	0.133605987147086	6.58519116311914	0.001	0.0642170538150652	2.0570202329859	0.021	0.0642170538150652	67	0.000357723270777055	0.430241403255735	0.267717157867281	-0.091540724096965	0.121644571353475	-0.338700679158771	0.0721193156554111
_____ASV11395	0.142857142857143	0.833	0.00296547341664902	0.699683781137183	0.729591836734693	0.668	0.0605803855115441	0.896444715646079	0.12938177182919	0.854	0.857938419023361	0.905032467532465	0.587	0.857938419023361	47	0.000250940204873456	-0.0723646977866228	0.162057705900193	0.0144729395573246	0.204607683205598	0.0578917582292983	0.184033915310151
_____ASV11587	0.929203539823009	0.387	0.0205580029368576	0.551708826136637	0.966076696165192	0.476	0.0854951868167727	0.847407207580584	0.913043478260869	0.415	0.758978754685553	1.28129602356406	0.219	0.758978754685553	39	0.000208226978512017	-0.152426396971517	0.111660833987771	0.190532996214396	0.266276488058745	-0.0381065992428792	0.129709215418245
_____ASV11733	1.06741573033708	0.352	0.0225787284610814	0.533288027737369	1.11423220973783	0.367	0.0942760942760942	0.81287834094366	0.686783804430864	0.532	0.796003849348013	1.03896103896104	0.407	0.796003849348013	51	0.000272296818054176	-0.0839696443278654	0.178637639233049	-0.125954466491798	0.144601414179085	0.209924110819664	0.217182175770382
_____ASV11738	3.39958158995816	0.044	0.0733303249097473	0.218929684137945	0.75836820083682	0.661	0.0654332129963899	0.894879925756647	5.10605030591435	0.007	0.170072170598455	1.49832589285715	0.103	0.170072170598455	64	0.000341705810891515	0.373492500232844	0.249468534025239	-0.266780357309174	0.135692223377251	-0.10671214292367	0.118299712709006
_____ASV11900	0.40625	0.714	0.00990853658536586	0.668146510936265	0.601562500000001	0.801	0.058689024390244	0.915712697816497	0.435334872979216	0.658	0.827660868864055	0.442655935613682	0.951	0.827660868864055	34	0.000181531212036117	0.0388259265765255	0.179667129837805	-0.135890743017839	0.170652935240328	0.0970648164413137	0.199706076073959
_____ASV12165	2.31027857829011	0.092	0.0403371210532936	0.313765420251645	2.89865513928914	0.009	0.202440353893245	0.269067613004549	2.36865342163356	0.104	0.534512536166572	1.45562011620918	0.148	0.534512536166572	45	0.000240261898283096	0.274089205066881	0.186228785937174	-0.234933604343041	0.127812736134285	-0.0391556007238401	0.216182743908592
_____ASV12406	0.0892857142857143	0.901	0.00198412698412698	0.715874573693747	1.16815476190476	0.331	0.103835978835979	0.794895172074429	0.0864811133200787	0.91	0.866081061481736	0.825892857142853	0.623	0.866081061481736	36	0.000192209518626477	0.0542505455559821	0.18602970631841	-2.96420873957537e-17	0.184660815708795	-0.0542505455559822	0.182727141316475
_____ASV12705	0.546558704453442	0.586	0.011090573012939	0.630675881223461	1.22975708502024	0.286	0.099815157116451	0.768572657371297	0.487850467289721	0.585	0.808229766181627	1.3733228097869	0.171	0.808229766181627	39	0.000208226978512017	0.128261516581785	0.20147401944536	-1.85470851639854e-17	0.17046160755972	-0.128261516581785	0.177525653188379
_____ASV12895	0.364583333333332	0.7	0.00799086757990864	0.663629291751803	0.972222222222223	0.475	0.0852359208523593	0.846872111610122	0.350402761795167	0.688	0.832278322972007	0.641989589358007	0.807	0.832278322972007	48	0.000256279358168636	0.0411497617481928	0.164066075122939	-0.123449285244578	0.14110601127853	0.0822995234963856	0.233779405810287
_____ASV13293	1.76315789473684	0.201	0.0370165745856353	0.431917135218246	0.743421052631579	0.67	0.0624309392265194	0.896892043348497	1.67211703958691	0.16	0.608442811622966	1.96428571428571	0.029	0.608442811622966	40	0.000213566131807197	-0.264447488001634	0.141448296204453	0.0826398400005107	0.185297359532725	0.181807648001124	0.210165091281703
_____ASV13406	0.183098591549296	0.851	0.00422832980972516	0.703995539732231	0.640845070422535	0.742	0.0591966173361522	0.909676250647897	0.184713375796175	0.834	0.853943178519315	0.890615660490136	0.547	0.853943178519315	49	0.000261618511463816	0.0634076279034411	0.216138275586841	0.0253630511613765	0.178863931551189	-0.0887706790648173	0.152178306968258
_____ASV13622	1.9	0.164	0.0333333333333333	0.398269272385154	3.10833333333333	0.009	0.21812865497076	0.269067613004549	1.5	0.258	0.688104485948514	2.001414427157	0.02	0.688104485948514	31	0.000165513752150578	0.0805634890862618	0.178623301015652	0.177239675989776	0.20547366220689	-0.257803165076038	0.156761870799256
_____ASV13667	0.428571428571428	0.692	0.00995024875621889	0.661012195571972	0.726190476190476	0.673	0.0674405749032615	0.897311786355708	0.437185929648243	0.686	0.832129915468505	0.870535714285717	0.609	0.832129915468505	21	0.000112122219198778	0.0701416083245364	0.17279574931215	0.0701416083245364	0.22409005152889	-0.140283216649073	0.145623588025605
_____ASV13817	0.807291666666666	0.449	0.0166846071044133	0.579828359487184	1.36067708333333	0.232	0.11248654467169	0.734516327443698	0.738095238095237	0.497	0.786653338705939	2.21164021164022	0.015	0.786653338705939	27.5	0.000146826715617448	0.16605557774748	0.23788034860341	-0.0581194522116182	0.159155473603856	-0.107936125535862	0.137521898943514
_____ASV13874	2.77272727272727	0.071	0.058206106870229	0.277268164587551	1.63636363636364	0.137	0.137404580152672	0.649685492785711	2.68844984802431	0.069	0.463231034298773	0.728429985855728	0.729	0.463231034298773	28	0.000149496292265038	0.304092805351142	0.203919865137598	-0.0217209146679387	0.166353241311891	-0.282371890683203	0.164583475636987
_____ASV14035	3.77551020408163	0.022	0.0834272829763247	0.154906889053325	0.513848396501456	0.827	0.0454179416975357	0.920291915029173	0.681462140992167	0.52	0.79253452192427	0.876085240726124	0.598	0.79253452192427	70	0.000373740730662595	0.420751538359466	0.210262389613869	-0.131484855737333	0.163788344073099	-0.289266682622133	0.147227410140232
_____ASV14088	0.349264705882353	0.717	0.00660180681028493	0.668658448426002	0.808823529411764	0.595	0.0611535788742182	0.876900459575115	0.289087093389296	0.754	0.843718387965216	1.43702451394759	0.162	0.843718387965216	52	0.000277635971349356	-0.091751124568299	0.15745704188844	-0.0131073035097569	0.193327938828452	0.104858428078056	0.198633031881379
_____ASV14152	1.54353562005277	0.213	0.0306242638398116	0.4426250702584	1.47757255936676	0.17	0.117262138463552	0.682001984505215	1.37424058323207	0.254	0.688104485948514	1.6214587100663	0.093	0.688104485948514	56	0.000298992584530076	0.223854275790231	0.222093982781062	-0.0589090199447977	0.166173996087655	-0.164945255845434	0.150244883909086
_____ASV14457	0.2	0.852	0.00488997555012225	0.704135946319789	0.561111111111111	0.827	0.0548763922847052	0.920291915029173	0.213759213759212	0.825	0.853348306844524	0.485714285714284	0.952	0.853348306844524	33	0.000176192058740937	-0.04917134576384	0.177993807796818	-0.04917134576384	0.16333832016049	0.0983426915276801	0.208416432292982
_____ASV14794	1.29680054458816	0.286	0.0293879440009256	0.494887300054286	0.462899931926481	0.889	0.0419607389409542	0.925497964036197	0.573531598513011	0.53	0.794909292871308	0.771837830924673	0.704	0.794909292871308	56.5	0.000301662161177666	-0.118854867842488	0.126887877101541	0.255537965861348	0.203434790675072	-0.136683098018861	0.203542513632409
_____ASV14891	1.14130434782609	0.329	0.0253623188405797	0.520338444075854	0.597826086956522	0.795	0.0531400966183575	0.915678798757742	1.13197026022304	0.34	0.728393836860259	1.28014842300557	0.227	0.728393836860259	18	9.61047593132386e-05	0.0733102730540932	0.202377382705721	0.146620546108186	0.209132649533216	-0.21993081916228	0.122520383519687
_____ASV15116	0.721925133689839	0.484	0.0154241645244216	0.594930266550236	1.82486631016043	0.08	0.155955441302485	0.56203521455678	0.681462140992169	0.502	0.787081353402731	1.24398073836276	0.25	0.787081353402731	27	0.000144157138969858	0.151258643977434	0.25743100178648	-4.43890439451774e-17	0.147740519752063	-0.151258643977434	0.112352100182367
_____ASV15293	0.364583333333333	0.663	0.00812064965197216	0.65212243385375	1.47135416666667	0.175	0.131090487238979	0.68795696506845	0.356140350877195	0.713	0.836571302327461	1.05654761904762	0.412	0.836571302327461	16	8.54264527228787e-05	0.119749889735967	0.246379496363838	-0.0239499779471934	0.149170305833337	-0.0957999117887736	0.136064253492555
_____ASV15478	1.51595744680851	0.212	0.0316666666666667	0.441689422181551	1.38297872340426	0.198	0.115555555555556	0.706544094859616	1.42254733218589	0.239	0.678028234294344	2.53246753246753	0.008	0.678028234294344	30	0.000160174598855398	0.248607231502938	0.245154185590709	-0.149164338901763	0.137259019063143	-0.0994428926011753	0.141840663937956
_____ASV15552	2.46710526315789	0.098	0.0555555555555555	0.321514343393564	0.699013157894737	0.681	0.062962962962963	0.898578068440203	2.55882352941176	0.094	0.521141569734096	1.53061224489796	0.112	0.521141569734096	30	0.000160174598855398	0.287066904061418	0.214556479181172	7.03538789725844e-17	0.171909863815719	-0.287066904061418	0.145010679132883
_____ASV15775	1.52173913043478	0.232	0.033688552767274	0.458811477160755	1.25	0.273	0.110690959092472	0.758684980808696	1.51654215581644	0.234	0.67394322309687	1.64886515353805	0.084	0.67394322309687	31	0.000165513752150578	-0.239687419785101	0.12325523946585	0.0368749876592462	0.202581109059845	0.202812432125854	0.206449971047211
_____ASV16097	0.4858934169279	0.622	0.00979617633117396	0.639699522458865	0.916927899686521	0.543	0.0739453310159584	0.865230087023018	0.719775820656527	0.493	0.785714209525922	1.14807566862361	0.296	0.785714209525922	60	0.000320349197710795	-0.142425069018415	0.175434004934719	0.0712125345092076	0.169347725484956	0.0712125345092075	0.204435538446955
_____ASV16222	2.28915662650602	0.11	0.0437284234752589	0.338001344069654	1.57379518072289	0.129	0.120253164556962	0.644929029570646	1.98916967509025	0.149	0.598550068129941	3.32210242587602	0.003	0.598550068129941	22	0.000117461372493958	0.236135835855812	0.247890989071004	0.0337336908365446	0.177288726119377	-0.269869526692356	0.0703153485671322
_____ASV16347	0.311284046692613	0.756	0.00652927973882893	0.67953951388156	1.38132295719844	0.218	0.115894715364211	0.725985304903445	0.285890326555762	0.767	0.845812792508092	2.27371864776445	0.016	0.845812792508092	43	0.000229583591692737	-0.0568187125257831	0.169904200442665	0.113637425051566	0.218296102349009	-0.0568187125257831	0.158462257757232
_____ASV16401	0.314685314685314	0.752	0.00711743772241992	0.677899969592218	1.18881118881119	0.311	0.107552392249901	0.78419393341115	0.311827956989245	0.757	0.84390158605418	1.07142857142857	0.392	0.84390158605418	21	0.000112122219198778	-0.0593226562160685	0.157339104272849	0.118645312432137	0.228165635909326	-0.0593226562160685	0.157339104272849
_____ASV16783	3.1	0.05	0.063265306122449	0.234203280054959	0.725	0.678	0.0591836734693878	0.898421218898092	2.93790849673203	0.065	0.450351774658073	2.34693877551021	0.012	0.450351774658073	10	5.33915329517992e-05	-0.127063467277394	0.132427133974907	-0.222361067735439	0.0952976004580453	0.349424535012833	0.263074711842966
_____ASV16836	4.68181818181818	0.006	0.0929602888086642	0.0734500551434588	0.988636363636362	0.443	0.0785198555956677	0.839004847433092	4.45820895522388	0.013	0.230717325181274	2.03373015873016	0.018	0.230717325181274	22	0.000117461372493958	0.422492366130357	0.236538483921116	-0.147872328145625	0.160065225407995	-0.274620037984732	0.105914064787829
_____ASV16998	0.537190082644628	0.63	0.0125664572257129	0.642730934318571	0.898760330578512	0.501	0.084098598356694	0.853182747565058	0.553597650513951	0.583	0.807430840717406	0.809948979591837	0.669	0.807430840717406	19	0.000101443912608419	0.0437243637825113	0.204159182952421	0.109310909456278	0.20953743078764	-0.153035273238789	0.124203098028353
_____ASV17277	0.051546391752578	0.929	0.0011621150493899	0.721926722592622	1.53350515463917	0.159	0.138291690877397	0.670940107531274	0.0506108202443277	0.938	0.87051127931348	1.35714285714286	0.186	0.87051127931348	23	0.000122800525789138	0.0239708433305154	0.205145299631771	-0.0479416866610307	0.169441000527738	0.0239708433305154	0.177158462739082
_____ASV17556	0.0595238095238094	0.892	0.00129533678756476	0.713813685061445	1.91964285714286	0.072	0.167098445595855	0.548504327886584	0.0564202334630348	0.945	0.870725989418009	1.46997929606625	0.13	0.870725989418009	16	8.54264527228787e-05	-0.0253075498279844	0.19176008810964	-0.0253075498279844	0.157625821454055	0.0506150996559688	0.201366601325431
_____ASV17681	0.472972972972973	0.56	0.0102639296187683	0.622214650602666	1.23310810810811	0.269	0.107038123167155	0.756137772587363	0.451111111111114	0.619	0.818670463296826	1.61989795918367	0.083	0.818670463296826	16	8.54264527228787e-05	0.134628363841364	0.190327593853601	-0.0269256727682729	0.204020911449355	-0.107702691073092	0.152969726029714
_____ASV17734	4.67948717948718	0.011	0.0943152454780362	0.105212448454765	1.71474358974359	0.092	0.138242894056848	0.581881772295832	4.52995720399428	0.007	0.170072170598455	1.53061224489796	0.116	0.170072170598455	36	0.000192209518626477	0.350218339673386	0.254485438127869	0.0437772924591732	0.15011603618237	-0.393995632132559	0.0731631521491369
_____ASV17793	1.97058823529412	0.143	0.0430038510911425	0.379907393062905	0.683823529411765	0.708	0.0596919127086008	0.905585015219853	1.95472837022133	0.152	0.600382696567887	1.41358641358641	0.142	0.600382696567887	21	0.000112122219198778	0.118645312432137	0.211609310828944	0.177967968648206	0.214740217183248	-0.296613281080343	0.0824357518417393
_____ASV18194	0.553719008264463	0.607	0.0122251619377794	0.636057074749258	1.35950413223141	0.226	0.120062038135207	0.73008494794755	0.538376281518428	0.579	0.806377024061242	1.63092355586303	0.105	0.806377024061242	27	0.000144157138969858	0.164473924171957	0.217399840945269	-0.109649282781305	0.170659300272495	-0.0548246413906525	0.156398578754105
_____ASV18236	0.794117647058824	0.486	0.0189873417721519	0.595661960648362	0.757352941176472	0.65	0.0724331926863573	0.892739941725011	0.841935483870968	0.437	0.767174194586837	0.404208194905871	0.969	0.767174194586837	36	0.000192209518626477	-0.167822992948003	0.163919598592883	1.48210436978768e-17	0.190414864064915	0.167822992948003	0.192948210865611
_____ASV18271	0.346534653465347	0.687	0.0071392146863845	0.65928893244897	0.779702970297031	0.658	0.0642529321774606	0.894487911985371	0.312788906009245	0.746	0.842678422939702	1.03686635944701	0.41	0.842678422939702	17	9.07656060180587e-05	0.0898245278545614	0.20970576389735	-0.112280659818202	0.127577438221445	0.0224561319636404	0.203263393072565
_____ASV18367	0.631578947368421	0.522	0.0147329650092081	0.610053822726895	1.09210526315789	0.369	0.101903007980356	0.81287834094366	0.650467289719626	0.522	0.793314574585927	0.946196660482374	0.506	0.793314574585927	21	0.000112122219198778	0.147830639912679	0.18869759469648	-0.147830639912679	0.153458330357923	-2.22514425866442e-17	0.204047650778525
_____ASV18427	1.6796875	0.193	0.0388086642599277	0.424955483951906	0.751953124999998	0.663	0.069494584837545	0.894879925756647	1.75633802816901	0.189	0.63998091250352	0.888355342136853	0.571	0.63998091250352	22	0.000117461372493958	-0.274620037984732	0.105914064787829	0.168996946452143	0.210516487679025	0.105623091532589	0.206866594992977
_____ASV18615	0.695876288659794	0.482	0.0151515151515151	0.594242306630546	1.7590206185567	0.069	0.153198653198653	0.540310388604123	0.669230769230767	0.542	0.798977446579812	1.00625651720542	0.464	0.798977446579812	37	0.000197548671921657	-0.113506340466623	0.161591803037017	0.129721531961854	0.229416259719957	-0.0162151914952318	0.150071726426234
_____ASV18813	1.39380530973452	0.249	0.0321100917431194	0.469790764887105	0.896017699115044	0.541	0.0825688073394495	0.864988428197506	1.44312796208531	0.254	0.688104485948514	0.767651888341545	0.704	0.688104485948514	36	0.000192209518626477	-0.0476245082059148	0.187393565934244	0.238122541029574	0.201860045434914	-0.190498032823659	0.152151893189028
_____ASV18824	0.929203539823008	0.464	0.0207407407407407	0.586497605730541	1.20575221238938	0.296	0.107654320987654	0.776693012485054	0.921331316187602	0.411	0.758148414574876	1.04298356510746	0.449	0.758148414574876	15	8.00872994276988e-05	0.198885785202351	0.232278220163594	-0.0662952617341169	0.157654152635881	-0.132590523468234	0.14618171305318
_____ASV19053	0.0265957446808513	0.988	0.000641848523748402	0.736425770369154	0.89095744680851	0.541	0.0860077021822849	0.864988428197506	0.027938342967245	0.97	0.87303280206812	0.621848739495799	0.857	0.87303280206812	32	0.000170852905445757	0.0178145568775162	0.210290885800785	-0.0356291137550326	0.140349954993798	0.0178145568775162	0.195736618165458
_____ASV19164	0.718390804597701	0.543	0.0157430730478589	0.615557388840957	0.862068965517242	0.534	0.075566750629723	0.86219819091051	0.695777351247602	0.496	0.786289201841685	1.56699889258029	0.108	0.786289201841685	28	0.000149496292265038	0.0882274050791302	0.193878904970109	0.0882274050791302	0.208295039765049	-0.17645481015826	0.140401206954466
_____ASV19539	1.76190476190476	0.168	0.0357660705654906	0.401091980824055	0.392857142857142	0.933	0.0318994683421943	0.9295390059755	1.61353383458646	0.227	0.66785943890782	2.35238095238095	0.013	0.66785943890782	19	0.000101443912608419	-0.218621818912556	0.109612042008793	-0.0218621818912557	0.173952567313829	0.240484000803812	0.237414673594282
_____ASV19544	0.151515151515151	0.929	0.0036036036036036	0.721926722592622	0.656565656565658	0.713	0.0624624624624626	0.90619297313249	0.15732368896926	0.866	0.859399722322315	0.714285714285715	0.777	0.859399722322315	15	8.00872994276988e-05	1.48210436978768e-17	0.184660815708795	-0.0731118687036882	0.173864457377563	0.0731118687036882	0.193911680078084
_____ASV19865	4.06735751295337	0.026	0.0796752093377315	0.168391860264547	0.667098445595856	0.745	0.0522709972088303	0.909676250647897	3.76592224979323	0.02	0.277881135010145	2.20238095238095	0.018	0.277881135010145	37	0.000197548671921657	0.174246160137456	0.190086720149952	-0.3960140003124	0.0899931506307238	0.221767840174944	0.22341987356176
_____ASV2183	0.964503694185672	0.43	0.0173229482186643	0.57113973822434	1.78799925045508	0.066	0.128453291023607	0.533198205586997	1.03178799951708	0.407	0.756683833807982	0.763930889883473	0.804	0.756683833807982	358	0.00191141687967441	-0.187904155031339	0.138872514620594	0.0893314835394888	0.109733027036947	0.0985726714918498	0.262952830831049
_____ASV3655	16.7843866171004	0.001	0.238794129313764	0.0230943567231198	2.68122676579926	0.015	0.152584953060955	0.334399334919348	2.86857742048235	0.057	0.424369231909388	0.384615384615384	0.978	0.424369231909388	172	0.000918334366770947	0.170572841912243	0.184339050669595	0.485476550057924	0.172045639985492	-0.656049391970167	0.121434846949289
_____ASV5336	0.694996028594122	0.538	0.0144003291503806	0.614222492645458	1.60345512311358	0.114	0.132894466159227	0.618283025627475	0.177914110429448	0.865	0.859064084849385	0.42368278109723	0.981	0.859064084849385	154	0.000822229607457708	0.14434005826636	0.221222008201712	-0.0251026188289321	0.165464680553453	-0.119237439437428	0.157323576124176
_____ASV5425	1.67899031106578	0.198	0.0323889626678471	0.429399519705707	1.4527027027027	0.172	0.112094830554326	0.685060304162898	2.27119029567855	0.121	0.562976081359262	1.50298916427949	0.134	0.562976081359262	138	0.000736803154734829	0.0416155553416069	0.151433621217225	0.187269999037231	0.23391802546642	-0.228885554378838	0.146879309915754
_____ASV5510	1.81118881118881	0.18	0.0331180870788313	0.412701496382817	1.56643356643357	0.143	0.114570679624065	0.658033288241054	3.69131957960297	0.022	0.286606005055624	1.44609991235758	0.143	0.286606005055624	127	0.00067807246848785	-0.103367697585737	0.167857583365551	-0.151075865702231	0.13895087807763	0.254443563287968	0.226776086749569
_____ASV5618	0.747498528546201	0.48	0.0157529149094517	0.593598306959774	1.86212477928193	0.069	0.156970974944183	0.540310388604123	0.534259857789266	0.608	0.8162118981074	1.2576953433307	0.235	0.8162118981074	120	0.000640698395421591	3.88853626670978e-17	0.145830133093406	0.161404380221231	0.195323418977528	-0.161404380221231	0.202693212456592
_____ASV6417	3.73661670235546	0.025	0.0636454819002462	0.164924047039566	1.88589782808199	0.064	0.128489364196486	0.528952031026008	0.538490249136885	0.58	0.806657014862234	1.32564394331229	0.2	0.806657014862234	145.5	0.000776846804448679	-0.35140225591901	0.158979922263862	0.223619617403007	0.177260336924341	0.127782638516004	0.197629882744195
_____ASV6444	1.31707317073171	0.264	0.0202702702702703	0.480283354261864	2.65853658536585	0.017	0.163663663663664	0.346672377176388	2.17675544794189	0.104	0.534512536166572	2.01499118165784	0.031	0.534512536166572	108	0.000576628555879432	-0.173400021821128	0.19497811349124	2.59079144133515e-17	0.146381221284369	0.173400021821128	0.201943800449331
_____ASV6644	1.50879566982409	0.235	0.0314328000563817	0.460508588136818	1.41576454668471	0.197	0.117978715906688	0.705574971872162	0.965474722564737	0.368	0.743586930455432	2.16873706004141	0.015	0.743586930455432	118	0.000630020088831231	-0.0592645779267552	0.144681906611155	0.245524679982272	0.220669490516815	-0.186260102055516	0.171098954646196
_____ASV6807	1.19136960600375	0.284	0.0255507494215873	0.493327835854682	1.87148217636023	0.06	0.16054722864903	0.516609816968734	1.07407407407407	0.356	0.738049251398607	0.889212827988335	0.566	0.738049251398607	98	0.000523237022927632	0.185486526289473	0.202689917401228	-0.19524897504155	0.144300339344793	0.00976244875207761	0.194650528719113
_____ASV7003	1.25	0.269	0.0276162790697675	0.483502234143555	1.06496710526316	0.368	0.0941133720930234	0.81287834094366	1.37627118644068	0.265	0.69095522967874	0.913770913770913	0.56	0.69095522967874	74	0.000395097343843314	-0.026808007211391	0.195292175165402	0.214464057691129	0.182907880372842	-0.187656050479737	0.166971286709437
_____ASV7118	2.21766204358902	0.121	0.0461962530033461	0.353175859478364	0.73874893857911	0.666	0.061555696407777	0.895684149864224	1.31614841276286	0.271	0.693954982138762	2.08404802744425	0.026	0.693954982138762	98	0.000523237022927632	-0.130911176761424	0.142345492913752	0.308026298262174	0.239007163314405	-0.17711512150075	0.141307408009802
_____ASV7479	2.30320699708455	0.122	0.0428300352399024	0.353861887681138	1.35568513119534	0.236	0.100840336134454	0.737299932296936	3.10214818062253	0.051	0.407225280190174	2.06799750467872	0.028	0.407225280190174	141.5	0.000755490191267959	0.192481584979511	0.21231101669028	0.0696209988223762	0.167030576037885	-0.262102583801887	0.159718762004275
_____ASV7715	1.943359375	0.143	0.0388065522620905	0.379907393062905	1.89453125	0.085	0.151326053042122	0.571768677634667	0.520368574199806	0.619	0.818670463296826	1.78713716562322	0.061	0.818670463296826	88	0.000469845489975833	0.16692971960654	0.159013996469541	0.108013347980703	0.200318651151189	-0.274943067587243	0.181427593852992
_____ASV7863	3.12987012987013	0.038	0.0559879196190034	0.203824333159284	1.83116883116883	0.086	0.131025670809618	0.574109806934586	1.13831775700934	0.318	0.718620932732278	1.2124060150376	0.269	0.718620932732278	79	0.000421793110319214	0.150046348290037	0.181981611896325	0.182199137209331	0.195850996737632	-0.332245485499367	0.158418530355861
_____ASV7899	1.29049111807733	0.282	0.0296074318249925	0.491700089309307	1.09456635318704	0.38	0.100449505543902	0.81778381379743	0.127666779546225	0.88	0.861903265001555	0.504881808838643	0.932	0.861903265001555	126	0.00067273331519267	0.228378166571837	0.207586444288876	-0.0913512666287346	0.164029280504515	-0.137026899943102	0.171951706304794
_____ASV8133	0.8206106870229	0.452	0.0176229508196721	0.581146058020715	0.367366412213741	0.924	0.0315573770491804	0.927392506370669	0.780350438047559	0.464	0.777257790631749	1.91043083900227	0.045	0.777257790631749	50	0.000266957664758996	-0.113881669325572	0.170822503988358	-0.0711760433284824	0.159592914152219	0.185057712654054	0.21411636286299
_____ASV8158	3.96739130434782	0.026	0.0715686274509804	0.168391860264547	1.29528985507246	0.26	0.0934640522875817	0.752794158637746	2.9	0.064	0.446830302995951	2.42857142857143	0.011	0.446830302995951	60	0.000320349197710795	-0.0381346085074053	0.159764095303977	0.343211476566648	0.222699088302094	-0.305076868059243	0.140918459296096
_____ASV8293	0.813953488372093	0.468	0.019754081838339	0.588532256659006	0.419435215946844	0.918	0.0407175972586172	0.927392506370669	0.273584905660377	0.755	0.843718387965216	0.766423357664231	0.689	0.843718387965216	67	0.000357723270777055	0.197659262571402	0.196000505277606	-0.0988296312857012	0.16498244258509	-0.0988296312857012	0.18612529725449
_____ASV8476	5.34168564920274	0.008	0.0863322595490106	0.0877950814894734	1.55466970387244	0.147	0.100506212609296	0.661666267667321	2.85119574844996	0.075	0.478920227415587	1.46194926568758	0.137	0.478920227415587	95	0.000507219563042093	-0.248046001866136	0.140714919973144	0.410229926163226	0.204737826979939	-0.162183924297089	0.178182190905307
_____ASV8485	0.436991869918699	0.637	0.010042036431574	0.644702019410373	0.830792682926831	0.601	0.0763661840261562	0.878999941688778	0.012619669277633	0.987	0.873194999935636	0.87953091684435	0.569	0.873194999935636	73.5	0.000392427767195724	0.130981333615635	0.182950956521651	-0.0818633335097718	0.188009313590365	-0.0491180001058631	0.180483860528312
_____ASV9077	0.311767463666198	0.738	0.00569337128914193	0.674318723167466	1.55414908579466	0.133	0.113524967359432	0.648199109970205	0.298876404494382	0.741	0.841972541964526	1.1038961038961	0.373	0.841972541964526	78	0.000416453957024034	-5.55111512312578e-17	0.197569342310504	0.0845833366332451	0.187971071973667	-0.0845833366332451	0.165646246074282
_____ASV9493	0.624999999999996	0.497	0.0128205128205127	0.599422358189867	1.75347222222222	0.098	0.143874643874644	0.591445818492243	2.31710362047441	0.101	0.530495967975725	0.753724802804557	0.689	0.530495967975725	72	0.000384419037252954	-0.0796180340063189	0.139478559614729	0.159236068012638	0.213739895898113	-0.0796180340063189	0.189336513009667
_c:Subgroup_25	2.24646366961105	0.122	0.042375415309067	0.353861887681138	0.586499628830032	0.785	0.0442529575465412	0.914583923924532	0.380600102609933	0.677	0.830469764257993	1.50636603581177	0.116	0.830469764257993	4419.5	0.0235963879880477	0.237020228723436	0.212854438013807	0.0299810790509359	0.183147217634612	-0.267001307774371	0.137922013973107
_____ASV10301	0.774111675126903	0.464	0.0169821826280624	0.586497605730541	0.948604060913706	0.484	0.0832405345211582	0.850319051236286	0.842771982116247	0.4	0.755730376532424	1.34681583476764	0.208	0.755730376532424	76	0.000405775650433674	-0.152522508389595	0.169054175295313	-0.0117325006453535	0.160764639086319	0.164255009034949	0.214795273333188
_____ASV11016	0.59065934065934	0.599	0.0130382049727107	0.633106453409633	0.625000000000001	0.764	0.0551849605821711	0.911103185974407	0.365546218487396	0.706	0.834813354841925	0.604395604395604	0.849	0.834813354841925	62	0.000331027504301155	0.159175703300657	0.191113122936542	-0.0979542789542503	0.187549788458737	-0.0612214243464064	0.171072815733453
_____ASV11046	4.11363636363636	0.023	0.0829514207149404	0.158012378605576	1.24431818181818	0.3	0.100366636113657	0.778131000254152	1.69120458891013	0.188	0.639095422966093	1.2	0.27	0.639095422966093	46	0.000245601051578276	-0.105373017697811	0.202135084148571	0.391385494306156	0.199155903889826	-0.286012476608345	0.11528811423608
_____ASV11466	1.02083333333333	0.348	0.0235576923076923	0.531341137057992	0.890624999999999	0.528	0.0822115384615384	0.860654133443916	1.04948301329395	0.397	0.7539816295513	0.844155844155843	0.653	0.7539816295513	40	0.000213566131807197	-0.107925761917487	0.169404186827212	0.215851523834974	0.21660969801283	-0.107925761917487	0.155792766011919
_____ASV11935	1.42023346303502	0.267	0.0321515084783087	0.482064309283648	0.617704280155639	0.778	0.0559348161197972	0.913736975450914	1.44505119453925	0.235	0.674898097972647	0.714285714285714	0.746	0.674898097972647	43	0.000229583591692737	-0.147569972943454	0.134833060805705	0.250868954003872	0.241084605351328	-0.103298981060418	0.150691894239531
_____ASV12414	1.38888888888889	0.27	0.0289351851851852	0.484102636172797	1.41203703703704	0.209	0.11766975308642	0.717640808311318	1.1049766718507	0.342	0.729667970244764	1.77592954990215	0.066	0.729667970244764	54	0.000288314277939716	0.207172692919115	0.194801601378253	2.77555756156289e-17	0.194040357351172	-0.207172692919115	0.154076248035184
_____ASV12590	0.714285714285716	0.504	0.0142561508392734	0.602816451944451	1.23271889400922	0.287	0.0984134283743391	0.769232589253736	0.629111266620012	0.536	0.797366115768956	1.26190476190476	0.226	0.797366115768956	41	0.000218905285102377	-0.165871483906972	0.135452796128058	0.105554580668073	0.222888483889556	0.060316903238899	0.181145594759413
_____ASV12866	0.489690721649485	0.616	0.0113636363636364	0.638388852212697	1.03737113402062	0.397	0.0962918660287081	0.823450604938119	0.499999999999985	0.579	0.806377024061242	1.10714285714286	0.368	0.806377024061242	34	0.000181531212036117	0.137572174281827	0.231509754028197	-0.120375652496599	0.151168931553473	-0.0171965217852284	0.157122727697646
_____ASV13063	4.01595744680851	0.026	0.0789748953974895	0.168391860264547	1.48936170212766	0.158	0.117154811715481	0.670224034495238	0.900801603206415	0.414	0.758978754685553	0.825602968460112	0.651	0.758978754685553	46	0.000245601051578276	-0.0643242599161547	0.180064353106212	0.36986449451789	0.179394551579316	-0.305540234601735	0.172087864637193
_____ASV13289	0.0405405405405406	0.932	0.000837520938023452	0.72278625523224	1.83108108108108	0.087	0.151312116136237	0.576021711503929	0.56425339366516	0.558	0.80170541830597	1.4030612244898	0.165	0.80170541830597	66	0.000352384117481875	0.0713958360595614	0.148819265674047	-0.0356979180297806	0.218754919704974	-0.0356979180297806	0.178981297940434
_____ASV13393	2.7751756440281	0.062	0.0534686971235194	0.260443843485662	2.08723653395784	0.046	0.160857304004512	0.480146516309842	0.327771797631862	0.755	0.843718387965216	2.54068716094033	0.005	0.843718387965216	75	0.000400436497138494	0.316851402166236	0.214172927752069	-0.221795981516365	0.174144068858503	-0.0950554206498707	0.143641444634761
_____ASV13989	0.683453237410071	0.511	0.0152671755725191	0.605073220968422	1.49280575539569	0.189	0.13338690237043	0.700358086795315	0.674418604651164	0.511	0.789947329309121	1.10091743119266	0.359	0.789947329309121	29	0.000154835445560218	0.01993247831554	0.198636267166595	-0.15945982652432	0.165074386888222	0.13952734820878	0.184475245552677
_____ASV14031	0.549132947976878	0.558	0.0123017157656199	0.621530561476984	0.874277456647401	0.544	0.078342505665264	0.865328866586927	0.541789577187802	0.578	0.806377024061242	1.48259303721489	0.137	0.806377024061242	30	0.000160174598855398	0.11118053386772	0.22043582744869	7.0357492979826e-17	0.166451009901767	-0.111180533867719	0.158582683269486
_____ASV14383	0.230769230769231	0.87	0.005249343832021	0.708918101887718	1.41666666666667	0.176	0.128900554097405	0.688813089291646	0.229551451187336	0.865	0.859064084849385	0.73992673992674	0.788	0.859064084849385	21	0.000112122219198778	0.050946137191366	0.125507186972532	0.050946137191366	0.263537925184362	-0.101892274382732	0.128676170063415
_____ASV14514	0.693430656934307	0.509	0.0168067226890756	0.604769086638927	0.693430656934306	0.732	0.0672268907563025	0.907986904583926	0.743589743589741	0.503	0.787697836580846	0.574776785714286	0.886	0.787697836580846	23	0.000122800525789138	-0.167306746714505	0.130256897471945	0.146393403375192	0.187859169127182	0.0209133433393132	0.219821780989783
_____ASV14624	1.18589743589744	0.313	0.0282012195121951	0.510258516180738	0.625	0.76	0.0594512195121952	0.90997402865321	1.26235294117647	0.282	0.699833939718977	0.739348370927318	0.741	0.699833939718977	35	0.000186870365331297	0.243224811134122	0.193315198431115	-0.0374192017129418	0.189053502299658	-0.20580560942118	0.160118967062184
_____ASV14649	0.374999999999999	0.667	0.00833333333333331	0.653236777608656	0.804687499999999	0.621	0.0715277777777777	0.883938541741032	0.365546218487395	0.691	0.832913545446538	0.903361344537815	0.574	0.832913545446538	30	0.000160174598855398	4.81096644004235e-17	0.216534000055596	0.11118053386772	0.171496121064676	-0.111180533867719	0.158582683269486
_____ASV15491	2.7037037037037	0.064	0.0534994503481128	0.264478523772296	0.944444444444446	0.459	0.0747526566507879	0.841660811601926	2.45876887340303	0.083	0.496999794748622	1.620029455081	0.1	0.496999794748622	31	0.000165513752150578	0.323609231533848	0.196686004367551	-0.133250860043349	0.182448413838292	-0.190358371490499	0.157648692577962
_____ASV16136	2.06349206349206	0.117	0.0434056761268781	0.348021875661714	1.61706349206349	0.111	0.136060100166945	0.614572267257033	1.9738219895288	0.148	0.597571002441722	1.88244047619048	0.046	0.597571002441722	22	0.000117461372493958	0.284418850870467	0.225216492473248	-0.203156322050333	0.14493541605094	-0.0812625288201333	0.161647012006727
_____ASV17141	1.3953488372093	0.258	0.0313725490196079	0.475889971827865	1.21366279069767	0.308	0.109150326797385	0.782742146922325	1.4089068825911	0.247	0.685318515836164	1.45278450363196	0.137	0.685318515836164	30	0.000160174598855398	4.07009495551058e-17	0.210068836180405	-0.215721922187844	0.143037652787448	0.215721922187844	0.185743879633423
_____ASV18143	0.790816326530611	0.463	0.0184743742550655	0.585961384066801	0.822704081632652	0.58	0.0768772348033372	0.87414528699782	0.818761384335152	0.456	0.774566067924716	0.848979591836735	0.62	0.774566067924716	28	0.000149496292265038	-0.120160247040684	0.142161227624694	0.188823245349647	0.23050114894248	-0.0686629983089625	0.164524615239693
_____ASV18695	0.0274725274725273	0.961	0.000606796116504851	0.729924389094282	1.84752747252747	0.081	0.163228155339806	0.56203521455678	0.0264116575591987	0.97	0.87303280206812	1.24584717607973	0.232	0.87303280206812	32	0.000170852905445757	0.0173212865779736	0.19031683360737	0.0173212865779736	0.19031683360737	-0.0346425731559473	0.172614546666236
_____ASV18879	0.424836601307189	0.676	0.00991987790919496	0.65611584312894	0.792483660130719	0.604	0.074017550553224	0.878999941688778	0.43583815028902	0.661	0.82794367205235	0.808531746031746	0.669	0.82794367205235	23	0.000122800525789138	-0.0971203508120864	0.129850533993055	0.135968491136921	0.226980648319225	-0.0388481403248345	0.181390966084486
_____ASV19778	1.40151515151515	0.234	0.0335753176043558	0.460025309953874	0.359848484848486	0.939	0.0344827586206898	0.931255093221978	1.5112676056338	0.23	0.670391023708516	0.74074074074074	0.754	0.670391023708516	26	0.000138817985674678	0.0211820482764849	0.162226243336769	0.211820482764849	0.234821469894843	-0.233002531041334	0.131930502255433
_____ASV20036	0.266853932584269	0.782	0.00648021828103683	0.686143187659161	0.389747191011237	0.946	0.0378581173260574	0.931283767313677	0.283728115345002	0.761	0.84488834753338	0.43826380109566	0.987	0.84488834753338	34	0.000181531212036117	0.103888327540009	0.255158014314463	-0.0129860409425011	0.131219075170034	-0.0909022865975078	0.138967167833667
_____ASV2482	0.316784528792034	0.723	0.00746338436429476	0.670730012825836	0.733511329196132	0.661	0.0691255599663383	0.894879925756647	0.102864100799407	0.902	0.864716487796405	0.715961949461508	0.751	0.864716487796405	262.5	0.00140152773998473	0.0618541996142024	0.197694975807351	-0.106035770767204	0.172259290368932	0.0441815711530017	0.181536041637274
_____ASV2605	2.40422620857403	0.098	0.0487725898969962	0.321514343393564	0.695880206749772	0.685	0.0564670326281379	0.899262361820449	2.01484039009025	0.141	0.585302215254122	0.909855364951229	0.545	0.585302215254122	290	0.00154835445560218	0.1858959444504	0.215720797836823	0.136688194448824	0.174574553877019	-0.322584138899224	0.140935885201915
_____ASV2961	0.92858040990821	0.385	0.0208343618859541	0.551018879681525	0.537218659625299	0.819	0.0482138449060197	0.919310446935063	0.806103477984854	0.463	0.776441482359895	0.985937500000003	0.459	0.776441482359895	283.5	0.00151364995918351	0.177865336359826	0.209479467271165	0.0242543640490672	0.193755926033447	-0.202119700408893	0.135484159267735
_____ASV3270	0.519677093844601	0.571	0.0123198373303032	0.625692782453796	0.5196770938446	0.819	0.0492793493212127	0.919310446935063	0.592399049881236	0.544	0.799202557505575	0.979591836734693	0.465	0.799202557505575	163	0.000870281987114327	-0.0544210436708766	0.153492055406819	-0.0777443481012523	0.193156120282844	0.132165391772129	0.201288033787259
_____ASV3332	0.719063545150501	0.512	0.0141587092525518	0.605646597018124	0.948996655518392	0.503	0.0747448139611457	0.853288325093936	0.815049864007258	0.456	0.774566067924716	0.489097208070104	0.966	0.774566067924716	178	0.000950369286542026	0.165874530688767	0.239894600255557	-0.0637978964187566	0.155082247725351	-0.10207663427001	0.13874620031278
_____ASV3899	4.52133794694348	0.011	0.0958376627345517	0.105212448454765	0.5060553633218	0.846	0.0429069127803924	0.923086379050306	3.34746760895172	0.04	0.365846527018892	1.32235793945831	0.205	0.365846527018892	143	0.000763498921210729	-0.0611938157749668	0.150357286437309	0.397759802537284	0.2312503789333	-0.336565986762318	0.129321168055749
_____ASV4445	1.22833843017329	0.303	0.0266460279728011	0.50457151168066	1.19648318042813	0.308	0.103820001105644	0.782742146922325	1.4901185770751	0.272	0.694363244060747	0.741393331526159	0.735	0.694363244060747	179	0.000955708439837206	-0.125694244114125	0.154337790603301	0.22920715103164	0.205123097202945	-0.103512906917515	0.183513906629106
_____ASV4732	0.3475935828877	0.678	0.00773119238774903	0.656637528252755	1.3614081996435	0.217	0.121122014074735	0.72418818011767	0.32090856144438	0.745	0.842678422939702	0.805350028457599	0.658	0.842678422939702	143	0.000763498921210729	-0.0191546500187606	0.163667064500664	-0.105350575103184	0.163927750194673	0.124505225121944	0.218425575425092
_____ASV5282	0.614035087719298	0.538	0.0131495715846575	0.614222492645458	1.53598281417831	0.191	0.131572389733367	0.702528538833978	1.04018242327129	0.366	0.742186342340641	0.861667744020687	0.623	0.742186342340641	129	0.00068875077507821	0.0785892262438687	0.205466103171449	-0.157178452487738	0.158452994552686	0.0785892262438687	0.183568328700689
_____ASV5808	0.296662546353522	0.743	0.00612674708022209	0.675169340849382	2.5061804697157	0.025	0.207032995085838	0.397963601814452	0.16036866359447	0.857	0.858114561942174	0.76201448321264	0.706	0.858114561942174	129.5	0.0006914203517258	-0.0039742516662566	0.163356597486138	0.115253298321441	0.180192944741406	-0.111279046655184	0.205568441490143
_____ASV6082	0.320261437908497	0.735	0.00740796734447048	0.673714831186316	0.900326797385623	0.504	0.0833018368735356	0.853489994817227	0.130434782608695	0.878	0.861569558836097	0.582217261904761	0.889	0.861569558836097	110	0.000587306862469791	-0.0676721094054357	0.177826703405125	-0.0676721094054357	0.162150328948487	0.135344218810871	0.208413769258482
_____ASV6724	1.07929515418502	0.337	0.0238616995373752	0.525800247401063	0.932452276064611	0.499	0.082460839217596	0.852624907393495	1.22397298818233	0.287	0.702650320343987	0.472657905892327	0.94	0.702650320343987	117	0.000624680935536051	-0.0806293723793314	0.216627443668992	0.215011659678217	0.171513367666267	-0.134382287298886	0.153341258311304
_____ASV6797	1.05212355212355	0.358	0.025278293135436	0.5373650330625	0.48503861003861	0.869	0.0466141001855287	0.924587653378448	0.938573315719949	0.397	0.7539816295513	1.13253666485606	0.329	0.7539816295513	76	0.000405775650433674	0.182040615845358	0.219102637385239	-0.203457158885989	0.142297661710167	0.0214165430406304	0.177364934542085
_____ASV8396	4.95065789473684	0.008	0.105911330049261	0.0877950814894734	0.633223684210527	0.745	0.0541871921182267	0.909676250647897	0.790909090909097	0.45	0.771440600259273	1.00529100529101	0.437	0.771440600259273	74	0.000395097343843314	0.408891806212332	0.205875088143928	-0.382511689682504	0.136482986559247	-0.0263801165298278	0.174505259833142
_____ASV8445	1.63956639566396	0.211	0.0363090772693173	0.440447562769075	1.14837398373984	0.353	0.101725431357839	0.805871135060526	1.18219633943428	0.299	0.707504265364526	0.844459279038718	0.61	0.707504265364526	65	0.000347044964186695	-0.133988139544954	0.171129343911469	0.267976279089908	0.225975679291419	-0.133988139544954	0.13503412059863
_____ASV8651	0.0892857142857142	0.923	0.00157303370786517	0.721044794014921	1.84311224489796	0.064	0.129887640449438	0.528952031026008	0.547996976568404	0.592	0.810801801143165	1.73974540311174	0.074	0.810801801143165	81	0.000432471416909574	-0.0311215255488331	0.177561120001305	-1.06382820666088e-17	0.17538469575432	0.031121525548833	0.199860729576101
_____ASV8985	1.9	0.16	0.0443629086057372	0.395411877454614	0.417857142857144	0.906	0.0390260173448967	0.926412885649359	1.99019607843138	0.144	0.590605591756158	0.608571428571428	0.872	0.590605591756158	68	0.000363062424072235	-0.295372985399883	0.132884626424948	0.128423037130384	0.219811894546042	0.166949948269499	0.178283434710509
_____ASV9253	0.981308411214953	0.399	0.0226537216828479	0.558540352847217	0.557827102803738	0.806	0.0515102481121898	0.917166312424718	0.365930599369083	0.702	0.834687634765336	0.724738675958189	0.774	0.834687634765336	78	0.000416453957024034	-0.207855438935684	0.167751186326892	0.0692851463118944	0.186000573171834	0.138570292623789	0.192988930125506
_____ASV9315	3.15950920245399	0.052	0.0677408747122657	0.23888029770902	1.08895705521472	0.403	0.0933903321275896	0.82616569935873	4.97833333333335	0.009	0.191972812285177	0.982857142857143	0.494	0.191972812285177	37	0.000197548671921657	0.360657970254243	0.212868286753737	-0.126230289588985	0.161984876190732	-0.234427680665258	0.154327668727044
_____ASV9651	4.17274939172749	0.02	0.095529870491575	0.146853004271113	0.416666666666664	0.926	0.0381562456482382	0.927765613065748	2.86532410320955	0.073	0.47550541747865	0.793650793650796	0.651	0.47550541747865	52	0.000277635971349356	0.426614032335401	0.219926261530109	-0.19502355763904	0.14500125765484	-0.23159047469636	0.153196286795073
_____ASV990	1.07040538604784	0.359	0.0215342718404634	0.537439222912583	0.428932101418135	0.902	0.0345167937061425	0.925497964036197	3.31793790724416	0.052	0.410164133655599	1.20145452764582	0.276	0.410164133655599	738	0.00394029513184278	0.141850681884689	0.232806850515529	-0.198590954638563	0.131519480268896	0.0567402727538756	0.169226590406883
_____ASV9903	1.54761904761905	0.221	0.0334313005143277	0.449101001660019	1.22874149659864	0.3	0.106171932402645	0.778131000254152	1.95626389918458	0.149	0.598550068129941	2.07307060755337	0.027	0.598550068129941	46	0.000245601051578276	-0.0134776660229824	0.172034915235535	-0.215642656367719	0.134311109062443	0.229120322390702	0.226370008793563
_c:Subgroup_5	7.51450276483422	0.002	0.0710480497082342	0.0363461185571005	1.73934433931076	0.092	0.0657805456709084	0.581881772295832	5.78616228447745	0.006	0.160353760849972	1.66170744376844	0.087	0.160353760849972	5855.5	0.031263412119926	0.346225401419854	0.227078213000648	-0.0537936987330025	0.145805078783152	-0.292431702686853	0.149308652378944
_____ASV10378	0.740259740259741	0.515	0.0170022371364653	0.607078412656435	0.967532467532469	0.496	0.088888888888889	0.852234376551526	0.120665742024965	0.874	0.86113171725269	0.397775876817793	0.971	0.86113171725269	75.5	0.000403106073786084	0.192491632888802	0.205183226245729	-0.114291907027726	0.171658790983571	-0.078199725861076	0.169684879542559
_____ASV10401	0.399022801302932	0.665	0.00881294964028777	0.652659824675206	1.31514657980456	0.234	0.116187050359712	0.735559166623502	0.44699591066373	0.637	0.822952478019167	0.910138248847925	0.566	0.822952478019167	70	0.000373740730662595	0.10373230782476	0.234999617327103	-0.122592727429261	0.143775378504641	0.0188604196045017	0.159690689610574
_____ASV10542	1.33093525179856	0.287	0.0277257399775197	0.495158355659233	1.28597122302158	0.232	0.107156238291495	0.734516327443698	1.24046242774567	0.3	0.707504265364526	1.52073732718894	0.102	0.707504265364526	29	0.000154835445560218	0.192486139199093	0.214730583278318	0.0192486139199093	0.191821245539789	-0.211734753119002	0.128677603366694
_____ASV11021	4.72151898734177	0.016	0.0831753818708886	0.129779976994535	0.750000000000002	0.644	0.0528487010815031	0.889436592271686	2.49482535575679	0.111	0.547273551680044	0.971177944862153	0.514	0.547273551680044	80	0.000427132263614394	-0.112584975231308	0.174906044745752	-0.266109941455819	0.113463872060688	0.378694916687128	0.22585071979731
_____ASV11243	1.08778625954198	0.335	0.0209713024282561	0.524394881150947	2.11354961832061	0.052	0.16298749080206	0.496250809403464	0.931792559188281	0.424	0.762094028422244	3.05357142857143	0.002	0.762094028422244	48	0.000256279358168636	-0.0809254783056564	0.171997416591355	-0.121388217458485	0.150462566906154	0.202313695764141	0.218932444117263
_____ASV11357	1.14250614250614	0.329	0.0245739199365834	0.520338444075854	1.17321867321867	0.328	0.100938036728762	0.793890648265297	1.09589597724502	0.346	0.732935716142866	1.2063492063492	0.243	0.732935716142866	51	0.000272296818054176	0.034290652621095	0.175080448112657	0.171453263105475	0.208873280370257	-0.20574391572657	0.159698955059588
_____ASV11724	0.447897623400365	0.631	0.0105751591669364	0.643278238279869	0.257464960390005	0.978	0.0243156720981259	0.934207634600283	1.24362009997369	0.284	0.700685996364977	1.27783251231527	0.222	0.700685996364977	73.5	0.000392427767195724	0.125245702910808	0.217972611189639	-0.125245702910808	0.155697616205364	1.66316613259276e-17	0.171648527597611
_____ASV11726	5.12362637362637	0.003	0.105426794799322	0.0463054695469632	1.14010989010989	0.362	0.0938383267382703	0.811875233312175	6.21990950226244	0.002	0.0917849809578963	2.25779967159278	0.013	0.0917849809578963	58	0.000309670891120435	-0.153682065479915	0.098785533880525	-0.29554243361522	0.14858021533265	0.449224499095135	0.244293161088494
_____ASV11869	0.287009063444109	0.746	0.00600410807394534	0.676445848904706	1.08006042296073	0.39	0.0903776267972824	0.820795064982916	0.262756318550308	0.784	0.848396222701926	1.05060858424087	0.42	0.848396222701926	49	0.000261618511463816	-0.0874992319272481	0.168280920942096	-0.0124998902753211	0.17671417609585	0.0999991222025694	0.205276079545734
_____ASV12365	1.94444444444444	0.147	0.0373475609756098	0.383460246021084	2.93650793650793	0.009	0.225609756097561	0.269067613004549	1.68764845605701	0.196	0.644821061009058	1.09943977591037	0.39	0.644821061009058	34	0.000181531212036117	0.271781486035678	0.200582624877778	-0.135890743017839	0.170652935240328	-0.135890743017839	0.170652935240328
_____ASV12367	1.32411067193676	0.278	0.0273413589063457	0.48959077096528	1.39822134387352	0.194	0.115486635380535	0.703808318061338	0.864018334606567	0.46	0.775777288942575	1.2406015037594	0.276	0.775777288942575	47	0.000250940204873456	0.227274850103132	0.174987925542061	-0.0710233906572289	0.218725960531657	-0.156251459445903	0.145051856552865
_____ASV12381	2.1563981042654	0.131	0.0390474147178717	0.365654313953496	2.39336492890996	0.033	0.173353357648573	0.432839978672179	2.6442885771543	0.077	0.484708631688288	2.26324237560193	0.016	0.484708631688288	53	0.000282975124644536	0.27675010739961	0.230082971324851	-0.116526361010362	0.150718304689754	-0.160223746389248	0.150499713850009
_____ASV12424	1.39737991266375	0.256	0.0274619180433383	0.474321479215857	0.824235807860262	0.59	0.0647929628835014	0.87540064749366	1.22832561217737	0.331	0.722918409087682	1.82282003710575	0.047	0.722918409087682	37	0.000197548671921657	0.116526361010362	0.224433235525694	-0.233052722020725	0.136022143024354	0.116526361010362	0.174977790941687
_____ASV12596	0.124223602484472	0.868	0.00249298846992833	0.708157820596256	2.25931677018633	0.023	0.181364911187286	0.38948948176183	0.1087160262418	0.914	0.866891684876176	1.44704433497537	0.152	0.866891684876176	29	0.000154835445560218	-0.0351090344358844	0.187855679130095	-0.0351090344358844	0.154315950918218	0.0702180688717688	0.207221262978778
_____ASV12699	1.51595744680851	0.228	0.031986531986532	0.455265443169122	0.950797872340426	0.483	0.080246913580247	0.850026826839226	1.43739130434784	0.256	0.688104485948514	1.87428571428571	0.044	0.688104485948514	36	0.000192209518626477	0.249859668807354	0.211809784490504	-0.0999438675229417	0.165997728737626	-0.149915801284413	0.163119693374697
_____ASV12709	1.3031914893617	0.299	0.0297330097087379	0.502958189355446	1.17021276595745	0.288	0.106796116504854	0.770314237644944	1.33302063789868	0.284	0.700685996364977	0.94972067039106	0.498	0.700685996364977	21	0.000112122219198778	-0.229271721616435	0.0957930522299974	-1.10733181883186e-17	0.213139375111922	0.229271721616435	0.20992603473442
_____ASV13043	0.494791666666667	0.626	0.0111241217798595	0.641221330673881	0.950520833333335	0.473	0.0854800936768151	0.846872111610122	0.489342806394312	0.618	0.818670463296826	2.12698412698412	0.017	0.818670463296826	38	0.000202887825216837	-0.136114629256682	0.169555570526027	0.0170143286570853	0.189805704027656	0.119100300599597	0.19075001684178
_____ASV13325	0.777777777777776	0.487	0.0159375508212717	0.596169614247741	1.23412698412698	0.287	0.101154659294194	0.769232589253736	0.704511650966785	0.485	0.7818087388138	1.59546061415221	0.078	0.7818087388138	41	0.000218905285102377	0.164859832548947	0.260149863654138	-0.13949678138757	0.126377205255088	-0.0253630511613764	0.130458069422199
_____ASV13482	1.1025641025641	0.342	0.024934763699623	0.52884486117726	0.685897435897436	0.715	0.0620469701362714	0.90619297313249	1.11239964317574	0.354	0.736423178262462	1.15584415584415	0.306	0.736423178262462	42	0.000224244438397557	0.247373441100568	0.207273107376935	-0.0989493764402272	0.182823348947695	-0.148424064660341	0.150681594456934
_____ASV13988	0.0657894736842097	0.906	0.00140056022408962	0.717345696750408	1.05263157894737	0.407	0.0896358543417368	0.828404846762482	0.0610098176718096	0.949	0.870725989418009	1.11295681063123	0.331	0.870725989418009	36	0.000192209518626477	3.8019356181825e-18	0.18073975724059	-0.0455795750938176	0.153521506078099	0.0455795750938176	0.21428920224256
_____ASV14150	1.86241610738255	0.168	0.04004329004329	0.401091980824055	1.31711409395973	0.263	0.113275613275613	0.754377305278967	2.35135135135135	0.111	0.547273551680044	0.863539445628997	0.582	0.547273551680044	54	0.000288314277939716	0.120200049700705	0.200885299902638	0.160266732934273	0.190562004851933	-0.280466782634978	0.146743608446479
_____ASV14593	0.360824742268041	0.656	0.00741132874536792	0.649843126856088	1.52061855670103	0.136	0.124933827421916	0.649263200231776	0.324800000000001	0.7	0.833916641151388	1.1875	0.298	0.833916641151388	19	0.000101443912608419	0.114400460852259	0.219293561522258	-0.0228800921704518	0.182051855264229	-0.0915203686818071	0.142506617504473
_____ASV15031	0.916473317865429	0.425	0.0191538368287065	0.5695033499335	0.539443155452436	0.824	0.0450963753182204	0.919704005781461	1.06956115779645	0.356	0.738049251398607	0.922525750111956	0.537	0.738049251398607	61	0.000325688351005975	0.18613241756496	0.198960180632529	-0.0437958629564613	0.166930718020707	-0.142336554608499	0.181351639051879
_____ASV15285	1.76737160120846	0.144	0.0403100775193798	0.380906818633415	0.50226586102719	0.85	0.0458225667527993	0.923086379050306	1.82714054927302	0.155	0.603833025851626	1.40186915887851	0.153	0.603833025851626	45	0.000240261898283096	0.195778003619201	0.213227943316497	0.0783112014476802	0.200579812370081	-0.274089205066881	0.111699413769735
_____ASV15333	0.104166666666667	0.896	0.00241545893719807	0.714654440430955	1.10243055555556	0.385	0.102254428341385	0.819081290631024	0.105326876513317	0.908	0.865809457167929	0.826330532212888	0.645	0.865809457167929	36	0.000192209518626477	-0.0598575872955451	0.160691665361225	0.059857587295545	0.186325960457613	-2.96240173595456e-17	0.203746354678583
_____ASV15392	5.10989010989011	0.008	0.102819237147595	0.0877950814894734	1.26373626373627	0.289	0.10171365395246	0.771285148284703	4.9852125693161	0.011	0.212441751887671	0.757314974182442	0.736	0.212441751887671	21	0.000112122219198778	-0.0701416083245365	0.156299636137285	0.420849649947219	0.218338278062932	-0.350708041622682	0.140283216649073
_____ASV15558	0.0684931506849325	0.957	0.00170212765957449	0.728771769572032	0.368150684931507	0.937	0.0365957446808511	0.93089115096097	0.0741687979539644	0.934	0.870271510844418	0.417101147028153	0.974	0.870271510844418	40	0.000213566131807197	0.029010473367593	0.174062840205558	0.029010473367593	0.205064276021138	-0.0580209467351859	0.172555774261854
_____ASV16000	2.32365145228216	0.102	0.0449348044132397	0.326566216230324	1.80497925311204	0.07	0.139618856569709	0.543527362542256	2.0466288594833	0.139	0.583665953309432	2.76160145586897	0.004	0.583665953309432	35	0.000186870365331297	0.225351861531246	0.168466628992861	0.0563379653828115	0.248244972465174	-0.281689826914058	0.0877240006724808
_____ASV16108	0.277777777777778	0.766	0.00631768953068592	0.681624789401945	1.17063492063492	0.327	0.106498194945848	0.793890648265297	0.276566757493187	0.767	0.845812792508092	0.702075702075699	0.773	0.845812792508092	22	0.000117461372493958	-0.0211246183065179	0.174947307604868	0.105623091532589	0.185699528006548	-0.0844984732260714	0.191211095539428
_____ASV16261	0.161870503597123	0.867	0.0037313432835821	0.707795904132979	0.723920863309353	0.69	0.0667495854063018	0.900092856647095	0.162921348314607	0.884	0.862613229543734	0.929176755447941	0.514	0.862613229543734	36	0.000192209518626477	0.0859055750666336	0.19275194912197	-0.0429527875333169	0.218289709876798	-0.0429527875333168	0.130818298098114
_____ASV16467	5.7396449704142	0.004	0.116167664670659	0.0559683585480557	0.506656804733729	0.865	0.0410179640718564	0.924094570305687	7.96319886765745	0.001	0.0642170538150652	0.975786924939469	0.469	0.0642170538150652	40	0.000213566131807197	0.462348139100693	0.261110732801669	-0.121670562921235	0.132129433034913	-0.340677576179458	0.0691232966994728
[truncated: 19,609 more rows]
